# Supplementary material for: Cytoskeleton-centric protein transportation by exosomes transforms tumor-favorable macrophages
Source: Oncotarget. 2016 Sep 1;7(41):67387–402. doi: 10.18632/oncotarget.11794 (PMC5341883; doi:10.18632/oncotarget.11794)
Supplement: Supplementary file 2 [file oncotarget-07-67387-s002.xlsx]

## Sheet: Replicate 1
Protein IDs	Majority protein IDs	Peptide counts (all)	Peptide counts (razor+unique)	Peptide counts (unique)	Fasta headers	Number of proteins	Peptides	Razor + unique peptides	Unique peptides	Sequence coverage [%]	Unique + razor sequence coverage [%]	Unique sequence coverage [%]	Mol. weight [kDa]	Sequence length	Sequence lengths	Q-value	Score	Ratio H/L	Ratio H/L normalized	Ratio H/L variability [%]	Ratio H/L count	Ratio H/L iso-count	Ratio H/L type	Intensity	Intensity L	Intensity H	Only identified by site	Reverse	Potential contaminant	id	Peptide IDs	Peptide is razor	Mod. peptide IDs	Evidence IDs	MS/MS IDs	Best MS/MS	Oxidation (M) site IDs	Oxidation (M) site positions
sp|Q9QXS1|PLEC_MOUSE	sp|Q9QXS1|PLEC_MOUSE	162	162	160	>sp|Q9QXS1|PLEC_MOUSE Plectin OS=Mus musculus GN=Plec PE=1 SV=3	1	162	162	160	38.2	38.2	37.6	534.18	4691	4691	0	323.31	0.22153	0.22993	99.339	7	0	Median	8186900	7831400	355410				5041	125;536;574;879;1168;1273;1657;1665;1666;1795;1815;2351;2678;2679;2793;3030;3153;3489;3641;4052;4053;4631;4702;4903;5512;5892;6088;6148;6278;6701;7126;7132;7133;7150;8301;8379;8481;8585;8747;8754;8822;9434;9471;9837;10119;10132;10247;10412;10781;10848;10954;10955;10956;11161;12047;12048;12127;12170;12181;12182;12183;12184;12185;12186;12189;12346;12347;12737;12741;12884;13143;13145;13243;13251;132…	True;True;True;True;True;True;True;True;True;True;True;True;True;True;True;True;True;True;True;True;True;True;True;True;True;True;True;True;True;True;True;True;True;True;True;True;True;True;True;True;True;True;True;True;True;True;True;True;True;True;True;True;True;True;True;True;True;True;True;True;True;True;True;True;True;True;True;True;True;True;True;True;True;True;True;True;True;True;True;True…	129;552;590;904;1206;1315;1711;1719;1720;1854;1874;2418;2756;2757;2872;3114;3239;3586;3738;4165;4166;4753;4824;5027;5028;5640;6032;6230;6291;6423;6854;7290;7296;7297;7314;8498;8580;8684;8790;8791;8956;8963;9034;9665;9702;10076;10370;10383;10503;10672;11049;11119;11227;11228;11229;11435;12350;12351;12434;12477;12488;12489;12490;12491;12492;12493;12496;12654;12655;13063;13067;13213;13480;13482;1358…	211;1094;1095;1146;1147;1752;1753;2310;2538;3186;3214;3215;3216;3217;3482;3519;3520;4471;5159;5160;5359;5779;5780;5781;5782;5783;5784;5785;5786;5787;6051;6052;6668;6900;7776;7777;8886;8887;9012;9013;9014;9015;9016;9342;9343;9344;9345;9346;9347;9348;9349;9350;10551;11246;11550;11551;11646;11890;11891;12681;13450;13456;13457;13478;15806;15807;15985;15986;16207;16208;16446;16447;16448;16786;16798;16…	337;338;1691;1692;1693;1694;1695;1757;1758;2662;2663;2664;2665;2666;3491;3492;3493;3835;3836;4816;4817;4852;4853;4854;4855;4856;5247;5248;5302;5303;5304;6727;6728;7775;7776;7777;7778;8073;8696;8697;8698;8699;8700;8701;8702;8703;8704;8705;8706;8707;8708;9117;9118;10070;10071;10445;10446;11882;11883;13634;13635;13836;13837;13838;13839;13840;13841;13842;14367;14368;14369;14370;14371;14372;14373;1437…	337;1692;1757;2663;3491;3835;4817;4852;4855;5247;5304;6728;7775;7778;8073;8697;9118;10070;10445;11882;11883;13634;13837;14372;16148;17206;17660;17799;18160;19406;20533;20549;20555;20585;24139;24423;24720;25071;25619;25637;25783;27554;27632;28784;29671;29697;29997;30495;31587;31836;32088;32089;32090;32690;35110;35133;35423;35538;35600;35602;35606;35612;35621;35623;35626;36016;36022;37381;37390;377…	970;971;972;973	2220;3519;3749;4220
sp|Q8BTM8|FLNA_MOUSE;sp|Q8VHX6|FLNC_MOUSE	sp|Q8BTM8|FLNA_MOUSE	99;2	99;2	98;1	>sp|Q8BTM8|FLNA_MOUSE Filamin-A OS=Mus musculus GN=Flna PE=1 SV=5	2	99	99	98	55.7	55.7	55.3	281.22	2647	2647;2726	0	323.31	0.51848	0.65602	117.14	3	0	Median	12896000	11889000	1007500				2927	519;566;568;673;844;906;946;1115;1359;1553;1649;1875;2421;2476;2477;2586;2812;2839;2978;2979;2980;2996;3374;3375;3443;3864;4348;4619;4620;4696;4913;5176;5922;6691;6992;7401;7408;7773;7777;7959;8752;8792;8976;9242;10375;10885;13228;13593;14002;14292;14722;15068;15073;15391;15513;15867;15970;16034;17445;17462;19165;19859;20002;20028;21421;21425;21500;22648;22776;22791;22804;23342;24188;24216;24250;…	True;True;True;True;True;True;True;True;True;True;True;True;True;True;True;True;True;True;True;True;True;True;True;True;True;True;True;True;True;True;True;True;True;True;True;True;True;True;True;True;True;True;True;True;True;True;True;True;True;True;True;True;True;True;True;True;True;True;True;True;True;True;True;True;True;True;True;True;True;True;True;True;True;True;True;True;True;True;True;True…	532;582;584;690;867;868;932;974;1151;1402;1606;1703;1935;2488;2489;2547;2548;2661;2891;2919;3061;3062;3063;3080;3469;3470;3540;3966;4464;4741;4742;4818;5038;5303;6062;6844;7152;7583;7590;7961;7962;7963;7967;8154;8961;9002;9194;9468;10635;11156;13565;13962;14383;14677;14678;15118;15468;15473;15798;15925;16288;16396;16462;18000;18017;19995;20843;20990;21018;22457;22461;22538;23717;23849;23864;23877…	1036;1135;1137;1338;1339;1695;1696;1697;1698;1699;1818;1819;1820;1821;1822;1823;1824;1825;1826;1827;1828;1829;1830;1831;1832;1910;2219;2220;2221;2645;3019;3020;3021;3177;3634;3635;3636;3637;3638;3639;3640;3641;4589;4590;4805;4806;4807;4808;5027;5382;5421;5422;5423;5633;5634;5635;5636;5637;5638;5639;5640;5641;5642;5643;5644;5645;5646;5647;5648;5649;5650;5651;5652;5653;5654;5655;5656;5657;5658;5659…	1597;1598;1599;1743;1746;2049;2050;2051;2052;2053;2581;2582;2583;2584;2585;2586;2587;2764;2765;2766;2767;2768;2769;2770;2771;2772;2773;2774;2775;2776;2777;2778;2779;2878;3354;3355;3356;3357;3358;3359;3995;4577;4578;4579;4580;4581;4582;4804;5457;5458;5459;5460;5461;5462;5463;5464;5465;5466;5467;5468;5469;5470;5471;5472;5473;5474;5475;5476;5477;5478;6899;6900;6901;6902;7264;7265;7266;7267;7268;7269…	1597;1743;1746;2050;2584;2775;2878;3355;3995;4578;4804;5457;6901;7264;7268;7608;8101;8160;8451;8483;8495;8608;9725;9731;9962;11236;12678;13596;13608;13827;14406;15105;17260;19390;20225;21311;21333;22440;22452;23077;25626;25715;26245;26987;30371;31935;38970;39918;40961;41820;42912;43908;43963;44777;45149;46181;46462;46652;50527;50569;55537;57504;57773;57844;61824;61834;62040;65360;65774;65820;6609…	710;711;712;713;714;715	297;660;2174;2207;2209;2589
sp|Q8VDD5|MYH9_MOUSE;sp|Q61879|MYH10_MOUSE;sp|O08638|MYH11_MOUSE;sp|Q6URW6|MYH14_MOUSE	sp|Q8VDD5|MYH9_MOUSE	92;8;6;4	92;8;6;4	92;8;6;4	>sp|Q8VDD5|MYH9_MOUSE Myosin-9 OS=Mus musculus GN=Myh9 PE=1 SV=4	4	92	92	92	43.5	43.5	43.5	226.37	1960	1960;1976;1972;2000	0	323.31	0.045119	0.066877	148.51	78	76	Median	7694200	7471200	223030				3601	372;880;1057;1058;1068;1088;1463;1554;1762;1892;1959;3188;3270;3510;3536;3576;3910;4351;4389;4856;4974;5400;6026;6044;6842;7286;7287;7788;7964;9525;9543;9969;9970;10413;10414;10415;10818;11033;11207;12397;13159;13160;13312;13942;14001;14039;14510;15158;15462;15543;15587;15715;15725;15772;15843;15851;15852;15942;16071;16327;17387;17435;17436;17691;17797;17815;18390;18468;18622;18835;19121;19122;19…	True;True;True;True;True;True;True;True;True;True;True;True;True;True;True;True;True;True;True;True;True;True;True;True;True;True;True;True;True;True;True;True;True;True;True;True;True;True;True;True;True;True;True;True;True;True;True;True;True;True;True;True;True;True;True;True;True;True;True;True;True;True;True;True;True;True;True;True;True;True;True;True;True;True;True;True;True;True;True;True…	380;905;1091;1092;1102;1123;1124;1508;1607;1820;1952;2020;3276;3362;3607;3633;3673;4013;4014;4467;4505;4979;5099;5528;6166;6184;6998;7456;7457;7458;7978;8159;9756;9757;9775;9776;10217;10218;10673;10674;10675;11088;11307;11483;12708;13496;13497;13660;14321;14382;14421;14898;14899;15561;15871;15956;16000;16130;16131;16141;16190;16262;16270;16271;16366;16500;16771;17942;17990;17991;18251;18361;18381…	733;1754;2127;2128;2148;2182;2183;2184;2185;2186;2837;2838;3022;3023;3024;3025;3026;3414;3672;3772;6119;6285;6286;6695;6731;6732;6800;6801;7429;7430;8323;8401;9268;9463;9464;9465;10353;10354;11449;11450;11451;11452;11453;11454;11455;11456;11457;11458;11459;11460;11461;11462;11463;11464;11465;11486;12979;13671;13672;13673;13674;13675;14726;15132;18211;18212;18213;18240;18241;18242;18243;18244;1824…	1144;2667;3218;3219;3220;3247;3248;3249;3250;3251;3252;3253;3254;3255;3306;3307;3308;3309;3310;4327;4328;4583;4584;4585;4586;4587;4588;4589;4590;4591;4592;4593;5143;5144;5530;5667;9209;9210;9476;9477;10114;10168;10169;10284;10285;10286;10287;10288;10289;10290;10291;11328;11329;11330;11331;11332;11333;11334;11335;11336;12685;12819;12820;14253;14254;14255;14256;14257;14258;14544;14545;14546;14547;1…	1144;2667;3218;3219;3251;3307;4328;4586;5143;5530;5667;9210;9476;10114;10169;10285;11330;12685;12820;14254;14544;15861;17506;17554;19828;20928;20931;22485;23093;27762;27809;29204;29211;30498;30501;30508;31778;32348;32805;36210;38846;38848;39163;40789;40959;41178;42286;44235;45026;45363;45465;45801;45816;45954;46124;46136;46137;46405;46735;47492;50426;50502;50507;51379;51667;51721;53357;53602;5406…	759;760;761;762;763;764;765;766;767;768;769;770;771;772;773	86;137;146;161;162;318;326;874;879;983;1009;1028;1537;1678;1682
sp|Q9JHU4|DYHC1_MOUSE	sp|Q9JHU4|DYHC1_MOUSE	91	91	91	>sp|Q9JHU4|DYHC1_MOUSE Cytoplasmic dynein 1 heavy chain 1 OS=Mus musculus GN=Dync1h1 PE=1 SV=2	1	91	91	91	22.7	22.7	22.7	532.04	4644	4644	0	323.31	0.047929	0.05742	158.98	39	39	Median	2867900	2746400	121470				4893	392;545;632;1328;1439;1656;2398;2932;2953;3515;3565;3731;3797;4120;4500;4640;4674;4799;5016;5179;5706;6231;6376;6417;7020;7276;7436;7682;8785;8786;9243;9261;9747;10243;10254;11053;11419;11432;11602;12055;12701;12998;13187;13188;13203;13309;13436;13524;13830;13832;13841;14620;14814;15363;15525;15596;15629;15825;16144;16872;17081;17585;18185;18322;18544;18545;19073;19433;19681;19958;19990;20474;213…	True;True;True;True;True;True;True;True;True;True;True;True;True;True;True;True;True;True;True;True;True;True;True;True;True;True;True;True;True;True;True;True;True;True;True;True;True;True;True;True;True;True;True;True;True;True;True;True;True;True;True;True;True;True;True;True;True;True;True;True;True;True;True;True;True;True;True;True;True;True;True;True;True;True;True;True;True;True;True;True…	400;561;648;649;1370;1483;1710;2465;3012;3013;3034;3035;3612;3662;3831;3897;4233;4620;4762;4796;4922;5141;5306;5837;6375;6523;6565;7181;7446;7618;7867;8995;8996;9469;9487;9985;10499;10510;11327;11703;11717;11895;12358;13026;13331;13524;13525;13540;13657;13803;13893;14207;14209;14218;15013;15210;15769;15938;16009;16042;16244;16574;17389;17390;17626;18143;18765;18908;18909;19181;19182;19878;20348;2…	769;1108;1273;1274;1275;2608;2786;2787;2788;3185;4559;5545;5546;5547;5548;5589;5590;6705;6784;7071;7181;7917;8641;8898;8899;8966;9176;9529;9863;10910;11778;12060;12154;12155;12156;13269;13270;13271;13657;13658;13976;14544;16841;16842;16843;17694;17695;17727;18689;19769;19770;19784;19785;19786;19787;19788;19789;19790;19791;19792;21409;21997;22013;22417;23247;24523;25134;25546;25547;25568;25732;259…	1199;1710;1944;1945;1946;1947;3937;4247;4248;4249;4250;4815;6853;6854;8331;8332;8333;8334;8335;8336;8389;8390;8391;8392;8393;10130;10131;10259;10260;10732;10908;12079;12080;12081;13236;13237;13652;13653;13654;13655;13656;13657;13658;13659;13660;13661;13768;13769;13770;13771;13772;14108;14645;15128;16686;17990;18428;18429;18569;18570;18571;20272;20273;20274;20275;20276;20277;20278;20279;20280;2028…	1199;1710;1946;3937;4248;4815;6853;8331;8390;10131;10260;10732;10908;12079;13237;13654;13769;14108;14645;15128;16686;17990;18428;18571;20273;20905;21386;22226;25705;25707;26992;27041;28460;29990;30015;32458;33330;33358;33967;35191;37276;38256;38892;38894;38923;39157;39554;39777;40521;40523;40545;42652;43128;44707;45305;45481;45546;46094;46947;49091;49637;50967;52662;53065;53848;53849;55294;56303;…	936;937;938;939;940;941;942;943;944	936;989;1890;2340;2421;3370;4337;4344;4346
sp|Q9QXZ0|MACF1_MOUSE	sp|Q9QXZ0|MACF1_MOUSE	79	79	78	>sp|Q9QXZ0|MACF1_MOUSE Microtubule-actin cross-linking factor 1 OS=Mus musculus GN=Macf1 PE=1 SV=2	1	79	79	78	16.2	16.2	16	831.87	7354	7354	0	323.31	0.11003	0.10968	102.98	12	12	Median	717900	696450	21449				5046	116;1219;1324;1766;3042;3071;3119;3534;3748;4061;4073;4556;4730;5494;5536;5538;5595;5845;5849;5928;6051;6070;7606;8041;8454;9148;9868;9924;10423;10957;11037;12243;12363;12885;12886;13054;13132;13164;13960;14138;14207;14304;14395;14953;15711;15807;15858;16058;17225;17302;17400;18099;18678;18867;19035;19053;19133;19377;19408;19455;19479;20229;20871;21034;21064;21291;21575;21586;21776;21796;22105;22…	True;True;True;True;True;True;True;True;True;True;True;True;True;True;True;True;True;True;True;True;True;True;True;True;True;True;True;True;True;True;True;True;True;True;True;True;True;True;True;True;True;True;True;True;True;True;True;True;True;True;True;True;True;True;True;True;True;True;True;True;True;True;True;True;True;True;True;True;True;True;True;True;True;True;True;True;True;True;True	120;1257;1366;1824;3126;3155;3203;3631;3848;4174;4186;4678;4853;5622;5664;5666;5724;5981;5986;6068;6191;6210;7790;8237;8656;9372;10112;10171;10683;11230;11311;12551;12672;13214;13215;13388;13468;13501;14339;14521;14591;14690;14781;15350;16126;16226;16279;16487;17779;17856;17955;18675;19361;19598;19599;19827;19852;19853;19955;20274;20312;20313;20372;20403;21221;21885;22052;22085;22320;22614;22627;…	199;2406;2604;3419;5838;5890;5963;6729;7104;7786;7852;8727;9071;10519;10590;10592;10680;11174;11179;11292;11293;11294;11295;11498;11526;14363;15300;16158;16159;17488;17489;19020;19134;20101;21176;21334;23598;23784;23785;24820;24821;25305;25456;25519;26882;27219;27362;27561;27681;28641;28642;30132;30318;30423;30773;30774;33127;33234;33408;34704;35894;36248;36249;36566;36598;36599;36741;37248;37297…	319;3650;3932;5157;5158;8792;8868;8977;10166;10777;11897;11898;11899;11900;11983;13363;13939;16103;16218;16220;16353;17109;17118;17277;17278;17279;17280;17281;17574;17628;21927;23332;24652;24653;26716;26717;26718;28924;29096;30521;32091;32357;35783;36068;36069;36070;36071;36072;36073;37724;37725;37726;38497;38728;38855;40870;41366;41367;41368;41574;41839;41840;42027;43464;43465;43466;43467;43468;…	319;3650;3932;5158;8792;8868;8977;10166;10777;11897;11983;13363;13939;16103;16218;16220;16353;17109;17118;17278;17574;17628;21927;23332;24652;26717;28924;29096;30521;32091;32357;35783;36069;37725;37726;38497;38728;38855;40870;41366;41574;41839;42027;43465;45765;46041;46169;46701;50066;50208;50450;52382;54206;54715;55208;55255;55461;56172;56248;56352;56434;58379;60357;60810;60920;61532;62249;62273…	796;974	2355;7142
sp|P26039|TLN1_MOUSE;sp|Q71LX4|TLN2_MOUSE	sp|P26039|TLN1_MOUSE	75;6	75;6	75;6	>sp|P26039|TLN1_MOUSE Talin-1 OS=Mus musculus GN=Tln1 PE=1 SV=2	2	75	75	75	39.8	39.8	39.8	269.82	2541	2541;2375	0	323.31	0.083869	0.094525	159.97	3	0	Median	6087900	6029100	58764				813	24;170;294;955;994;1013;1044;1046;1561;1612;1697;1698;2004;2154;2211;3140;3420;3498;4050;4530;4564;5479;6054;6055;6134;6508;6965;7027;7249;7250;8772;9165;10403;10450;11665;11899;11939;11988;11989;11990;12379;13233;13407;13581;13713;17001;17235;17452;17606;18381;18591;18592;18615;19125;19498;19937;20562;20748;21214;21373;23085;23098;23263;23271;23646;23947;24134;24509;24723;24731;24799;25057;25560…	True;True;True;True;True;True;True;True;True;True;True;True;True;True;True;True;True;True;True;True;True;True;True;True;True;True;True;True;True;True;True;True;True;True;True;True;True;True;True;True;True;True;True;True;True;True;True;True;True;True;True;True;True;True;True;True;True;True;True;True;True;True;True;True;True;True;True;True;True;True;True;True;True;True;True	25;174;301;983;1024;1025;1045;1077;1079;1614;1665;1751;1752;1753;2065;2218;2275;3226;3515;3516;3595;4163;4651;4686;5607;6194;6195;6277;6657;7123;7188;7189;7418;7419;8981;9390;10663;10711;11961;12199;12240;12290;12291;12292;12690;13570;13773;13950;14084;17534;17535;17789;18007;18164;18970;19240;19241;19242;19272;19273;19945;20433;20921;21563;21564;21759;22238;22407;24167;24182;24183;24353;24354;24…	46;47;48;49;50;51;52;274;562;563;564;565;566;567;568;1921;1987;1988;1989;1990;1991;1992;1993;1994;2037;2038;2099;2101;3033;3034;3123;3266;3267;3268;3269;3270;3836;3837;3838;4066;4067;4166;4167;4168;4169;4170;4171;4172;4173;4174;4175;4176;4177;4178;4179;4180;4181;4182;4183;4184;4185;4186;4187;4188;4189;4190;4191;6031;6566;6567;6681;7772;7773;7774;8681;8682;8683;8684;8737;8738;10492;10493;11501;115…	70;71;72;73;74;75;76;77;78;79;80;81;82;83;84;85;86;87;435;436;437;868;869;870;871;872;873;874;875;876;877;878;879;2895;2896;3008;3009;3010;3011;3012;3013;3014;3015;3016;3017;3018;3076;3077;3078;3079;3080;3081;3082;3083;3084;3085;3176;3177;3178;3180;4605;4606;4607;4608;4718;4917;4918;4919;4920;4921;4922;4923;4924;5772;5773;5774;5775;5776;5777;6107;6108;6109;6110;6111;6289;6290;6291;6292;6293;6294;…	74;435;871;2895;3008;3076;3176;3180;4606;4718;4918;4924;5774;6109;6297;9081;9908;10091;11877;13300;13388;16072;17581;17596;17762;18822;20162;20294;20854;20855;25676;26757;30483;30568;34106;34696;34830;34989;34998;34999;36148;38977;39490;39892;40204;49454;50085;50541;51015;53259;53968;53974;54040;55446;56541;57618;59292;60004;61388;61709;66950;67013;67605;67636;68638;69788;70311;71447;72155;72176;…	237;238;239;240;241;242;243;244;245;246;247;248;249;250	17;111;113;419;468;1050;1288;1407;1606;1759;1871;2121;2290;2399
sp|Q91ZX7|LRP1_MOUSE;sp|Q9JI18|LRP1B_MOUSE	sp|Q91ZX7|LRP1_MOUSE	71;2	71;2	71;2	>sp|Q91ZX7|LRP1_MOUSE Prolow-density lipoprotein receptor-related protein 1 OS=Mus musculus GN=Lrp1 PE=1 SV=1	2	71	71	71	22.4	22.4	22.4	504.74	4545	4545;4599	0	323.31	0.17393	0.1858	266.96	4	0	Median	1984000	1772400	211630				3837	157;289;385;527;974;2456;2612;2659;2664;2666;2719;2752;2758;2800;2867;2871;3341;4081;4382;4875;5496;6313;6339;6622;6789;8952;9218;9258;9308;9372;10040;10614;10725;12793;13110;14675;15238;15286;15287;15412;15895;16036;16774;16987;17103;17220;17598;18222;18506;18519;19227;19619;20140;20158;20427;20653;20700;20890;22348;22359;23004;23320;23592;23709;23717;24641;25609;25648;26535;26871;27609	True;True;True;True;True;True;True;True;True;True;True;True;True;True;True;True;True;True;True;True;True;True;True;True;True;True;True;True;True;True;True;True;True;True;True;True;True;True;True;True;True;True;True;True;True;True;True;True;True;True;True;True;True;True;True;True;True;True;True;True;True;True;True;True;True;True;True;True;True;True;True	161;295;296;393;542;1003;2527;2688;2737;2742;2744;2797;2831;2837;2879;2947;2951;3435;4194;4498;4998;5624;6459;6485;6774;6944;9170;9443;9484;9537;9602;10289;10878;10879;10991;13119;13446;15070;15643;15692;15693;15819;16318;16464;17279;17280;17516;17653;17774;18156;18804;19134;19152;20078;20588;21131;21149;21424;21661;21710;21904;23411;23422;24083;24416;24696;24815;24823;25767;26791;26831;27740;280…	254;551;552;553;554;555;753;754;755;1079;1080;1955;4776;5063;5133;5140;5142;5143;5144;5230;5231;5281;5287;5288;5366;5462;5466;5467;6386;6387;7864;8389;8390;9295;9296;10521;11962;12006;12007;12528;12529;12530;12531;12532;12891;12892;17117;17649;17721;17722;17861;17976;19386;20400;20401;20747;24679;25393;25394;25395;25396;28193;29239;29301;29302;29527;30513;30514;30515;30743;32272;32273;32662;32874…	402;853;854;855;856;857;858;1170;1171;1172;1173;1668;1669;2957;7225;7226;7648;7649;7743;7752;7754;7755;7756;7878;7879;7880;7881;7882;7883;7953;7966;7967;8080;8221;8228;8229;8230;8231;9631;9632;12001;12804;12805;14293;14294;14295;14296;14297;14298;14299;16106;18265;18266;18342;18343;18344;18345;18346;19160;19161;19162;19163;19164;19165;19166;19702;19703;19704;19705;26130;26131;26132;26926;27030;27…	402;854;1171;1669;2957;7226;7649;7743;7752;7756;7879;7953;7966;8080;8221;8230;9631;12001;12804;14294;16106;18265;18342;19160;19703;26131;26926;27033;27243;27417;29438;30967;31442;37526;38639;42816;44426;44522;44523;44877;46300;46657;48878;49405;49697;50056;50996;52763;53709;53745;55719;56899;58145;58176;58941;59656;59869;60389;64422;64435;66699;67757;68495;68856;68888;71851;74900;75071;78111;7892…	797;798;799;800	100;2187;4394;4395
sp|P16546|SPTN1_MOUSE	sp|P16546|SPTN1_MOUSE	60	60	60	>sp|P16546|SPTN1_MOUSE Spectrin alpha chain, non-erythrocytic 1 OS=Mus musculus GN=Sptan1 PE=1 SV=4	1	60	60	60	34.1	34.1	34.1	284.59	2472	2472	0	323.31	0.084826	0.09235	117.14	24	23	Median	1060300	1025400	34949				724	464;1202;1822;3440;3464;3713;3812;3815;3894;4340;4354;4540;4675;4683;5049;5581;5700;5771;5784;5932;6877;7422;8838;9487;9524;9907;9908;9909;9911;9925;10701;10726;10912;10913;10952;11297;12188;12803;12825;12826;12846;13156;13986;13998;14098;15712;15770;16864;17953;18584;18750;19340;19803;19904;21563;21653;24014;24090;25028;27518	True;True;True;True;True;True;True;True;True;True;True;True;True;True;True;True;True;True;True;True;True;True;True;True;True;True;True;True;True;True;True;True;True;True;True;True;True;True;True;True;True;True;True;True;True;True;True;True;True;True;True;True;True;True;True;True;True;True;True;True	475;1240;1882;3536;3561;3813;3912;3915;3996;4456;4470;4661;4797;4805;5174;5710;5831;5903;5917;6072;7034;7604;9052;9718;9755;10152;10153;10154;10156;10172;10967;10992;11183;11184;11225;11577;12495;13129;13153;13154;13175;13493;14366;14379;14480;16127;16188;17380;18526;19231;19450;20224;20786;20888;22602;22694;25130;25206;26168;28742	926;2389;3546;6598;6599;6600;6601;6637;7048;7049;7216;7220;7409;8294;8295;8296;8297;8348;8703;8967;8968;8969;8970;8971;8989;9598;10662;10904;11010;11011;11036;11037;11300;11301;11302;11303;11304;11305;11306;11307;13034;13960;16920;18147;18210;19088;19089;19090;19091;19092;19093;19094;19095;19096;19097;19098;19100;19135;19136;20711;20748;21109;21110;21170;21171;21816;23502;24690;24691;24724;24725;…	1434;3624;3625;3626;3627;5346;9955;9956;9957;9958;10026;10027;10676;10677;10678;10957;10962;11297;11298;11299;11300;11301;11302;11303;12640;12641;12642;12643;12644;12721;13331;13332;13773;13774;13775;13776;13777;13778;13779;13780;13781;13782;13804;14736;16324;16678;16841;16842;16843;16890;16891;17288;17289;17290;17291;17292;17293;17294;17295;17296;17297;17298;19921;19922;21362;25820;27669;27760;2…	1434;3625;5346;9956;10026;10678;10957;10962;11297;12643;12721;13331;13775;13804;14736;16324;16678;16841;16891;17291;19921;21362;25820;27669;27761;29039;29043;29048;29053;29098;31383;31445;31986;31987;32085;33068;35625;37544;37593;37594;37625;38833;40924;40952;41285;45768;45951;49068;52050;53948;54406;56058;57410;57576;62229;62448;69968;70146;73013;80604
sp|Q69ZN7|MYOF_MOUSE;REV__sp|Q99K74|MED24_MOUSE;sp|Q9ESD7|DYSF_MOUSE	sp|Q69ZN7|MYOF_MOUSE	58;1;1	58;1;1	58;1;1	>sp|Q69ZN7|MYOF_MOUSE Myoferlin OS=Mus musculus GN=Myof PE=1 SV=2	3	58	58	58	33.8	33.8	33.8	233.32	2048	2048;987;2090	0	323.31	0.055573	0.071204	162.58	28	27	Median	1756100	1699800	56312				2259	226;299;351;1906;2508;2815;3230;3380;3438;3819;4147;4489;4840;4940;5009;5198;5566;6582;6661;6662;6794;7016;8801;9400;9401;10318;10880;12078;12079;12459;13108;13557;14155;14415;15356;15734;15847;16068;16125;16689;17107;17304;17755;17756;17788;20797;20919;20995;20996;21139;22953;24323;24540;24982;25192;25403;25939;26636	True;True;True;True;True;True;True;True;True;True;True;True;True;True;True;True;True;True;True;True;True;True;True;True;True;True;True;True;True;True;True;True;True;True;True;True;True;True;True;True;True;True;True;True;True;True;True;True;True;True;True;True;True;True;True;True;True;True	231;306;359;1966;2581;2894;3319;3475;3534;3919;4260;4609;4963;5065;5134;5325;5695;6734;6813;6814;6949;7177;9011;9631;9632;10576;11151;12383;12384;12771;13444;13926;14538;14801;15762;16150;16266;16497;16555;17182;17657;17858;18318;18319;18351;21810;21933;22011;22012;22161;24029;25443;25664;26122;26341;26563;27128;27129;27843	403;574;575;576;577;578;579;580;702;703;3697;4879;5386;6184;6456;6596;7224;7951;8607;8608;9242;9401;9520;9521;9896;10637;12470;12603;12604;12605;12897;13265;16864;18022;18023;18024;18025;18026;18027;18028;18029;18030;18031;19917;21062;21063;21064;21065;21066;23292;23293;23979;25391;26195;27252;27715;29412;29413;29414;29415;30200;30395;30798;30799;30800;30928;32051;32878;32879;33236;34144;34145;34…	630;886;887;888;889;890;891;892;1076;1077;1078;5566;7386;8107;8108;8109;8110;9317;9746;9747;9748;9951;9952;10966;12131;13191;13192;14203;14458;14459;14631;14632;15176;15177;16287;16288;19084;19286;19287;19288;19289;19290;19291;19292;19293;19294;19714;20268;25732;27480;27481;27482;27483;27484;27485;27486;27487;27488;27489;27490;27491;27492;27493;27494;27495;30206;31918;31919;31920;31921;31922;3192…	630;890;1076;5566;7386;8108;9317;9747;9951;10966;12131;13191;14203;14459;14631;15176;16288;19084;19288;19294;19714;20268;25732;27481;27494;30206;31918;35270;35271;36362;38634;39850;41420;42071;44687;45864;46132;46730;46915;48561;49702;50211;51558;51564;51633;60155;60450;60639;60649;61125;66549;70996;71511;72908;73645;74250;76066;78342	623;624	320;954
sp|Q9JKF1|IQGA1_MOUSE	sp|Q9JKF1|IQGA1_MOUSE	54	54	52	>sp|Q9JKF1|IQGA1_MOUSE Ras GTPase-activating-like protein IQGAP1 OS=Mus musculus GN=Iqgap1 PE=1 SV=2	1	54	54	52	41.1	41.1	40.2	188.74	1657	1657	0	323.31	0.034804	0.037709	134.73	57	57	Median	5843000	5742700	100340				4955	1090;1667;1711;4454;4976;6079;6126;6718;6857;7491;7739;9312;10528;11382;11466;11467;11681;11973;13049;13708;14592;15603;16889;17087;17796;17800;17926;18027;18225;18953;19010;19049;19068;19204;19205;19383;19832;19916;19975;21358;21408;21409;22134;22578;22579;22982;22989;23061;24046;24365;24409;26666;27122;27321	True;True;True;True;True;True;True;True;True;True;True;True;True;True;True;True;True;True;True;True;True;True;True;True;True;True;True;True;True;True;True;True;True;True;True;True;True;True;True;True;True;True;True;True;True;True;True;True;True;True;True;True;True;True	1126;1721;1766;4572;5101;6220;6221;6269;6871;7013;7014;7673;7927;9541;10792;11665;11752;11753;11977;12275;13383;14079;14984;16016;17409;17635;17636;18359;18360;18364;18498;18601;18807;19716;19793;19846;19871;19872;20047;20048;20281;20282;20816;20900;20961;22391;22392;22443;22444;23190;23191;23646;23647;24058;24067;24068;24142;25162;25486;25530;27873;28336;28540	2188;3218;3301;3302;3303;3304;3305;3306;3307;3308;3309;3310;3311;3312;3313;8545;8546;8547;8548;8549;9467;9468;9469;11538;11539;11540;11610;11611;11612;11613;11614;12723;12724;12725;12726;12727;12728;12729;12730;12731;12732;12733;12734;12735;12736;12737;12738;12739;12740;12741;12742;12743;12744;12745;12746;13000;13001;13002;14078;14079;14080;14646;14647;17865;17866;17867;17868;17869;17870;17871;17…	3312;3313;3314;3315;4857;4970;4971;4972;4973;4974;4975;4976;4977;4978;4979;4980;4981;4982;4983;4984;13048;13049;13050;13051;13052;13053;13054;13055;13056;13057;13058;13059;13060;13061;13062;13063;13064;13065;13066;13067;13068;13069;13070;13071;13072;13073;14552;14553;14554;14555;14556;14557;14558;14559;17644;17645;17646;17744;17745;17746;17747;17748;19463;19464;19465;19466;19467;19468;19469;19470…	3312;4857;4983;13053;14553;17646;17746;19464;19861;21539;22363;27251;30794;33262;33487;33492;34132;34906;38483;40198;42516;45493;49141;49663;51661;51673;51994;52206;52776;55000;55158;55242;55287;55633;55636;56183;57463;57593;57699;61662;61791;61794;63807;65111;65116;66610;66645;66861;70039;71084;71184;78397;79621;80090	541;951;952;953;954;955;956	866;913;948;949;1054;1102;1379
sp|P20152|VIME_MOUSE;sp|P31001|DESM_MOUSE;sp|P15331|PERI_MOUSE;CON__Q9H552;sp|P46660|AINX_MOUSE;CON__Q9NSB2;CON__Q6ISB0;sp|P08553|NFM_MOUSE;CON__Q61726;sp|Q9ERE2|KRT81_MOUSE;sp|P97861|KRT86_MOUSE;CON__O43790;CON__Q6NT21;CON__P78385;sp|Q6IMF0|KRT83_MOUSE;CON__Q14533;CON__P78386;CON__Q8N1N4-2;CON__Q7RTT2;sp|P08551|NFL_MOUSE;sp|Q99M73|KRT84_MOUSE;sp|P19246|NFH_MOUSE	sp|P20152|VIME_MOUSE	53;6;5;2;2;2;2;2;1;1;1;1;1;1;1;1;1;1;1;1;1;1	53;6;5;2;2;2;2;2;1;1;1;1;1;1;1;1;1;1;1;1;1;1	50;4;3;0;2;0;0;2;0;0;0;0;0;0;0;0;0;0;0;1;0;1	>sp|P20152|VIME_MOUSE Vimentin OS=Mus musculus GN=Vim PE=1 SV=3	22	53	53	50	78.5	78.5	76.8	53.687	466	466;469;475;499;501;600;600;848;479;481;486;486;493;493;495;505;507;521;521;543;603;1090	0	323.31	0.027407	0.070128	135.98	4	0	Median	20173000	19885000	288020				764	1817;3970;4879;4880;5791;5792;5830;6347;6348;6651;6690;6733;7140;7141;9782;11528;11529;11530;11811;12241;12471;12472;12790;13753;13754;13777;13778;15754;15760;16082;16083;16175;16176;17705;18571;19345;19516;19585;19586;21201;21222;21617;21812;22085;22196;23295;23296;24032;24528;24529;24564;24565;24584	True;True;True;True;True;True;True;True;True;True;True;True;True;True;True;True;True;True;True;True;True;True;True;True;True;True;True;True;True;True;True;True;True;True;True;True;True;True;True;True;True;True;True;True;True;True;True;True;True;True;True;True;True	1876;4078;4079;5002;5003;5924;5925;5926;5965;5966;6493;6494;6803;6843;6886;7304;7305;10021;11816;11817;11818;11819;11820;12109;12549;12783;12784;13116;14124;14125;14126;14149;14150;14151;16170;16176;16512;16513;16608;16609;16610;16611;18266;19216;19217;20230;20231;20455;20545;20546;20547;20548;22225;22246;22658;22859;23141;23254;24389;24390;25148;25652;25653;25688;25689;25709;25710	3522;7607;7608;7609;7610;7611;7612;7613;7614;7615;7616;7617;7618;9300;9301;9302;9303;9304;9305;9306;9307;9308;9309;9310;11047;11048;11049;11050;11051;11052;11053;11054;11055;11056;11057;11058;11059;11060;11061;11062;11063;11064;11112;11113;11114;11115;11116;11117;11118;11119;11120;11121;11122;11123;11124;11125;11126;11127;11128;11129;11130;11131;11132;11133;11134;11135;11136;11137;11138;11139;111…	5308;11619;11620;11621;11622;11623;11624;11625;11626;11627;11628;11629;11630;11631;11632;11633;11634;11635;11636;11637;11638;14306;14307;14308;14309;14310;14311;14312;14313;14314;14315;14316;14317;14318;14319;14320;14321;14322;16909;16910;16911;16912;16913;16914;16915;16916;16917;16918;16919;16920;16921;16922;16923;16924;16925;16926;16927;16928;16929;16930;16931;16932;16933;16934;16935;16936;1693…	5308;11623;14307;14319;16909;16916;17039;18366;18379;19256;19388;19516;20569;20570;28660;33647;33659;33662;34470;35781;36412;36449;37514;40267;40269;40337;40366;45894;45926;46784;46808;47136;47161;51416;53925;56067;56582;56784;56818;61304;61399;62385;62879;63715;64017;67699;67700;70022;71492;71493;71598;71610;71673	210;211;212;213;214;215	154;183;193;347;376;391	NFH_MOUSE
sp|Q8BX70|VP13C_MOUSE	sp|Q8BX70|VP13C_MOUSE	49	49	49	>sp|Q8BX70|VP13C_MOUSE Vacuolar protein sorting-associated protein 13C OS=Mus musculus GN=Vps13c PE=1 SV=2	1	49	49	49	17.3	17.3	17.3	420.08	3748	3748	0	323.31	0.083365	0.088965	151.79	18	16	Median	926280	855880	70407				2993	92;901;1505;2317;2334;2732;2781;3232;3246;4134;4670;6296;6563;7483;8487;11117;11238;11834;11956;12439;12451;12506;13836;14227;15340;15799;15971;17171;17460;18662;19001;19002;19030;19262;19384;19505;20157;20243;20767;21159;21172;21701;23904;24114;24899;25457;26358;26899;27177	True;True;True;True;True;True;True;True;True;True;True;True;True;True;True;True;True;True;True;True;True;True;True;True;True;True;True;True;True;True;True;True;True;True;True;True;True;True;True;True;True;True;True;True;True;True;True;True;True	95;927;1555;2384;2401;2810;2860;3321;3335;4247;4792;6442;6714;7665;8690;11391;11517;12132;12257;12750;12762;12763;12820;14213;14611;15746;16218;16397;17723;18015;19339;19340;19782;19783;19820;20125;20283;20284;20442;20443;21148;21236;21778;22181;22182;22196;22745;25012;25231;26035;26619;27561;28109;28391	156;1809;2923;4417;4418;4419;4440;4441;5248;5249;5250;5342;6186;6240;6241;7931;8962;11937;12427;14068;16246;21503;21709;22803;23028;23029;23928;23969;23970;23971;24121;26654;26655;26656;27399;29390;30306;30625;30626;32993;33493;35865;35866;36514;36515;36558;36978;37261;37262;37510;37511;38668;38826;38827;38828;39933;39934;40678;40679;40680;40681;40682;40698;41604;41605;41606;41607;41608;46245;466…	240;2754;2755;4451;6655;6656;6657;6683;6684;6685;6686;7909;7910;7911;8051;9319;9320;9395;9396;9397;12102;13763;18223;19016;21522;21523;21524;24773;32599;32898;32899;32900;34543;34544;34868;34869;34870;36289;36347;36348;36349;36585;36586;40536;40537;40538;40539;40540;41617;44654;46022;46463;46464;46465;49864;50563;54161;54162;54163;55143;55144;55197;55797;56195;56196;56197;56565;56566;58175;58402;…	240;2755;4451;6655;6683;7909;8051;9320;9396;12102;13763;18223;19016;21522;24773;32599;32900;34543;34868;36289;36349;36585;40537;41617;44654;46022;46463;49864;50563;54162;55143;55144;55197;55797;56195;56566;58175;58402;60043;61187;61211;62622;69610;70203;72636;74395;77565;78990;79729	720;721	1457;2176
sp|Q68FD5|CLH1_MOUSE	sp|Q68FD5|CLH1_MOUSE	47	47	47	>sp|Q68FD5|CLH1_MOUSE Clathrin heavy chain 1 OS=Mus musculus GN=Cltc PE=1 SV=3	1	47	47	47	33.4	33.4	33.4	191.55	1675	1675	0	323.31	0.006797	0.0074476	222.69	4	0	Median	5430300	5256700	173570				2239	698;942;1065;2309;2414;2717;3027;4014;4024;4634;4844;5218;6279;6404;7396;8962;8973;9522;9981;10159;10214;10456;10942;11854;13129;14194;14195;15310;15478;15524;16112;16369;17647;17711;19019;19419;19891;22048;23074;23593;24755;25269;25956;26245;26246;26638;26663	True;True;True;True;True;True;True;True;True;True;True;True;True;True;True;True;True;True;True;True;True;True;True;True;True;True;True;True;True;True;True;True;True;True;True;True;True;True;True;True;True;True;True;True;True;True;True	715;716;969;970;1099;2376;2481;2795;3111;4127;4137;4756;4967;5346;6424;6551;7578;9180;9191;9753;10229;10411;10468;10717;11215;12152;13465;14578;14579;15716;15887;15937;16542;16817;18206;18273;19804;20327;20875;23103;24155;24156;24697;25886;26426;27146;27445;27446;27447;27845;27870	1377;1378;1379;1380;1381;1902;1903;1904;1905;1906;2137;2138;4404;4581;5225;5776;7729;7740;8891;9247;9958;11892;11893;11894;11895;11896;11897;11898;11899;11900;11901;11902;11903;12124;12125;13919;13920;17167;17168;17169;17170;17171;17172;17173;17189;18206;18207;18208;19242;19243;19244;19245;19606;19607;19712;19713;19714;19715;19716;19717;19718;19719;20144;20145;20146;20147;20148;20149;20150;21155;…	2111;2112;2113;2114;2115;2116;2117;2118;2119;2869;2870;2871;2872;2873;2874;3233;3234;6629;6891;7872;8693;11799;11824;13642;14209;15273;15274;15275;18161;18162;18163;18164;18165;18166;18167;18168;18169;18170;18171;18172;18173;18174;18175;18176;18177;18178;18179;18180;18181;18182;18519;18520;18521;21293;21294;21295;26210;26211;26212;26213;26214;26215;26216;26217;26218;26219;26220;26221;26222;26223;…	2113;2872;3233;6629;6891;7872;8693;11799;11824;13642;14209;15273;18164;18519;21294;26212;26240;27755;29231;29749;29913;30582;32065;34617;38723;41515;41544;44588;45064;45303;46891;47617;51126;51442;55171;56270;57558;63622;66915;68498;72235;73891;76114;77237;77251;78349;78391	619;620;621;622	95;104;181;996
sp|P19096|FAS_MOUSE	sp|P19096|FAS_MOUSE	47	47	47	>sp|P19096|FAS_MOUSE Fatty acid synthase OS=Mus musculus GN=Fasn PE=1 SV=2	1	47	47	47	25.8	25.8	25.8	272.43	2504	2504	0	323.31	0.024922	0.025354	144.73	3	0	Median	1569700	1536200	33524				753	173;835;1144;1793;2649;2731;2998;4018;4296;4561;4748;4904;6057;6113;6793;7455;7731;8837;9217;9221;9274;9467;10817;11254;11674;12190;13169;16360;18461;19913;19956;20310;20311;20468;21635;22713;24062;24737;24972;25874;25979;26003;26440;26487;26652;26753;27344	True;True;True;True;True;True;True;True;True;True;True;True;True;True;True;True;True;True;True;True;True;True;True;True;True;True;True;True;True;True;True;True;True;True;True;True;True;True;True;True;True;True;True;True;True;True;True	177;858;1182;1851;2726;2809;3082;4131;4412;4683;4871;5029;6197;6256;6948;7637;7918;7919;9051;9442;9446;9500;9698;11087;11534;11970;12497;13506;16808;19077;19078;20897;20942;21306;21307;21467;22676;23784;25178;25868;26112;27063;27169;27193;27645;27692;27859;27961;28565	277;1684;2280;3454;5120;5247;5736;5737;5738;7734;8227;8228;8732;8733;9093;9094;9351;9352;9353;11509;11593;11594;12896;14014;14015;14632;14633;14634;14635;14636;16918;16919;17646;17647;17648;17654;17774;17775;17776;17777;17778;17779;17780;17781;17782;18119;20957;21731;21732;21733;22530;23506;23507;23508;23509;23510;23511;23512;23513;23514;25525;31390;31391;31392;31393;31394;31395;31396;35475;35476…	440;2565;3442;5202;7726;7908;8632;8633;8634;11812;11813;11814;12542;12543;13375;13376;13377;13378;13972;13973;14382;14383;14384;14385;14386;14387;17599;17718;17719;17720;17721;19713;21443;21444;21445;21446;21447;22344;22345;22346;22347;22348;22349;25818;25819;26922;26923;26924;26925;26932;27120;27121;27122;27123;27124;27125;27126;27127;27128;27129;27130;27131;27628;31775;31776;32937;32938;32939;3…	440;2565;3442;5202;7726;7908;8634;11813;12542;13377;13972;14382;17599;17718;19713;21445;22348;25818;26924;26932;27122;27628;31776;32938;34121;35630;38863;47582;53575;57589;57668;58583;58585;59062;62416;65588;70080;72186;72887;75769;76185;76265;77835;77977;78371;78637;80182	201	1124
sp|Q8BL66|EEA1_MOUSE	sp|Q8BL66|EEA1_MOUSE	42	42	42	>sp|Q8BL66|EEA1_MOUSE Early endosome antigen 1 OS=Mus musculus GN=Eea1 PE=1 SV=2	1	42	42	42	31.9	31.9	31.9	160.91	1411	1411	0	323.31	0.042563	0.047804	148.82	13	13	Median	838850	782250	56598				2840	256;411;1465;3008;3143;3144;3508;4707;5716;5752;6031;6106;8216;8264;9929;9930;10117;10807;11080;13728;13956;14033;14561;14611;15698;15705;16124;18613;18682;18862;19050;19070;19292;19429;20920;22513;24284;25324;25325;25952;26107;26538	True;True;True;True;True;True;True;True;True;True;True;True;True;True;True;True;True;True;True;True;True;True;True;True;True;True;True;True;True;True;True;True;True;True;True;True;True;True;True;True;True;True	262;419;1510;3092;3229;3230;3605;4829;5847;5884;6171;6249;8412;8460;10176;10177;10368;11077;11354;14099;14335;14415;14951;15003;16112;16120;16554;19270;19365;19366;19592;19847;19875;20161;20342;20343;21934;23581;25404;26483;26484;27142;27300;27743	474;815;2840;5749;6034;6035;6693;9021;10925;10987;11470;11581;15659;15721;15722;19146;19147;19542;20944;21459;26449;26450;26876;27072;27954;27955;27956;27957;28072;30106;30126;30927;35774;35775;35898;35899;36241;36590;36623;37039;37331;37332;40200;43110;43111;47094;49177;49178;49179;50591;50989;51928	728;1266;4330;8647;8648;9085;9086;10110;10111;10112;13848;13849;13850;16710;16809;17535;17701;17702;23912;24003;24004;29109;29110;29665;31758;32539;40227;40228;40863;40864;41163;42425;42426;42427;42428;42429;42430;42627;42628;45728;45759;46914;54026;54027;54210;54211;54212;54213;54214;54701;55243;55291;55877;56293;56294;60451;60452;64921;64922;64923;70859;70860;74027;74028;74029;76105;76106;76689…	728;1266;4330;8647;9085;9086;10111;13850;16710;16809;17535;17701;23912;24003;29109;29110;29665;31758;32539;40228;40863;41163;42425;42627;45728;45759;46914;54026;54210;54701;55243;55291;55877;56293;60451;64921;70860;74027;74029;76105;76689;78117
sp|Q62261|SPTB2_MOUSE	sp|Q62261|SPTB2_MOUSE	38	38	38	>sp|Q62261|SPTB2_MOUSE Spectrin beta chain, non-erythrocytic 1 OS=Mus musculus GN=Sptbn1 PE=1 SV=2	1	38	38	38	24.2	24.2	24.2	274.22	2363	2363	0	323.31	0.12958	0.14214	135.66	19	18	Median	686130	659210	26922				2158	1788;3825;3912;4355;4435;4593;5152;5326;5327;5918;6411;6573;9739;9926;10221;10680;10951;12937;13010;14106;14696;15074;15082;15665;15835;15939;16170;16562;16698;18400;19988;20950;22919;23240;23507;24427;25027;26572	True;True;True;True;True;True;True;True;True;True;True;True;True;True;True;True;True;True;True;True;True;True;True;True;True;True;True;True;True;True;True;True;True;True;True;True;True;True	1846;3925;4016;4471;4552;4715;5278;5454;5455;6058;6558;6724;9977;10173;10476;10946;11224;13266;13343;14488;15092;15474;15483;16078;16254;16363;16603;17035;17192;18996;20976;21964;23995;24328;24609;25548;26167;27777	3447;3448;7239;7433;8349;8350;8512;8807;9816;10201;10202;11279;12137;12138;12451;12452;18672;19137;19138;19139;19140;19141;19728;20687;21169;24941;24942;25154;27173;27174;28224;28955;28969;30043;30044;30045;30046;30377;30584;31060;31796;31797;32071;35361;38360;40250;44121;44122;44845;45363;45364;47358;48514;48515;48516;48517;51966	5192;5193;10994;11339;12722;12723;12724;12725;12726;12727;12996;13511;15057;15631;15632;17256;18543;18544;18545;18546;19051;19052;28439;29099;29100;29101;29102;29103;29935;29936;31339;31340;32084;37937;37938;38285;38286;41297;41298;42856;42857;43965;43966;43967;43968;43969;43989;43990;45642;45643;45644;45645;45646;46108;46400;47103;48190;48191;48597;48598;48599;53393;57741;60523;66400;66401;66402…	5192;10994;11339;12724;12996;13511;15057;15631;15632;17256;18544;19052;28439;29101;29936;31339;32084;37938;38285;41297;42857;43967;43990;45644;46108;46400;47103;48190;48597;53393;57741;60523;66402;67562;68276;71229;73006;78167
sp|Q99104|MYO5A_MOUSE	sp|Q99104|MYO5A_MOUSE	37	37	35	>sp|Q99104|MYO5A_MOUSE Unconventional myosin-Va OS=Mus musculus GN=Myo5a PE=1 SV=2	1	37	37	35	23.2	23.2	22.4	215.54	1853	1853	0	323.31	0.087406	0.093612	126.72	22	22	Median	751330	736440	14894				3935	3264;3863;4312;7445;7941;9561;10929;11637;11638;11678;16580;17639;17903;18001;18158;18668;18757;18758;18884;18885;18999;19000;19320;20073;20710;22380;23636;24924;25135;25136;25199;25220;25985;26965;27142;27143;27302	True;True;True;True;True;True;True;True;True;True;True;True;True;True;True;True;True;True;True;True;True;True;True;True;True;True;True;True;True;True;True;True;True;True;True;True;True	3354;3965;4428;7627;8136;9794;11200;11932;11933;11974;17056;18198;18474;18574;18737;19349;19463;19464;19621;19622;19623;19779;19780;19781;20194;20195;21063;21720;23443;24740;26063;26064;26279;26280;26349;26373;27175;28176;28356;28357;28519	6268;7368;8249;13997;15071;18292;21130;21131;22477;22478;22534;31829;33876;34391;34392;34393;34394;34527;34528;34857;35878;36076;36077;36078;36280;36281;36282;36511;36512;36513;37122;37123;37124;37125;38541;39844;42815;45599;48337;48338;48339;48340;48785;48786;48787;48788;48789;48950;48951;48952;48953;48954;48955;48956;48989;48990;50659;52597;52598;52946;52947;52948;53191;53192	9451;9452;11235;12577;21413;23012;27876;32025;32026;34047;34048;34049;34127;48244;51117;51950;51951;51952;51953;51954;51955;52133;52134;52135;52610;52611;52612;52613;52614;52615;54183;54487;54488;54489;54761;54762;54763;54764;54765;54766;54767;55138;55139;55140;55141;55142;55986;55987;55988;55989;57995;59907;59908;64488;64489;68616;72702;72703;72704;72705;72706;72707;72708;72709;72710;72711;72712…	9452;11235;12577;21413;23012;27876;32025;34047;34049;34127;48244;51117;51954;52133;52611;54183;54487;54489;54762;54767;55140;55142;55986;57995;59907;64489;68616;72703;73383;73388;73662;73711;76220;79130;79658;79660;80014	811	203
sp|P52480|KPYM_MOUSE;sp|P53657|KPYR_MOUSE	sp|P52480|KPYM_MOUSE	34;2	34;2	34;2	>sp|P52480|KPYM_MOUSE Pyruvate kinase PKM OS=Mus musculus GN=Pkm PE=1 SV=4	2	34	34	34	62	62	62	57.844	531	531;574	0	323.31	0.010468	0.014646	189.38	6	0	Median	15195000	14981000	213740				1103	525;526;1619;2491;2499;3058;4577;4578;4726;4727;5777;6810;7038;7924;7925;8109;8110;8169;8597;9071;9072;9338;9339;10397;10748;13441;14565;15399;15656;15657;18138;19731;19792;25591	True;True;True;True;True;True;True;True;True;True;True;True;True;True;True;True;True;True;True;True;True;True;True;True;True;True;True;True;True;True;True;True;True;True	539;540;541;1672;2562;2570;3142;4699;4700;4849;4850;5909;6965;6966;7200;8118;8119;8305;8306;8365;8803;9292;9293;9567;9568;10657;11014;13808;14955;14956;15806;16069;16070;18717;20713;20714;20775;26771;26772	1048;1049;1050;1051;1052;1053;1054;1055;1056;1057;1058;1059;1060;1061;1062;1063;1064;1065;1066;1067;1068;1069;1070;1071;1072;1073;1074;1075;1076;1077;1078;3134;4832;4833;4834;4835;4836;4837;4838;4839;4840;4841;4842;4843;4844;4854;4855;4856;4857;4858;4859;4860;4861;4862;5860;5861;5862;5863;5864;5865;5866;5867;5868;5869;5870;5871;8755;8756;8757;8758;8759;8760;8761;8762;8763;8764;8765;8766;8767;8768…	1621;1622;1623;1624;1625;1626;1627;1628;1629;1630;1631;1632;1633;1634;1635;1636;1637;1638;1639;1640;1641;1642;1643;1644;1645;1646;1647;1648;1649;1650;1651;1652;1653;1654;1655;1656;1657;1658;1659;1660;1661;1662;1663;1664;1665;1666;1667;4739;7303;7304;7305;7306;7307;7308;7309;7310;7311;7312;7313;7314;7315;7316;7317;7318;7319;7320;7321;7340;7341;7342;7343;7344;7345;7346;7347;7348;7349;7350;7351;7352…	1624;1665;4739;7305;7343;8824;13421;13467;13908;13932;16854;19757;20309;22927;22953;23588;23602;23783;25114;26459;26464;27321;27324;30419;31488;39560;42438;44806;45602;45621;52560;57216;57378;74837	342;343;344;345;346	149;239;291;360;494
sp|Q01853|TERA_MOUSE;sp|Q9D3R6|KATL2_MOUSE	sp|Q01853|TERA_MOUSE	34;1	34;1	33;0	>sp|Q01853|TERA_MOUSE Transitional endoplasmic reticulum ATPase OS=Mus musculus GN=Vcp PE=1 SV=4	2	34	34	33	52.9	52.9	51.4	89.321	806	806;539	0	323.31	0.029405	0.03536	165.02	38	37	Median	6885200	6822600	62572				1558	979;1867;3419;4347;5598;5895;6193;6381;6382;6420;6421;7456;8078;8108;8653;9310;10171;10272;10832;11077;11540;13042;16132;16238;16988;17187;18387;19476;25223;25224;25831;26236;26237;26934	True;True;True;True;True;True;True;True;True;True;True;True;True;True;True;True;True;True;True;True;True;True;True;True;True;True;True;True;True;True;True;True;True;True	1008;1927;3514;4463;5727;6035;6336;6528;6529;6568;6569;7638;8274;8304;8860;9539;10423;10528;11103;11351;11830;13376;16562;16680;16681;17517;17518;17739;18978;18979;20399;20400;26377;26378;26379;26380;26381;27017;27436;27437;28145	1962;1963;3622;3623;3624;3625;6565;8308;8309;8310;8311;8312;8313;8314;8315;8316;10685;10686;10687;11249;11722;12088;12089;12090;12091;12092;12159;12160;12161;14016;14017;15403;15455;16625;17863;19641;19642;19643;19814;20981;21453;21454;22223;22224;22225;25240;25241;25242;25243;25244;25245;25246;25247;25248;25249;25250;25251;25252;25253;25254;25255;25256;25257;25258;25259;25260;25261;25262;25263;2…	2969;2970;2971;2972;5438;5439;5440;5441;5442;5443;5444;5445;5446;5447;9907;12661;12662;12663;12664;12665;12666;12667;12668;12669;12670;12671;12672;12673;12674;12675;12676;12677;16360;16361;16362;16363;17210;17909;18465;18466;18467;18468;18469;18470;18471;18574;18575;18576;18577;18578;18579;18580;18581;18582;21448;21449;23497;23498;23499;23584;23585;23586;25367;27246;27247;29799;29800;29801;29802;…	2971;5443;9907;12666;16361;17210;17909;18465;18467;18575;18580;21449;23498;23585;25367;27246;29801;30054;31807;32533;33682;38402;46926;47338;49409;49952;53340;56425;73755;73757;75542;77206;77208;79072	502;503;504;505	46;608;611;678
sp|Q8VDJ3|VIGLN_MOUSE	sp|Q8VDJ3|VIGLN_MOUSE	33	33	33	>sp|Q8VDJ3|VIGLN_MOUSE Vigilin OS=Mus musculus GN=Hdlbp PE=1 SV=1	1	33	33	33	31.5	31.5	31.5	141.74	1268	1268	0	280.62	0.040246	0.044328	120.3	13	12	Median	640190	630710	9477.5				3608	1585;1809;1999;2972;3033;3459;3929;4067;4637;5258;5473;8237;9555;10773;11032;11711;12348;13457;13757;13889;13993;14412;14574;14878;14882;16298;20242;20633;21797;22668;23751;24245;24246	True;True;True;True;True;True;True;True;True;True;True;True;True;True;True;True;True;True;True;True;True;True;True;True;True;True;True;True;True;True;True;True;True	1638;1868;2060;3055;3117;3556;4035;4180;4759;5386;5601;8433;9788;11041;11306;12008;12656;13824;14129;14267;14373;14798;14965;15275;15279;16742;21235;21641;22843;23738;24857;25365;25366	3085;3086;3507;3831;5620;5621;5622;5623;5624;5625;5791;6629;6630;6631;7506;7797;7798;7799;7800;8894;10053;10054;10055;10056;10057;10058;10059;10060;10061;10469;15689;18285;18286;20818;20819;20820;20821;20822;21327;22585;23758;23759;23760;23761;23762;23763;26009;26010;26488;26731;26732;26733;26929;26930;27712;27978;28495;28496;28502;28503;31288;38825;39657;41746;41747;43459;43460;43461;45826;45827…	4671;4672;5281;5765;8438;8439;8440;8441;8442;8443;8712;10017;10018;10019;10020;11445;11912;11913;11914;11915;13645;15397;15398;15399;15400;15401;15402;15403;15404;15405;15406;16041;16042;23958;27868;27869;31559;31560;31561;31562;31563;31564;32347;34212;36023;36024;36025;36026;36027;36028;36029;36030;36031;36032;36033;39591;39592;40276;40645;40646;40647;40648;40937;40938;40939;42067;42068;42463;43…	4672;5281;5765;8440;8712;10020;11445;11912;13645;15404;16041;23958;27868;31560;32347;34212;36023;39592;40276;40646;40937;42067;42463;43248;43263;47446;58401;59615;62839;65445;68983;70676;70680	774	249
sp|P08113|ENPL_MOUSE	sp|P08113|ENPL_MOUSE	34	33	33	>sp|P08113|ENPL_MOUSE Endoplasmin OS=Mus musculus GN=Hsp90b1 PE=1 SV=2	1	34	33	33	42.4	40.6	40.6	92.475	802	802	0	323.31	0.068864	0.082971	154.83	30	29	Median	2770400	2716000	54414				617	3801;4600;4724;4725;4886;4895;5004;5005;5172;5189;5519;6154;6707;7505;8586;9433;10174;11783;12550;12918;14516;15284;15661;15662;17634;17635;18558;19943;20678;20695;20967;22381;22605;24664	True;True;True;True;True;True;True;True;True;True;False;True;True;True;True;True;True;True;True;True;True;True;True;True;True;True;True;True;True;True;True;True;True;True	3901;4722;4847;4848;5009;5018;5129;5130;5299;5316;5647;6297;6860;7687;8792;9664;10426;12081;12865;13247;14905;14906;15690;16074;16075;18192;18193;18194;19199;20927;20928;21688;21705;21983;23444;23673;25791;25792	7188;7189;8815;9053;9054;9055;9316;9328;9513;9514;9515;9845;9876;10559;11662;11663;11664;11665;11666;11667;11668;11669;11670;12689;12690;12691;12692;12693;12694;12695;12696;12697;12698;12699;12700;12701;12702;14100;14101;16449;18071;19646;22705;24212;24904;24905;24906;24907;24908;24909;24910;24911;24912;24913;24914;24915;24916;24917;24918;24919;24920;27875;27876;27877;27878;27879;27880;27881;2788…	10919;10920;13522;13901;13902;13903;13904;14329;14330;14348;14623;14624;14625;15094;15095;15096;15143;16168;16169;17820;17821;17822;17823;17824;17825;17826;17827;17828;19422;19423;19424;19425;19426;19427;19428;19429;19430;19431;19432;19433;19434;19435;19436;19437;19438;21574;21575;21576;25074;25075;27552;27553;29810;34387;36724;36725;36726;36727;36728;37848;37849;37850;37851;37852;37853;37854;378…	10920;13522;13901;13904;14330;14348;14623;14625;15095;15143;16168;17821;19430;21575;25074;27552;29810;34387;36724;37852;42317;44517;45627;45630;51078;51081;53894;57626;59750;59831;60579;64493;65237;71942	116;117;118;119;120	154;425;426;622;658
sp|Q8CGC7|SYEP_MOUSE	sp|Q8CGC7|SYEP_MOUSE	32	32	32	>sp|Q8CGC7|SYEP_MOUSE Bifunctional glutamate/proline--tRNA ligase OS=Mus musculus GN=Eprs PE=1 SV=4	1	32	32	32	27.2	27.2	27.2	170.08	1512	1512	0	323.31	0.078946	0.10157	113.15	16	16	Median	723300	707850	15448				3197	147;1292;1922;2449;4096;4181;4517;5795;6139;6587;8162;8303;12366;13455;15547;16210;17492;17710;20163;21140;21141;21142;22501;22743;22806;24058;24213;24214;24961;25890;26030;26455	True;True;True;True;True;True;True;True;True;True;True;True;True;True;True;True;True;True;True;True;True;True;True;True;True;True;True;True;True;True;True;True	151;1334;1982;2519;4209;4295;4638;5929;6282;6739;8358;8500;12675;13822;15960;16650;18047;18272;21154;22162;22163;22164;23569;23816;23879;25174;25333;25334;26101;27079;27220;27660	241;2560;3721;4722;4723;7886;8012;8666;11067;11630;12477;12478;12479;12480;12481;12482;12483;15565;15566;15809;15810;23827;26006;29849;29850;29851;31162;31163;33552;33553;33554;33555;34067;34068;38675;40643;40644;40645;43059;43625;43626;43627;43903;43904;43905;43906;46578;46919;46920;46921;48408;50405;50758;51763;51764	380;3866;5599;5600;7113;7114;7115;7116;7117;7118;12035;12222;13277;16941;17769;17770;19093;19094;19095;19096;19097;19098;19099;19100;19101;23763;23764;24142;24143;24144;36124;39587;45369;45370;45371;47260;47261;47262;47263;50648;50649;50650;50651;50652;50653;51440;51441;58186;61131;61132;61133;64861;65680;65681;65682;65683;66101;66102;66103;66104;66105;70074;70587;70588;70589;70590;70591;70592;72…	380;3866;5599;7114;12035;12222;13277;16941;17770;19097;23763;24143;36124;39587;45369;47262;50652;51440;58186;61131;61132;61133;64861;65681;66101;70074;70588;70590;72848;75826;76363;77872
sp|Q5SWU9|ACACA_MOUSE;sp|E9Q4Z2|ACACB_MOUSE	sp|Q5SWU9|ACACA_MOUSE	32;5	32;5	32;5	>sp|Q5SWU9|ACACA_MOUSE Acetyl-CoA carboxylase 1 OS=Mus musculus GN=Acaca PE=1 SV=1	2	32	32	32	18.9	18.9	18.9	265.25	2345	2345;2448	0	217.18	0.1703	0.19529	149.39	12	12	Median	430490	396560	33931				1957	77;2427;3200;3285;3650;4338;7193;7811;8424;9133;9316;9716;11594;11726;12204;12703;14475;14680;15397;16150;16518;16788;17368;19553;19577;19887;22367;22397;24587;25104;25851;27281	True;True;True;True;True;True;True;True;True;True;True;True;True;True;True;True;True;True;True;True;True;True;True;True;True;True;True;True;True;True;True;True	78;2497;3289;3377;3747;4454;7359;8002;8625;9356;9545;9954;11887;12023;12511;13028;14862;15075;15804;16581;16986;17295;17923;20506;20533;20534;20871;23430;23460;25713;26248;27037;28498	125;4671;6141;6142;6305;6932;6933;6934;6935;8292;13541;14756;16072;16073;17449;17885;18645;22366;22618;23528;24525;27808;28204;29478;30978;31716;32289;33337;37624;37659;37660;37661;38222;42799;42871;47685;48669;50233;53155;53156	195;7025;9254;9255;9509;10508;10509;10510;10511;12638;20702;20703;22532;22533;24550;24551;26634;26635;26636;27282;27283;28403;33893;33894;34253;34254;35662;37278;37279;37280;37281;42213;42829;44794;46985;46986;48079;48899;48900;50362;56719;56765;56766;56767;57554;64446;64571;71710;71711;73224;75582;79969;79970	195;7025;9254;9509;10508;12638;20702;22533;24551;26634;27282;28403;33894;34254;35662;37281;42213;42829;44794;46986;48079;48899;50362;56719;56765;57554;64446;64571;71710;73224;75582;79970
sp|P20029|GRP78_MOUSE	sp|P20029|GRP78_MOUSE	33	33	31	>sp|P20029|GRP78_MOUSE 78 kDa glucose-regulated protein OS=Mus musculus GN=Hspa5 PE=1 SV=3	1	33	33	31	49.8	49.8	48.1	72.421	655	655	0	323.31	0.03235	0.040566	177.82	48	46	Median	7905200	7787500	117650				760	1449;2206;2207;2991;3969;5351;6881;7238;11068;11216;11217;12669;12671;14649;15298;15836;15982;16005;16037;16741;17041;17042;17986;20222;21560;22587;23237;23986;24520;24983;25513;26064;26458	True;True;True;True;True;True;True;True;True;True;True;True;True;True;True;True;True;True;True;True;True;True;True;True;True;True;True;True;True;True;True;True;True	1493;1494;2270;2271;3074;3075;4077;5479;7038;7406;11342;11492;11493;12994;12996;15043;15704;16255;16408;16432;16465;17243;17580;17581;18559;21214;22599;23655;24325;25099;25644;26123;26682;27256;27663	2803;2804;2805;2806;2807;2808;2809;4156;4157;4158;5685;5686;5687;5688;5689;7563;7564;7565;7566;7567;7568;7569;7570;7571;7572;7573;7574;7575;7576;7577;7578;7579;7580;7581;7582;7583;7584;7585;7586;7587;7588;7589;7590;7591;7592;7593;7594;7595;7596;7597;7598;7599;7600;7601;7602;7603;7604;7605;7606;10257;10258;13053;13054;13606;21429;21430;21431;21432;21433;21434;21435;21436;21437;21661;21662;21663;21…	4271;4272;4273;4274;4275;4276;4277;4278;4279;6262;6263;6264;8539;8540;8541;8542;8543;8544;8545;8546;8547;8548;8549;8550;8551;8552;8553;8554;11540;11541;11542;11543;11544;11545;11546;11547;11548;11549;11550;11551;11552;11553;11554;11555;11556;11557;11558;11559;11560;11561;11562;11563;11564;11565;11566;11567;11568;11569;11570;11571;11572;11573;11574;11575;11576;11577;11578;11579;11580;11581;11582;1…	4275;6262;6264;8545;11570;15721;19953;20806;32500;32825;32858;37186;37205;42752;44567;46111;46485;46541;46658;48807;49539;49540;52106;58355;62211;65193;67539;69881;71467;72910;74623;76578;77882	208;209	197;333
sp|P14733|LMNB1_MOUSE	sp|P14733|LMNB1_MOUSE	32	32	31	>sp|P14733|LMNB1_MOUSE Lamin-B1 OS=Mus musculus GN=Lmnb1 PE=1 SV=3	1	32	32	31	49.5	49.5	48.3	66.785	588	588	0	323.31	0.074968	0.080234	169.86	16	14	Median	897870	846440	51433				702	1418;1419;1829;2028;2788;2789;2943;2944;4083;7344;10405;10515;10516;11178;11539;13787;13869;14042;14336;14858;15338;15874;15875;16896;17857;17989;18173;18824;18916;20842;20843;20864	True;True;True;True;True;True;True;True;True;True;True;True;True;True;True;True;True;True;True;True;True;True;True;True;True;True;True;True;True;True;True;True	1462;1463;1889;2089;2867;2868;3024;3025;4196;7517;10665;10778;10779;11452;11829;14160;14161;14247;14424;14722;15255;15744;16295;16296;17417;18428;18562;18753;19542;19665;21856;21857;21878	2759;2760;3557;3869;5349;5350;5351;5352;5353;5559;5560;7866;7867;13763;13764;20072;20255;20256;21600;22222;26553;26554;26555;26706;27092;27604;28466;29387;29388;30444;30445;32481;34318;34512;34884;36175;36176;36333;40082;40083;40084;40112;40113;40114;40115;40116;40117;40118;40119;40120;40121;40122;40123;40124;40125;40126;40127;40128;40129	4207;4208;5360;5361;5817;8058;8059;8060;8061;8062;8063;8351;8352;12003;12004;21081;21082;30486;30766;30767;32729;32730;32731;33679;40392;40393;40394;40395;40396;40397;40398;40606;41188;41917;41918;43201;44647;44648;44649;44650;44651;44652;46194;46195;49175;51837;52114;52648;52649;54613;54614;54615;54851;60275;60276;60277;60278;60326;60327;60328;60329;60330;60331;60332;60333;60334;60335;60336;6033…	4207;4208;5361;5817;8060;8061;8351;8352;12003;21081;30486;30766;30767;32730;33679;40395;40606;41188;41917;43201;44648;46194;46195;49175;51837;52114;52649;54614;54851;60275;60278;60337	171	328
sp|E9Q555|RN213_MOUSE	sp|E9Q555|RN213_MOUSE	31	31	31	>sp|E9Q555|RN213_MOUSE E3 ubiquitin-protein ligase RNF213 OS=Mus musculus GN=Rnf213 PE=2 SV=1	1	31	31	31	7.6	7.6	7.6	584.49	5150	5150	0	195.87	0.12827	0.15061	103.67	11	11	Median	313600	303530	10078				227	936;2237;2624;2864;3218;3808;4876;5322;6491;7069;9080;9395;9407;10458;11172;11972;12261;12989;13063;17584;19423;20085;20135;20595;20972;21164;21203;22376;22951;23511;27557	True;True;True;True;True;True;True;True;True;True;True;True;True;True;True;True;True;True;True;True;True;True;True;True;True;True;True;True;True;True;True	962;2302;2700;2944;3307;3908;4999;5450;6640;7232;9301;9625;9638;10719;11446;12274;12569;13321;13397;18142;20332;20333;21075;21126;21599;21988;22187;22227;23439;24027;24613;28781	1883;4223;5076;5454;6170;7211;9297;10196;12286;13354;17369;18010;18040;20152;20153;21592;23054;23619;25063;25064;25319;33767;37321;37322;38553;38642;39521;40292;40687;40765;42811;44206;45370;53720	2843;6371;6372;7665;8210;9300;10950;14300;15623;15624;18782;18783;18784;18785;20396;26495;27465;27505;27506;30589;30590;32717;34904;34905;35818;35819;38128;38129;38130;38131;38518;50966;56277;56278;58009;58136;59429;60589;60590;60591;61194;61195;61323;64466;64467;64468;66547;68288;68289;80777	2843;6371;7665;8210;9300;10950;14300;15623;18783;20396;26495;27465;27505;30590;32717;34904;35819;38130;38518;50966;56277;58009;58136;59429;60590;61194;61323;64467;66547;68289;80777
sp|Q3U7R1|ESYT1_MOUSE	sp|Q3U7R1|ESYT1_MOUSE	30	30	30	>sp|Q3U7R1|ESYT1_MOUSE Extended synaptotagmin-1 OS=Mus musculus GN=Esyt1 PE=1 SV=2	1	30	30	30	28.8	28.8	28.8	121.55	1092	1092	0	323.31	0.031261	0.036444	216.64	26	24	Median	2549200	2456900	92344				1751	2149;3719;3720;6006;6194;6918;6919;6941;7165;7986;8868;9215;11852;11909;11910;11960;12911;13121;14443;14555;14645;14727;15631;15650;15902;18956;21523;23033;23034;23934	True;True;True;True;True;True;True;True;True;True;True;True;True;True;True;True;True;True;True;True;True;True;True;True;True;True;True;True;True;True	2213;3819;3820;6146;6337;7075;7076;7098;7330;8181;9082;9440;12150;12210;12211;12261;13240;13457;14829;14830;14945;15039;15123;16044;16063;16326;19719;19720;22561;24114;24115;25042	4057;7057;7058;11413;11723;11724;13120;13121;13154;13155;13504;13505;13506;15167;16979;16980;17640;17641;17642;17643;17644;22842;22931;22932;22933;22934;22935;22936;22937;22938;23035;24863;25443;27765;27766;27767;27948;28133;28134;28135;28136;28137;28138;28270;28271;29985;30011;30012;30526;30527;30528;30529;30530;36427;36428;36429;41262;44357;44358;44359;46344;46345;46346;46347;46348;46349;46350;…	6095;10700;10701;10702;10703;10704;10705;10706;17454;17910;17911;20055;20056;20057;20106;20107;20108;20109;20626;20627;20628;20629;20630;20631;20632;20633;20634;23150;25917;25918;25919;25920;26914;26915;26916;26917;26918;26919;26920;34605;34718;34719;34720;34721;34722;34723;34724;34725;34726;34727;34728;34879;34880;37788;38709;42155;42156;42157;42417;42418;42737;42738;42739;42740;42741;42742;4274…	6095;10700;10703;17454;17910;20055;20057;20106;20634;23150;25918;26914;34605;34719;34728;34880;37788;38709;42156;42418;42741;42931;45548;45581;46324;55003;62106;66801;66803;69739	537	112
sp|Q99PL5|RRBP1_MOUSE	sp|Q99PL5|RRBP1_MOUSE	30	30	30	>sp|Q99PL5|RRBP1_MOUSE Ribosome-binding protein 1 OS=Mus musculus GN=Rrbp1 PE=1 SV=2	1	30	30	30	22.2	22.2	22.2	172.88	1605	1605	0	323.31	0.053422	0.075055	138.72	15	13	Median	926410	868270	58143				4104	106;107;1480;1930;5240;5396;6037;6365;9705;9839;12008;13175;13176;13197;13588;13589;13945;14031;14440;15916;18969;18970;19128;19369;19563;20744;20820;21210;23067;25858	True;True;True;True;True;True;True;True;True;True;True;True;True;True;True;True;True;True;True;True;True;True;True;True;True;True;True;True;True;True	110;111;1526;1990;5368;5524;6177;6511;9943;10078;12311;13512;13513;13534;13957;13958;14324;14413;14826;16340;19738;19739;19740;19741;19948;20263;20264;20518;21754;21755;21834;22234;24148;27044;27045	177;178;179;2865;2866;2867;3734;10005;10349;11477;12047;18630;18931;23136;23137;23138;25532;25533;25561;26233;26234;26862;27070;27759;27760;27761;30552;36451;36452;36453;36454;36455;36456;36733;36734;37233;37234;37235;37236;37642;37643;39893;39894;39895;39896;39897;39898;39899;39900;39901;40043;40784;44408;44409;50242;50243;50244;50245	278;279;280;4370;4371;4372;4373;5615;15333;15852;17543;18412;28382;28786;35040;35041;35042;38871;38872;38914;39901;39902;39903;39904;39905;39906;39907;39908;39909;40842;40843;41160;42149;42150;42151;46361;55050;55051;55052;55053;55054;55055;55056;55057;55058;55059;55451;55452;56149;56150;56151;56152;56153;56154;56155;56747;56748;59971;59972;59973;59974;59975;59976;59977;59978;59979;59980;59981;59…	279;280;4371;5615;15333;15852;17543;18412;28382;28786;35040;38871;38872;38914;39903;39908;40842;41160;42149;46361;55052;55056;55452;56152;56747;59974;60210;61356;66878;75598	836;837	127;1483
sp|P58252|EF2_MOUSE	sp|P58252|EF2_MOUSE	31	31	30	>sp|P58252|EF2_MOUSE Elongation factor 2 OS=Mus musculus GN=Eef2 PE=1 SV=2	1	31	31	30	39.3	39.3	38.1	95.313	858	858	0	323.31	0.1036	0.11747	97.05	4	0	Median	4365700	4253600	112110				1190	818;1812;2435;2540;2696;3525;3526;4842;5138;5139;6380;7620;8387;8480;8664;8926;13313;15541;17848;17892;19764;20259;20261;21894;22764;22987;26023;26959;27094;27430;27565	True;True;True;True;True;True;True;True;True;True;True;True;True;True;True;True;True;True;True;True;True;True;True;True;True;True;True;True;True;True;True	841;1871;2505;2613;2614;2774;3622;3623;4965;5263;5264;6527;7804;8588;8682;8683;8871;9141;13661;13662;15954;18418;18463;20747;21252;21254;22944;23837;24063;24064;24065;27213;28170;28308;28653;28789	1655;3510;3511;4701;4702;4703;4704;4705;4706;4707;4935;4936;4937;4938;4939;4940;4941;5196;5197;6717;6718;9244;9785;9786;9787;9788;9789;12067;12068;12069;12070;12071;12072;12073;12074;12075;12076;12077;12078;12079;12080;12081;12082;12083;12084;12085;12086;12087;14395;14396;15995;16193;16194;16195;16196;16197;16198;16199;16200;16201;16202;16203;16204;16205;16206;16636;17076;25737;25738;25739;29840;…	2508;2509;2510;5284;5285;5286;5287;5288;5289;5290;5291;5292;7075;7076;7077;7078;7079;7080;7081;7082;7083;7084;7085;7086;7087;7088;7089;7090;7091;7092;7093;7094;7095;7096;7097;7098;7479;7480;7481;7482;7483;7484;7485;7486;7487;7488;7489;7490;7491;7822;7823;7824;7825;10151;10152;10153;14205;15013;15014;15015;15016;15017;15018;15019;15020;15021;15022;18443;18444;18445;18446;18447;18448;18449;18450;18…	2510;5286;7076;7487;7823;10151;10153;14205;15013;15016;18448;21972;24438;24699;25381;26070;39168;45360;51819;51915;57320;58443;58446;63220;65732;66637;76349;79117;79526;80388;80796	364;365;366;367;368	383;430;453;454;781
sp|F6ZDS4|TPR_MOUSE	sp|F6ZDS4|TPR_MOUSE	30	30	30	>sp|F6ZDS4|TPR_MOUSE Nucleoprotein TPR OS=Mus musculus GN=Tpr PE=1 SV=1	1	30	30	30	18.9	18.9	18.9	273.99	2431	2431	0	314.5	0.15728	0.15108	142.2	11	10	Median	393640	351810	41835				235	71;1490;1527;3180;5382;5546;5596;6912;7064;7082;7969;8500;10495;11121;11164;13811;14307;14383;14578;15726;18656;20844;21069;21792;22398;23062;23115;23911;25144;27123	True;True;True;True;True;True;True;True;True;True;True;True;True;True;True;True;True;True;True;True;True;True;True;True;True;True;True;True;True;True	72;1536;1578;3266;5510;5674;5725;7069;7227;7245;8164;8703;10757;11395;11438;14186;14693;14769;14969;16142;19330;19331;21858;22090;22838;23461;24143;24200;25019;26288;28337	115;2879;2959;6091;10327;10607;10681;10682;10683;13110;13349;13370;13371;15137;15138;16273;20227;21507;21575;26602;27565;27666;27984;30173;35855;35856;40085;40548;41741;42872;44399;44400;44526;46301;48806;52917	182;4389;4505;9166;15827;15828;16241;16242;16354;16355;16356;16357;16358;20041;20042;20043;20044;20390;20413;20414;23099;23100;23101;24814;30718;32603;32697;40458;41844;41845;42010;42469;42470;45817;54145;54146;54147;54148;60279;60280;60993;60994;60995;60996;60997;62833;64572;66864;66865;66866;66867;67060;69671;73414;73415;79622	182;4389;4505;9166;15827;16242;16355;20044;20390;20414;23100;24814;30718;32603;32697;40458;41845;42010;42469;45817;54145;60279;60996;62833;64572;66865;67060;69671;73415;79622
sp|P10107|ANXA1_MOUSE;sp|Q7TPW1|NEXN_MOUSE	sp|P10107|ANXA1_MOUSE	30;1	30;1	29;1	>sp|P10107|ANXA1_MOUSE Annexin A1 OS=Mus musculus GN=Anxa1 PE=1 SV=2	2	30	30	29	69.9	69.9	69.9	38.734	346	346;607	0	323.31	0.025763	0.032022	178.75	41	39	Median	16424000	16332000	92329				645	283;284;1020;1021;1151;1152;1526;2481;2683;2774;3820;3821;7136;8408;8620;9157;9266;9267;13032;15459;15647;16135;16136;20371;20372;22174;23338;26506;27052;27053	True;True;True;True;True;True;True;True;True;True;True;True;True;True;True;True;True;True;True;True;True;True;True;True;True;True;True;True;True;True	289;290;1052;1053;1189;1190;1576;1577;2552;2761;2853;3920;3921;7300;8609;8826;9382;9492;9493;13366;15867;16060;16565;16566;21367;21368;21369;23232;24434;27711;28264;28265	538;539;540;541;542;543;544;2049;2050;2051;2052;2053;2054;2055;2056;2057;2058;2059;2289;2290;2291;2947;2948;2949;2950;2951;2952;2953;2954;2955;2956;2957;2958;4812;5169;5319;5320;5321;5322;5323;5324;5325;5326;5327;5328;5329;5330;5331;5332;7225;7226;7227;7228;7229;7230;7231;7232;13460;13461;13462;16027;16028;16029;16030;16031;16032;16033;16034;16035;16036;16037;16038;16039;16040;16041;16042;16043;1…	826;827;828;829;830;831;832;833;834;835;836;3104;3105;3106;3107;3108;3109;3110;3111;3112;3113;3114;3115;3116;3117;3118;3455;3456;3457;3458;3459;3460;3461;3462;4481;4482;4483;4484;4485;4486;4487;4488;4489;4490;4491;4492;4493;4494;4495;4496;4497;4498;4499;4500;4501;4502;4503;4504;7273;7787;8011;8012;8013;8014;8015;8016;8017;8018;8019;8020;8021;8022;8023;8024;8025;8026;8027;8028;8029;8030;8031;8032;…	827;833;3104;3108;3456;3462;4485;7273;7787;8015;10967;10979;20558;24487;25246;26742;27065;27099;38372;45016;45575;46929;46932;58791;58803;63987;67794;78010;79338;79384	129;130	3;308
sp|P48678|LMNA_MOUSE	sp|P48678|LMNA_MOUSE	29	29	29	>sp|P48678|LMNA_MOUSE Prelamin-A/C OS=Mus musculus GN=Lmna PE=1 SV=2	1	29	29	29	45.6	45.6	45.6	74.237	665	665	0	323.31	0.13603	0.17685	290.64	3	0	Median	2917500	2875100	42428				1033	102;278;279;3520;4538;4539;4919;5073;10165;10298;10299;10517;13154;13800;13989;14029;14514;16441;16880;17782;18067;19029;20561;21151;21321;22006;22263;22899;24259	True;True;True;True;True;True;True;True;True;True;True;True;True;True;True;True;True;True;True;True;True;True;True;True;True;True;True;True;True	106;284;285;3617;4659;4660;5044;5198;10417;10555;10556;10557;10780;13491;14174;14369;14411;14903;16894;17399;17400;18345;18642;19818;19819;21562;22173;22353;22354;23057;23323;23324;23974;25379	171;172;173;527;528;529;530;6712;8701;8702;9375;9627;19630;19631;19632;19855;19856;19857;19858;19859;19860;19861;19862;19863;19864;19865;19866;19867;20257;20258;25506;25507;26583;26923;26924;27068;27873;31558;32443;32444;32445;32446;32447;32448;32449;34184;34652;34653;34654;34655;36556;36557;39418;40660;40948;40949;40950;42164;42165;42166;42595;42596;42597;42598;42599;44097;47021;47022;47023;4702…	265;266;267;268;808;809;810;811;10140;10141;10142;10143;13324;13325;13326;13327;13328;13329;13330;14417;14783;14784;29781;29782;29783;29784;29785;29786;30113;30114;30115;30116;30117;30118;30119;30120;30121;30122;30123;30124;30125;30126;30127;30768;30769;38827;38828;38829;38830;38831;40433;40929;40930;40931;40932;41158;42312;42313;47836;49109;49110;49111;49112;49113;49114;49115;49116;49117;49118;4…	267;808;811;10142;13325;13330;14417;14783;29781;30116;30126;30769;38829;40433;40931;41158;42312;47836;49115;51623;52297;55195;59288;61154;61589;63499;64156;66372;70745	318;319;320;321;322	352;371;464;540;549
sp|G5E829|AT2B1_MOUSE;sp|Q9R0K7|AT2B2_MOUSE	sp|G5E829|AT2B1_MOUSE	29;8	29;8	29;8	>sp|G5E829|AT2B1_MOUSE Plasma membrane calcium-transporting ATPase 1 OS=Mus musculus GN=Atp2b1 PE=1 SV=1	2	29	29	29	28.9	28.9	28.9	134.75	1220	1220;1198	0	323.31	1.0252	0.98062	101.94	3	0	Median	1398700	1323800	74817				239	457;1684;1685;2576;4684;4710;6926;8131;8416;9688;10969;10970;12748;13258;13815;15437;15995;16999;17072;17330;19599;19600;20805;21704;21732;22850;23619;23864;27030	True;True;True;True;True;True;True;True;True;True;True;True;True;True;True;True;True;True;True;True;True;True;True;True;True;True;True;True;True	468;1738;1739;2651;4806;4832;7083;8327;8617;9925;9926;11242;11243;13074;13596;14190;15845;16422;17531;17617;17884;20561;20562;20563;20564;21818;21819;22748;22749;22778;23924;24723;24971;28242	914;915;3238;3239;5013;5014;5015;8990;9024;9025;9026;9027;9028;9029;9030;9031;9032;9033;13136;15492;16061;18576;18577;18578;18579;18580;21197;21198;21199;24594;24595;25640;25641;26606;29589;29590;29591;30667;32688;32689;32690;32691;32692;32825;33275;37728;37729;37730;37731;37732;40018;40019;40020;41618;41619;41620;41621;41669;44015;44016;45557;46169;52690;52691	1419;1420;4879;4880;7582;7583;7584;7585;7586;13805;13806;13854;13855;13856;13857;13858;13859;13860;13861;13862;13863;13864;13865;13866;13867;13868;13869;13870;13871;13872;20079;20080;20081;20082;23639;24531;28302;28303;28304;28305;28306;28307;28308;28309;28310;32127;32128;32129;32130;32131;37412;37413;39018;39019;40462;44964;44965;44966;44967;44968;44969;46527;49437;49438;49439;49440;49441;49442;…	1420;4879;4880;7584;13806;13854;20080;23639;24531;28303;32127;32130;37413;39018;40462;44964;46527;49439;49621;50282;56854;56855;60182;62647;62730;66243;68558;69494;79274	38;39;40	267;466;1145
sp|P17182|ENOA_MOUSE;sp|P21550|ENOB_MOUSE;sp|P17183|ENOG_MOUSE	sp|P17182|ENOA_MOUSE	28;4;3	28;4;3	28;4;3	>sp|P17182|ENOA_MOUSE Alpha-enolase OS=Mus musculus GN=Eno1 PE=1 SV=3	3	28	28	28	64.5	64.5	64.5	47.14	434	434;434;434	0	323.31	0.020824	0.019918	126.19	51	49	Median	7302500	7206800	95687				731	263;264;265;892;3048;3049;4639;7633;7634;8876;9362;9669;10425;10792;13321;16101;16102;20159;20548;20596;20635;20636;21398;25616;25633;25634;26875;27263	True;True;True;True;True;True;True;True;True;True;True;True;True;True;True;True;True;True;True;True;True;True;True;True;True;True;True;True	269;270;271;918;3132;3133;4761;7817;7818;9090;9591;9905;10685;11060;13671;13672;13673;16531;16532;21150;21547;21600;21643;21644;22433;26799;26816;26817;28085;28478	489;490;491;492;493;494;495;496;497;498;499;500;501;502;503;1785;1786;1787;1788;1789;1790;1791;1792;1793;1794;1795;5848;5849;5850;5851;8897;14412;14413;14414;14415;14416;14417;14418;14419;14420;14421;14422;14423;14424;14425;14426;14427;14428;14429;14430;14431;14432;14433;14434;14435;14436;14437;14438;14439;14440;14441;14442;14443;14444;14445;14446;16990;16991;16992;16993;17949;18550;18551;18552;2…	747;748;749;750;751;752;753;754;755;756;757;758;759;760;761;762;763;764;765;766;767;768;769;770;771;772;773;774;775;776;777;778;779;780;781;2711;2712;2713;2714;2715;2716;2717;2718;2719;2720;2721;2722;2723;2724;2725;2726;2727;2728;2729;2730;2731;2732;8803;8804;8805;8806;8807;13651;21996;21997;21998;21999;22000;22001;22002;22003;22004;22005;22006;22007;22008;22009;22010;22011;22012;22013;22014;2201…	751;776;780;2720;8804;8807;13651;22058;22066;25937;27380;28264;30531;31606;39194;46858;46860;58177;59245;59525;59617;59621;61758;74946;75026;75027;78933;79918	186;187	94;97
sp|Q6PGL7|FAM21_MOUSE	sp|Q6PGL7|FAM21_MOUSE	28	28	28	>sp|Q6PGL7|FAM21_MOUSE WASH complex subunit FAM21 OS=Mus musculus GN=Fam21 PE=1 SV=1	1	28	28	28	36.7	36.7	36.7	145.31	1334	1334	0	181.91	0.064429	0.085056	187.53	12	11	Median	534090	413680	120410				2398	484;3956;5134;5303;8395;9103;16040;17914;18022;19515;19935;20096;20762;21263;21620;21695;21813;21821;21822;22789;22840;23303;23329;23602;23878;25680;25945;26447	True;True;True;True;True;True;True;True;True;True;True;True;True;True;True;True;True;True;True;True;True;True;True;True;True;True;True;True	495;4064;5259;5431;8596;9325;16468;18486;18596;20454;20919;21086;21773;22289;22661;22739;22860;22868;22869;23862;23914;24398;24425;24706;24985;26864;27135;27652	956;957;7549;9781;10156;16009;17403;30749;34412;34573;37523;38274;38576;39926;40865;40866;41453;41597;41769;41783;41784;41785;43713;43714;43974;44959;45000;45537;46188;46189;49916;49917;49918;50581;51749	1481;1482;11519;15008;15555;24457;26565;46666;51979;52197;52198;56580;57616;58043;60032;60033;61472;61473;61474;62390;62609;62610;62880;62896;62897;62898;62899;62900;62901;65800;65801;65802;66197;67720;67780;68528;69520;69521;69522;69523;75138;75139;75140;76088;77843;77844;77845;77846	1481;11519;15008;15555;24457;26565;46666;51979;52197;56580;57616;58043;60033;61474;62390;62609;62880;62897;62899;65800;66197;67720;67780;68528;69522;75138;76088;77844
sp|Q8C3J5|DOCK2_MOUSE	sp|Q8C3J5|DOCK2_MOUSE	28	28	28	>sp|Q8C3J5|DOCK2_MOUSE Dedicator of cytokinesis protein 2 OS=Mus musculus GN=Dock2 PE=1 SV=3	1	28	28	28	17.5	17.5	17.5	211.7	1828	1828	0	171.32	0.077898	0.10412	127.38	14	13	Median	517530	501010	16521				3084	1508;3624;4371;4805;5877;5878;6903;7855;8803;11547;13333;13334;14320;15850;16323;16817;17188;19011;19170;19490;19715;21778;23654;24265;24401;24481;25800;27226	True;True;True;True;True;True;True;True;True;True;True;True;True;True;True;True;True;True;True;True;True;True;True;True;True;True;True;True	1558;3721;4487;4928;6015;6016;7060;8046;9013;11837;13688;13689;14706;16269;16767;17328;17740;19794;20001;20002;20003;20419;20420;20697;22824;24758;25385;25522;25604;26986;28441	2927;2928;6879;8373;9187;11224;11225;13091;14873;16866;16867;22238;25811;25812;27579;30398;31318;32330;33053;33054;36527;36528;36803;36804;36805;37467;37468;37951;41726;45629;47044;47318;47468;50153;50154;50155;53058	4455;4456;4457;4458;10416;10417;10418;12777;12778;12779;12780;14121;17175;17176;17177;17178;20007;22715;25734;25735;25736;33706;39273;39274;39275;41863;41864;41865;46135;47486;47487;48956;49966;49967;55159;55160;55552;55553;55554;55555;56488;56489;57172;62814;68654;70785;71167;71387;71388;71389;75460;75461;75462;79832	4455;10416;12777;14121;17175;17178;20007;22715;25735;33706;39274;39275;41864;46135;47486;48956;49966;55160;55555;56488;57172;62814;68654;70785;71167;71388;75460;79832	728;729	1332;1650
sp|Q8CIH5|PLCG2_MOUSE	sp|Q8CIH5|PLCG2_MOUSE	28	28	28	>sp|Q8CIH5|PLCG2_MOUSE 1-phosphatidylinositol 4,5-bisphosphate phosphodiesterase gamma-2 OS=Mus musculus GN=Plcg2 PE=1 SV=1	1	28	28	28	31.5	31.5	31.5	147.59	1265	1265	0	275.29	0.093333	0.11091	84.753	12	12	Median	571480	555170	16313				3243	2625;3303;3712;4212;5184;6166;7195;7814;8174;8633;13961;14068;14481;15509;17128;18000;18601;18964;19132;19906;20434;20750;20956;22219;23720;23767;23919;27385	True;True;True;True;True;True;True;True;True;True;True;True;True;True;True;True;True;True;True;True;True;True;True;True;True;True;True;True	2701;3396;3812;4327;5311;6309;7361;8005;8370;8840;14340;14450;14868;15921;17678;18573;19254;19730;19731;19954;20890;21431;21761;21970;23277;24826;24873;25027;28608	5077;6331;6332;6333;7047;8081;8082;9871;11684;13545;13546;14759;15606;16581;16582;26883;27128;27814;29707;32904;34524;34525;34526;35757;36441;36442;36443;36740;38243;38244;39200;39910;39911;40258;42525;45773;45890;45891;45892;46313;46314;46315;53377	7666;9553;9554;9555;10675;12319;12320;12321;12322;15137;15138;17857;20712;20713;22536;23830;23831;23832;25301;25302;25303;25304;25305;25306;40871;40872;40873;41235;42221;45144;49733;49734;52128;52129;52130;52131;52132;53998;55021;55022;55023;55024;55025;55026;55027;55460;57578;57579;57580;58955;60011;60012;60540;64064;68894;69079;69080;69081;69082;69689;69690;69691;80293	7666;9554;10675;12320;15138;17857;20713;22536;23830;25302;40872;41235;42221;45144;49733;52129;53998;55022;55460;57580;58955;60012;60540;64064;68894;69080;69689;80293
sp|Q07113|MPRI_MOUSE	sp|Q07113|MPRI_MOUSE	28	28	28	>sp|Q07113|MPRI_MOUSE Cation-independent mannose-6-phosphate receptor OS=Mus musculus GN=Igf2r PE=1 SV=1	1	28	28	28	15.9	15.9	15.9	273.81	2483	2483	0	208.99	0.0991	0.12102	158.19	7	6	Median	447970	434750	13224				1597	421;3362;3363;3501;5763;6363;7099;7179;8044;9146;9519;13994;16900;20105;20536;21371;21931;22086;22138;22304;22676;22946;24033;25937;26936;26954;27444;27656	True;True;True;True;True;True;True;True;True;True;True;True;True;True;True;True;True;True;True;True;True;True;True;True;True;True;True;True	430;3457;3458;3598;5895;6509;7263;7345;8240;9370;9750;14374;17422;21095;21535;22405;22981;23142;23195;23366;23746;24022;25149;27126;28147;28165;28668;28881	833;6426;6427;6684;11001;12045;13410;13521;15308;17486;18203;26931;32493;38588;39374;41029;42045;42046;42047;42302;42303;42379;42682;42683;43480;44198;46537;50559;50560;52559;52560;52582;53464;53855;53856;53857;53858	1294;9688;9689;10095;16828;18407;18408;18409;20466;20467;20653;23342;26712;27752;40940;49191;58055;59212;61705;63313;63314;63315;63316;63317;63716;63717;63718;63719;63817;64273;64274;64275;64276;65474;65475;65476;66535;70023;76057;76058;76059;79076;79077;79108;80411;80983;80984;80985;80986	1294;9688;9689;10095;16828;18407;20466;20653;23342;26712;27752;40940;49191;58055;59212;61705;63314;63716;63817;64274;65475;66535;70023;76059;79077;79108;80411;80986
sp|Q9ERU9|RBP2_MOUSE	sp|Q9ERU9|RBP2_MOUSE	28	28	28	>sp|Q9ERU9|RBP2_MOUSE E3 SUMO-protein ligase RanBP2 OS=Mus musculus GN=Ranbp2 PE=1 SV=2	1	28	28	28	13.4	13.4	13.4	341.12	3053	3053	0	114.71	0.1761	0.1783	100.7	4	4	Median	200070	195190	4882				4844	2372;4170;4279;5092;5111;5487;7028;9714;9985;10545;13109;17307;18063;19199;20099;20599;21235;21589;21803;22005;22290;22754;23412;24534;24775;26325;26431;27114	True;True;True;True;True;True;True;True;True;True;True;True;True;True;True;True;True;True;True;True;True;True;True;True;True;True;True;True	2439;4284;4395;5217;5236;5615;7190;9952;10233;10809;13445;17861;18638;20041;21089;21603;22259;22630;22850;23056;23352;23827;24509;25658;25906;27528;27636;28328	4523;7998;8207;9684;9721;10505;13282;18643;19253;20300;25392;33239;34647;36855;38579;39599;40819;41369;41758;42162;42163;42650;43646;45177;47549;48059;51521;51522;51722;52901	6806;12204;12509;14861;14924;14925;16088;16089;20295;28401;29244;30832;38637;50214;52285;52286;55616;58046;59531;59532;59533;59534;61414;61415;62277;62861;63497;63498;64229;65712;68011;68012;71499;72290;77472;77473;77791;79600	6806;12204;12509;14861;14924;16088;20295;28401;29244;30832;38637;50214;52285;55616;58046;59533;61414;62277;62861;63497;64229;65712;68011;71499;72290;77473;77791;79600
sp|B2RXS4|PLXB2_MOUSE	sp|B2RXS4|PLXB2_MOUSE	28	28	28	>sp|B2RXS4|PLXB2_MOUSE Plexin-B2 OS=Mus musculus GN=Plxnb2 PE=1 SV=1	1	28	28	28	23.1	23.1	23.1	206.23	1842	1842	0	161.21	0.23075	0.21435	165.15	9	9	Median	458800	403930	54863				206	927;1352;1520;2854;4197;4240;4605;4681;4714;12141;13702;14411;14704;14815;20171;20189;20671;21555;21556;23121;24249;24842;25711;26418;26475;26476;26719;27627	True;True;True;True;True;True;True;True;True;True;True;True;True;True;True;True;True;True;True;True;True;True;True;True;True;True;True;True	953;1394;1570;2934;4312;4356;4727;4803;4837;12448;14073;14797;15100;15211;21162;21181;21679;22594;22595;24206;25369;25975;26895;27623;27680;27681;27926;28852	1867;1868;2636;2941;5441;8055;8125;8126;8823;8987;9041;9042;23388;26417;27711;28232;28233;28410;38712;38746;39708;39709;41316;41317;41318;44550;46984;48173;48174;49965;51700;51811;51812;52211;53815	2820;2821;2822;3984;4473;8196;12288;12393;12394;13534;13801;13802;13884;13885;13886;13887;35454;40189;40190;42066;42872;42873;43129;43130;58244;58292;58293;58294;58295;59699;59700;62200;62201;62202;62203;67099;70683;72455;72456;72457;75202;75203;77763;77950;77951;77952;77953;78558;80924;80925	2820;3984;4473;8196;12288;12393;13534;13802;13884;35454;40190;42066;42872;43130;58244;58292;59700;62200;62203;67099;70683;72457;75203;77763;77951;77952;78558;80925
sp|Q99KC8|VMA5A_MOUSE	sp|Q99KC8|VMA5A_MOUSE	27	27	27	>sp|Q99KC8|VMA5A_MOUSE von Willebrand factor A domain-containing protein 5A OS=Mus musculus GN=Vwa5a PE=1 SV=2	1	27	27	27	37.6	37.6	37.6	87.142	793	793	0	323.31	0.037231	0.04509	185.61	15	14	Median	1248400	1217700	30741				3983	300;937;1543;1547;2549;2562;4370;6945;7889;16374;16690;20667;21089;21090;23542;23543;25645;25646;25676;25801;25802;25803;25901;26050;27191;27536;27599	True;True;True;True;True;True;True;True;True;True;True;True;True;True;True;True;True;True;True;True;True;True;True;True;True;True;True	307;963;1595;1599;2623;2637;4486;7102;8081;16823;17183;21675;22110;22111;24646;24647;26828;26829;26860;26987;26988;26989;27090;27242;28406;28760;28824	581;582;583;584;585;586;1884;1885;1886;1887;3002;3003;3004;3008;4965;4983;8372;13159;13160;14939;31437;32052;32053;39704;40578;40579;40580;45414;45415;49849;49850;49851;49852;49853;49854;49855;49856;49857;49858;49859;49860;49861;49862;49863;49864;49865;49866;49867;49868;49910;49911;49912;50156;50157;50158;50159;50160;50161;50162;50163;50164;50165;50166;50433;50434;50435;50436;50437;50438;50439;50…	893;894;895;896;897;898;899;900;901;902;903;904;905;906;907;908;909;910;911;912;2844;2845;2846;2847;2848;2849;2850;4553;4554;4555;4556;4557;4558;4564;4565;7522;7546;12770;12771;12772;12773;12774;12775;12776;20123;20124;22821;47651;48562;48563;48564;48565;48566;48567;48568;59693;59694;61045;61046;61047;68351;68352;68353;75046;75047;75048;75049;75050;75051;75052;75053;75054;75055;75056;75057;75058;…	896;2847;4554;4564;7522;7546;12773;20124;22821;47651;48563;59693;61045;61047;68351;68352;75056;75067;75127;75463;75469;75480;75891;76435;79766;80700;80868
sp|Q61543|GSLG1_MOUSE	sp|Q61543|GSLG1_MOUSE	27	27	27	>sp|Q61543|GSLG1_MOUSE Golgi apparatus protein 1 OS=Mus musculus GN=Glg1 PE=1 SV=1	1	27	27	27	31.9	31.9	31.9	133.73	1175	1175	0	323.31	0.046078	0.056419	145.6	12	12	Median	760710	743620	17084				2101	296;402;1245;1431;2636;2645;3000;3156;6770;6775;8862;10821;11105;11131;12032;12033;12566;14011;16956;19167;19168;19592;20576;21889;22564;24108;24195	True;True;True;True;True;True;True;True;True;True;True;True;True;True;True;True;True;True;True;True;True;True;True;True;True;True;True	303;410;1286;1475;2712;2722;3084;3242;6924;6929;9076;11091;11379;11405;12335;12336;12882;14392;17483;19997;19998;20554;21580;22939;23632;25225;25315	570;571;793;794;795;796;797;2499;2773;2774;2775;2776;5092;5115;5740;5741;6056;12858;12865;16972;20962;21487;21524;23170;23171;23172;24293;24294;24295;24296;24297;27026;32607;36798;36799;37720;37721;39490;41980;43182;43183;43184;43185;46661;46828	881;882;883;1237;1238;1239;1240;1241;1242;3775;3776;4231;4232;4233;4234;7683;7719;7720;8636;8637;9122;9123;19654;19664;25906;31782;31783;31784;32574;32628;32629;35089;35090;35091;35092;36863;36864;36865;36866;36867;41090;49337;55541;55542;55543;55544;56840;56841;56842;56843;59391;63213;65034;65035;65036;65037;65038;65039;65040;65041;65042;70191;70448;70449	881;1238;3775;4231;7683;7719;8636;9122;19654;19664;25906;31782;32574;32628;35089;35091;36864;41090;49337;55541;55544;56840;59391;63213;65035;70191;70448
sp|P50516|VATA_MOUSE	sp|P50516|VATA_MOUSE	27	27	27	>sp|P50516|VATA_MOUSE V-type proton ATPase catalytic subunit A OS=Mus musculus GN=Atp6v1a PE=1 SV=2	1	27	27	27	54.3	54.3	54.3	68.325	617	617	0	323.31	0.055568	0.061146	145.2	18	16	Median	2676400	2622100	54281				1071	468;1011;1444;1894;3257;3258;5514;7583;8848;8849;8850;9138;9139;9342;9589;10228;10442;11028;12623;13556;14025;22272;23880;24773;24821;26583;27479	True;True;True;True;True;True;True;True;True;True;True;True;True;True;True;True;True;True;True;True;True;True;True;True;True;True;True	479;1043;1488;1954;3346;3347;3348;5642;7766;9062;9063;9064;9362;9363;9571;9823;10483;10484;10702;11301;12940;13925;14407;23333;23334;24987;25904;25954;27788;28703	930;2025;2026;2027;2028;2029;2030;2031;2032;2033;2034;2035;2795;2796;2797;2798;3675;3676;3677;3678;3679;3680;3681;3682;6256;6257;6258;6259;10554;14282;16952;16953;16954;16955;16956;17472;17473;17474;17921;17922;18399;18400;19737;19738;20127;21297;21298;21299;21300;21301;21302;24389;26194;27063;27064;42613;42614;42615;42616;42617;42618;42619;42620;46193;48055;48056;48144;48145;48146;48147;48148;51…	1438;3062;3063;3064;3065;3066;3067;3068;3069;3070;3071;3072;3073;3074;4260;4261;4262;4263;4264;4265;4266;5535;5536;5537;5538;5539;5540;5541;5542;5543;5544;9422;9423;9424;9425;9426;9427;9428;9429;9430;9431;9432;9433;9434;9435;9436;9437;9438;9439;16152;16153;16154;16155;16156;21824;25867;25868;25869;25870;25871;25872;25873;25874;26687;26688;26689;26690;27335;27336;28026;28027;28028;29950;29951;2995…	1438;3063;4261;5535;9424;9439;16152;21824;25867;25871;25874;26687;26689;27336;28026;29952;30556;32298;37067;39848;41153;64185;69528;72285;72412;78187;80493	330;331;332	296;318;368
sp|Q8VD75|HIP1_MOUSE;sp|Q9JKY5|HIP1R_MOUSE	sp|Q8VD75|HIP1_MOUSE	27;1	27;1	27;1	>sp|Q8VD75|HIP1_MOUSE Huntingtin-interacting protein 1 OS=Mus musculus GN=Hip1 PE=1 SV=2	2	27	27	27	32.9	32.9	32.9	115.2	1029	1029;1068	0	299.52	0.064491	0.096871	152.48	15	15	Median	507020	475770	31246				3597	1260;5248;5253;5592;5640;6052;7446;8523;8524;9340;10105;10266;15379;18455;18456;18599;18637;21554;22088;22939;23459;23460;25008;25009;25880;26721;27292	True;True;True;True;True;True;True;True;True;True;True;True;True;True;True;True;True;True;True;True;True;True;True;True;True;True;True	1302;5376;5381;5721;5769;6192;7628;8726;8727;9569;10356;10522;15786;19069;19070;19071;19072;19250;19251;19305;22593;23144;24015;24558;24559;26148;26149;27069;27928;28509	2519;10018;10041;10676;10742;11499;13998;13999;16307;16308;17918;17919;19518;19806;29452;35465;35466;35467;35468;35469;35752;35753;35754;35822;35823;41314;41315;42305;44162;44163;44164;45278;45279;45280;48479;48480;50377;50378;50379;50380;52213;53179	3804;15348;15349;15350;15382;16342;16435;16436;17575;21414;21415;24870;24871;27332;27333;29637;30043;30044;44754;53559;53560;53561;53562;53563;53564;53990;53991;53992;53993;53994;53995;54098;54099;62198;62199;63721;66457;66458;66459;66460;68151;68152;68153;68154;68155;68156;68157;72961;72962;72963;72964;75781;75782;75783;75784;75785;75786;78560;78561;79999	3804;15349;15382;16342;16435;17575;21414;24870;24871;27332;29637;30043;44754;53559;53564;53990;54099;62199;63721;66459;68151;68155;72963;72964;75781;78560;79999
sp|Q9EQK5|MVP_MOUSE	sp|Q9EQK5|MVP_MOUSE	27	27	27	>sp|Q9EQK5|MVP_MOUSE Major vault protein OS=Mus musculus GN=Mvp PE=1 SV=4	1	27	27	27	43.1	43.1	43.1	95.923	861	861	0	321.22	0.13875	0.14536	117.31	28	28	Median	1496000	1448500	47499				4808	1162;1299;2051;2235;2271;3037;3466;4103;5475;5580;5832;6449;8692;8916;10100;10101;10410;11407;13665;16207;17076;18448;20489;22067;25034;25501;25673	True;True;True;True;True;True;True;True;True;True;True;True;True;True;True;True;True;True;True;True;True;True;True;True;True;True;True	1200;1341;2114;2300;2336;3121;3563;4216;5603;5709;5968;6598;8899;9130;10350;10351;10352;10670;11691;14036;16647;17621;19058;19059;21488;23123;26174;26665;26857	2302;2303;2304;2570;3902;4220;4303;4304;4305;4306;4307;4308;5804;5805;5806;5807;5808;5809;5810;5811;5812;5813;5814;5815;5816;5817;5818;5819;5820;5821;5822;5823;5824;5825;5826;5827;6640;6641;6642;7898;10472;10473;10474;10475;10476;10477;10478;10659;10660;10661;11159;11160;12215;12216;12217;12218;12219;12220;12221;16668;16669;16670;16671;16672;16673;16674;16675;17048;19509;19510;19511;19512;19513;2…	3481;3482;3483;3484;3882;3883;3884;5868;5869;5870;5871;5872;5873;5874;5875;6364;6365;6500;6501;6502;6503;6504;6505;6506;6507;8735;8736;8737;8738;8739;8740;8741;8742;8743;8744;8745;8746;8747;8748;8749;8750;8751;8752;8753;8754;8755;8756;8757;8758;8759;8760;8761;8762;8763;8764;8765;8766;8767;8768;8769;8770;8771;8772;8773;8774;8775;10032;10033;10034;12053;16046;16047;16048;16049;16050;16051;16052;160…	3481;3882;5869;6365;6500;8735;10033;12053;16048;16321;17093;18667;25439;26028;29625;29629;30493;33312;40102;47256;49628;53533;59105;63678;73060;74522;75117	924	288
sp|P07356|ANXA2_MOUSE	sp|P07356|ANXA2_MOUSE	26	26	26	>sp|P07356|ANXA2_MOUSE Annexin A2 OS=Mus musculus GN=Anxa2 PE=1 SV=2	1	26	26	26	63.4	63.4	63.4	38.676	339	339	0	323.31	0.0073686	0.011213	148.16	10	0	Median	12738000	12634000	103280				608	494;1226;3015;3642;3643;5735;5900;8618;9268;13379;14233;14234;15774;18546;19671;20445;21205;21206;21943;22186;22408;22409;23226;23315;23339;26648	True;True;True;True;True;True;True;True;True;True;True;True;True;True;True;True;True;True;True;True;True;True;True;True;True;True	505;1266;3099;3739;3740;5866;6040;8824;9494;13742;13743;14617;14618;16192;19183;19184;20653;21444;22229;22230;22993;23244;23471;23472;24314;24410;24435;27855	969;970;971;2444;2445;2446;2447;2448;2449;2450;2451;2452;2453;2454;2455;2456;2457;2458;2459;2460;2461;2462;2463;2464;2465;2466;2467;2468;2469;5757;6901;6902;6903;6904;6905;10949;11255;16516;16517;16518;16519;16520;16521;16522;16523;16524;16525;16526;16527;16528;16529;17767;25901;25902;25903;27411;27412;27413;27414;27415;27416;30263;35658;35659;35660;35661;35662;37872;37873;37874;37875;37876;37877…	1496;1497;1498;1499;1500;1501;1502;1503;1504;1505;1506;1507;1508;1509;3709;3710;3711;3712;3713;3714;3715;3716;3717;3718;3719;3720;3721;3722;3723;3724;3725;3726;3727;3728;3729;3730;3731;3732;3733;3734;3735;8659;8660;8661;8662;8663;8664;8665;8666;8667;8668;10447;10448;10449;10450;10451;10452;10453;10454;10455;10456;16739;17217;25202;25203;25204;25205;25206;25207;25208;25209;25210;25211;25212;25213;…	1498;3716;8667;10449;10455;16739;17217;25207;27106;39439;41635;41642;45956;53860;57058;59002;61334;61350;63347;64005;64621;64624;67507;67740;67802;78366	113	171
sp|O88342|WDR1_MOUSE	sp|O88342|WDR1_MOUSE	26	26	26	>sp|O88342|WDR1_MOUSE WD repeat-containing protein 1 OS=Mus musculus GN=Wdr1 PE=1 SV=3	1	26	26	26	58.9	58.9	58.9	66.406	606	606	0	323.31	0.032978	0.041217	167.96	40	40	Median	5108800	4975000	133810				482	899;900;2563;3469;6753;7592;8956;10475;10476;10513;11840;12386;15199;15493;16087;16997;17550;21063;22173;24610;25226;26368;26510;26511;26804;27532	True;True;True;True;True;True;True;True;True;True;True;True;True;True;True;True;True;True;True;True;True;True;True;True;True;True	925;926;2638;3566;6907;7776;9174;10736;10737;10776;12138;12697;15603;15904;16517;17528;17529;18108;22084;23231;25736;26383;27571;27715;27716;28012;28756	1804;1805;1806;1807;1808;4984;4985;4986;4987;4988;4989;4990;4991;4992;4993;6646;12796;12797;12798;12799;12800;12801;12802;12803;12804;12805;12806;12807;12808;12809;12810;12811;12812;12813;12814;12815;12816;12817;12818;12819;12820;12821;12822;12823;12824;12825;12826;12827;12828;12829;14347;17131;17132;17133;17134;17135;17136;17137;17138;17139;17140;17141;17142;17143;17144;17145;17146;17147;17148;1…	2745;2746;2747;2748;2749;2750;2751;2752;2753;7547;7548;7549;7550;7551;7552;7553;7554;7555;7556;7557;7558;10038;19560;19561;19562;19563;19564;19565;19566;19567;19568;19569;19570;19571;19572;19573;19574;19575;19576;19577;19578;19579;19580;19581;19582;19583;19584;19585;19586;19587;19588;19589;19590;19591;19592;19593;19594;19595;19596;19597;19598;19599;19600;19601;19602;19603;19604;19605;19606;19607;…	2747;2753;7552;10038;19601;21907;26155;30649;30656;30763;34568;36180;44332;45112;46833;49433;50833;60919;63978;71763;73763;77588;78016;78025;78762;80629	83	371
sp|Q99PV0|PRP8_MOUSE	sp|Q99PV0|PRP8_MOUSE	26	26	26	>sp|Q99PV0|PRP8_MOUSE Pre-mRNA-processing-splicing factor 8 OS=Mus musculus GN=Prpf8 PE=1 SV=2	1	26	26	26	16.2	16.2	16.2	273.61	2335	2335	0	153.06	0.082972	0.091156	112.14	12	11	Median	442050	411440	30606				4112	260;1027;1253;3402;3620;3705;3993;5833;6469;6973;8912;9603;13264;13505;14464;14570;14647;19857;22230;22484;23660;23766;26400;26602;27239;27259	True;True;True;True;True;True;True;True;True;True;True;True;True;True;True;True;True;True;True;True;True;True;True;True;True;True	266;1059;1294;1295;3497;3717;3805;4103;5969;6618;7132;9126;9837;13603;13874;14851;14961;15041;20841;23290;23551;24764;24872;27605;27808;28454;28474	480;2073;2507;2508;6484;6873;7038;7039;7700;7701;11161;12246;13199;17043;18423;25650;26119;27792;27969;27970;28140;38181;38182;42545;43037;45636;45889;51680;51681;52008;52009;53088;53089;53117	734;3140;3785;3786;9792;9793;10408;10662;10663;10664;11752;11753;17095;18719;20178;26022;28058;28059;39032;39743;42188;42189;42448;42449;42747;57501;57502;64093;64830;68662;69078;77738;77739;78220;78221;79879;79880;79913	734;3140;3786;9793;10408;10664;11752;17095;18719;20178;26022;28059;39032;39743;42189;42448;42747;57502;64093;64830;68662;69078;77739;78220;79879;79913	840	271
sp|Q64727|VINC_MOUSE	sp|Q64727|VINC_MOUSE	26	26	26	>sp|Q64727|VINC_MOUSE Vinculin OS=Mus musculus GN=Vcl PE=1 SV=4	1	26	26	26	30.7	30.7	30.7	116.72	1066	1066	0	280.02	0.25875	0.24189	193.51	12	11	Median	1075300	734540	340790				2229	784;990;991;1753;1773;2158;2510;4499;4611;6379;12014;12015;16618;16899;16973;17915;17977;18957;20501;20952;21941;22372;23111;23309;25281;26628	True;True;True;True;True;True;True;True;True;True;True;True;True;True;True;True;True;True;True;True;True;True;True;True;True;True	804;805;1020;1021;1811;1831;2222;2583;4619;4733;6526;12317;12318;17099;17100;17421;17501;18487;18550;19721;21500;21966;22991;23435;24196;24404;26439;27835	1591;1592;1982;1983;1984;3389;3427;3428;4079;4881;8640;8833;12065;12066;23149;23150;31907;31908;32490;32491;32492;32636;32637;32638;32639;32640;32641;34413;34493;36430;39328;40252;42060;42805;42806;44519;44965;49115;49116;52065	2420;2421;2422;2423;3002;3003;3004;5114;5115;5170;5171;5172;6132;6133;6134;7388;13235;13552;18435;18436;18437;18438;18439;18440;18441;18442;35060;35061;35062;35063;35064;48352;48353;48354;48355;48356;48357;49188;49189;49190;49371;49372;49373;49374;49375;49376;51980;52088;55006;59133;60526;60527;63339;64458;64459;64460;67052;67728;73915;73916;73917;78327	2421;3002;3004;5115;5171;6134;7388;13235;13552;18437;35060;35064;48354;49189;49373;51980;52088;55006;59133;60527;63339;64459;67052;67728;73915;78327	617;618	327;900
sp|P40142|TKT_MOUSE	sp|P40142|TKT_MOUSE	25	25	25	>sp|P40142|TKT_MOUSE Transketolase OS=Mus musculus GN=Tkt PE=1 SV=1	1	25	25	25	52	52	52	67.63	623	623	0	323.31	0.039514	0.044803	179.35	26	26	Median	2909200	2753200	156000				948	2419;2522;3154;8733;9936;10512;11718;11969;12012;12491;13025;14333;15485;15805;16151;16850;18094;18426;19692;21212;21213;22063;23629;24959;24960	True;True;True;True;True;True;True;True;True;True;True;True;True;True;True;True;True;True;True;True;True;True;True;True;True	2486;2595;3240;8941;10183;10775;12015;12270;12315;12804;13358;14719;15894;16224;16582;17364;18670;19030;20674;22236;22237;23118;23119;24733;26099;26100	4587;4898;4899;4900;4901;4902;6053;6054;16752;16753;19153;20252;22609;23048;23142;23143;23144;23145;23146;23147;24083;24084;25171;25172;25173;25174;25175;25176;25177;25178;25179;25180;25181;25182;25183;25184;25185;25186;25187;25188;25189;25190;25191;25192;25193;25194;25195;25196;25197;25198;25199;25200;25201;25202;25203;25204;25205;25206;25207;25208;25209;27600;29668;30312;30979;30980;30981;30982…	6897;7411;7412;7413;7414;7415;7416;7417;7418;7419;7420;7421;7422;7423;7424;7425;7426;7427;7428;7429;9119;9120;25551;25552;25553;29117;30762;34241;34242;34896;35046;35047;35048;35049;35050;35051;35052;35053;35054;35055;35056;35057;35058;36531;36532;36533;36534;38310;38311;38312;38313;38314;38315;38316;38317;38318;38319;38320;38321;38322;38323;38324;38325;38326;38327;38328;38329;38330;38331;38332;3…	6897;7414;9119;25553;29117;30762;34242;34896;35048;36531;38334;41912;45090;46028;46987;49033;52373;53478;57129;61358;61361;63669;68586;72835;72847	295	442
sp|Q8BU30|SYIC_MOUSE	sp|Q8BU30|SYIC_MOUSE	25	25	25	>sp|Q8BU30|SYIC_MOUSE Isoleucine--tRNA ligase, cytoplasmic OS=Mus musculus GN=Iars PE=2 SV=2	1	25	25	25	25.8	25.8	25.8	144.27	1262	1262	0	197.7	0.047627	0.051669	136.4	15	15	Median	604180	565170	39005				2937	1622;2722;3857;4228;5725;6189;7044;11333;11334;12237;12489;14397;15320;15396;16520;16885;18661;20287;20666;23975;25538;25792;25793;26625;27176	True;True;True;True;True;True;True;True;True;True;True;True;True;True;True;True;True;True;True;True;True;True;True;True;True	1675;2800;3959;4344;5856;6332;7206;11614;11615;12545;12802;14783;15726;15803;16988;17405;19337;19338;21281;21674;25088;26710;26978;26979;27832;28390	3137;3138;5234;7359;7360;8108;10937;11715;11716;13303;21868;21869;21870;21871;21872;21873;21874;23592;24081;27684;27685;29356;29477;31719;32455;35863;35864;38904;39699;39700;39701;39702;39703;46432;49614;50130;50131;50132;52060;52995	4742;4743;7886;11222;11223;12365;16725;16726;17898;17899;17900;20317;33151;33152;33153;33154;33155;33156;33157;33158;33159;33160;33161;33162;33163;33164;33165;35772;35773;35774;35775;35776;35777;36529;42030;42031;44609;44610;44793;48082;49131;54156;54157;54158;54159;54160;58515;59686;59687;59688;59689;59690;59691;59692;69862;69863;74683;74684;75427;75428;75429;75430;78318;79723;79724;79725;79726;…	4743;7886;11222;12365;16726;17898;20317;33151;33159;35773;36529;42031;44609;44793;48082;49131;54159;58515;59687;69862;74684;75428;75430;78318;79724
sp|P23116|EIF3A_MOUSE	sp|P23116|EIF3A_MOUSE	25	25	25	>sp|P23116|EIF3A_MOUSE Eukaryotic translation initiation factor 3 subunit A OS=Mus musculus GN=Eif3a PE=1 SV=5	1	25	25	25	19.6	19.6	19.6	161.93	1344	1344	0	208.65	0.051928	0.063654	96.881	10	9	Median	523790	510910	12878				785	2199;3484;3897;4792;4958;4970;6247;9662;10481;10998;11177;11507;11586;11642;12125;12796;14698;15303;15956;19214;19810;23094;25107;25459;27141	True;True;True;True;True;True;True;True;True;True;True;True;True;True;True;True;True;True;True;True;True;True;True;True;True	2263;3581;3999;4915;5083;5095;6391;9898;10742;11271;11451;11794;11879;11937;11938;12431;13122;15094;15709;16382;20059;20060;20794;24177;26251;26621;28355	4148;6662;7412;9168;9169;9434;9455;11798;18542;20192;20193;20194;21243;21599;22167;22353;22489;22490;23367;24682;28226;29335;30608;36891;36892;38121;44473;44474;44475;48672;49420;52945	6253;10060;11306;14099;14100;14101;14503;14504;14530;18018;28244;30663;30664;30665;30666;32204;32205;32728;33595;33866;33867;34065;34066;35413;35414;35415;35416;35417;35418;37530;42859;44577;46437;46438;46439;55673;55674;55675;55676;55677;55678;57426;57427;66996;66997;66998;66999;67000;67001;67002;73227;74398;79657	6253;10060;11306;14100;14503;14530;18018;28244;30664;32205;32728;33595;33867;34066;35413;37530;42859;44577;46438;55674;57427;66997;73227;74398;79657	217;218	374;722
sp|Q5SSZ5|TENS3_MOUSE;sp|Q8CGB6|TENC1_MOUSE	sp|Q5SSZ5|TENS3_MOUSE	25;1	25;1	25;1	>sp|Q5SSZ5|TENS3_MOUSE Tensin-3 OS=Mus musculus GN=Tns3 PE=1 SV=1	2	25	25	25	32.7	32.7	32.7	155.59	1440	1440;1400	0	304.51	0.062686	0.058388	78.088	11	10	Median	492160	476810	15347				1943	533;1330;1710;6378;8057;8718;9579;9604;10092;10116;10306;11092;12021;12557;13284;13846;15801;16334;18734;18784;19324;21895;21940;24247;25856	True;True;True;True;True;True;True;True;True;True;True;True;True;True;True;True;True;True;True;True;True;True;True;True;True	549;1372;1765;6525;8253;8925;9812;9838;10342;10367;10564;11366;12324;12872;13626;14224;16220;16779;19430;19493;20199;20200;22945;22990;25367;27042	1090;1091;2611;3298;3299;3300;12062;12063;12064;15370;15371;16733;18320;18424;18425;19497;19498;19541;19874;21474;23156;24233;25683;25684;26671;26672;26673;26674;26675;30308;31334;31335;36010;36122;37131;37132;37133;41988;42059;46982;50240	1685;1686;3943;4967;4968;4969;18431;18432;18433;18434;23437;23438;25524;27918;27919;27920;28060;28061;29609;29610;29664;30138;32559;35071;36760;39073;39074;39075;39076;39077;39078;39079;40557;40558;40559;40560;40561;46024;47505;47506;47507;54359;54548;55996;55997;55998;55999;63223;63335;63336;63337;63338;70681;75590;75591	1685;3943;4967;18431;23438;25524;27919;28060;29609;29664;30138;32559;35071;36760;39074;40560;46024;47506;54359;54548;55996;63223;63336;70681;75590
sp|P46460|NSF_MOUSE	sp|P46460|NSF_MOUSE	25	25	25	>sp|P46460|NSF_MOUSE Vesicle-fusing ATPase OS=Mus musculus GN=Nsf PE=1 SV=2	1	25	25	25	38.2	38.2	38.2	82.613	744	744	0	187.6	0.083336	0.084126	142.42	18	17	Median	744560	675240	69320				991	589;1988;2764;3266;3513;8469;9088;10207;11224;12169;12535;16381;16382;16525;16615;17554;18040;19123;21569;23394;24583;24674;24943;26311;27569	True;True;True;True;True;True;True;True;True;True;True;True;True;True;True;True;True;True;True;True;True;True;True;True;True	605;2049;2843;3356;3357;3610;8671;9309;10461;11500;12476;12850;16830;16831;16994;17096;18112;18614;19943;22608;24491;25708;25803;26083;27514;28794	1165;3813;5304;5305;5306;5307;5308;6270;6271;6272;6273;6703;16181;17379;19695;21688;23440;24195;31446;31447;31742;31903;31904;33676;34597;34598;34599;34600;34601;36726;41341;41342;41343;45106;45107;45108;47652;47653;47654;47655;47858;47859;47860;47861;47862;48367;48368;51499;53739	1785;1786;5735;7992;7993;7994;7995;7996;9455;9456;9457;9458;10124;10125;10126;24677;26513;29883;29884;29885;29886;29887;32871;35536;35537;36702;36703;36704;47662;47663;47664;48115;48346;48347;48348;48349;50838;52225;52226;52227;52228;52229;55443;62241;62242;62243;67918;67919;67920;67921;67922;71660;71661;71662;71663;71981;71982;71983;71984;71985;71986;71987;71988;71989;72757;72758;72759;72760;727…	1785;5735;7992;9457;10125;24677;26513;29884;32871;35536;36702;47663;47664;48115;48347;50838;52227;55443;62241;67919;71662;71983;72758;77439;80805	304	36
sp|P11835|ITB2_MOUSE;sp|P26011|ITB7_MOUSE	sp|P11835|ITB2_MOUSE	26;1	26;1	25;0	>sp|P11835|ITB2_MOUSE Integrin beta-2 OS=Mus musculus GN=Itgb2 PE=1 SV=2	2	26	26	25	42.4	42.4	41.2	85.025	771	771;806	0	323.31	0.094753	0.096934	166.17	15	14	Median	1655900	1503900	152000				675	323;1121;2599;2610;2798;3098;4137;5409;8056;8073;11480;11573;13057;14166;14167;14505;17781;20770;21322;21605;21614;21930;23874;24648;25502;26164	True;True;True;True;True;True;True;True;True;True;True;True;True;True;True;True;True;True;True;True;True;True;True;True;True;True	331;1158;2674;2686;2877;3182;4250;5537;8252;8269;11767;11866;13391;14549;14550;14893;18344;21783;22355;22646;22655;22980;24981;25774;26666;26667;27358	655;2245;5041;5059;5060;5061;5364;5934;7940;7941;10364;10365;10366;10367;10368;10369;10370;15368;15369;15394;15395;15396;22133;22134;22337;25311;27264;27265;27266;27846;34183;39954;39955;40951;41425;41426;41446;42044;46184;47792;49507;49508;49509;49510;49511;49512;49513;49514;49515;49516;49517;49518;49519;49520;49521;49522;49523;49524;49525;49526;49527;49528;49529;49530;49531;49532;49533;49534;49…	1005;1006;3397;7623;7644;7645;7646;8078;8931;8932;12112;12113;12114;12115;15873;15874;15875;15876;15877;15878;15879;15880;15881;15882;15883;15884;15885;23430;23431;23432;23433;23434;23435;23436;23481;23482;23483;23484;23485;23486;23487;23488;33548;33549;33550;33551;33842;38505;38506;41435;41436;41437;41438;42274;42275;42276;51622;60079;60080;60081;61590;61591;61592;62356;62357;62358;62359;62381;6…	1005;3397;7623;7644;8078;8932;12114;15873;23434;23482;33549;33842;38506;41436;41438;42275;51622;60079;61591;62356;62381;63312;69514;71867;74531;76902	155	417
sp|Q922J3|CLIP1_MOUSE	sp|Q922J3|CLIP1_MOUSE	27	27	25	>sp|Q922J3|CLIP1_MOUSE CAP-Gly domain-containing linker protein 1 OS=Mus musculus GN=Clip1 PE=1 SV=1	1	27	27	25	24.7	24.7	22.8	155.81	1391	1391	0	146.38	0.16404	0.16598	171.41	11	11	Median	322070	295170	26900				3890	204;209;1541;1876;2120;4957;5708;5808;7164;8107;8266;10847;11890;13300;13913;14049;14209;16106;16564;17573;21110;21585;22032;22565;23228;24482;25498	True;True;True;True;True;True;True;True;True;True;True;True;True;True;True;True;True;True;True;True;True;True;True;True;True;True;True	209;214;1593;1936;2184;5082;5839;5942;7329;8303;8462;11118;12190;13644;14292;14431;14593;16536;17037;18131;22132;22626;23084;23633;24316;25605;26661	329;335;3000;3642;3643;4010;4011;9433;10915;10916;11081;13502;13503;15454;15724;21004;22902;25708;26795;27103;27364;30900;30901;31799;33739;40606;41365;42220;43186;43187;43188;44817;47469;49479	516;530;531;4551;5479;5480;5481;5482;5483;6034;6035;6036;14502;16696;16697;16969;20622;20623;20624;20625;23582;23583;24006;24007;31835;34682;39118;40733;41205;41576;46878;46879;48193;50928;61085;62272;63591;65043;65044;65045;65046;67522;71390;74489	516;531;4551;5483;6036;14502;16697;16969;20623;23582;24006;31835;34682;39118;40733;41205;41576;46878;48193;50928;61085;62272;63591;65046;67522;71390;74489
sp|Q99KI0|ACON_MOUSE	sp|Q99KI0|ACON_MOUSE	24	24	24	>sp|Q99KI0|ACON_MOUSE Aconitate hydratase, mitochondrial OS=Mus musculus GN=Aco2 PE=1 SV=1	1	24	24	24	36.7	36.7	36.7	85.462	780	780	0	323.31	0.017092	0.025662	144.38	17	16	Median	1552400	1502800	49581				3990	1432;3519;3710;4375;7356;7414;7415;10924;13880;13881;15161;15950;17219;17259;18155;20206;20207;21535;22403;24182;24266;24267;24782;26756	True;True;True;True;True;True;True;True;True;True;True;True;True;True;True;True;True;True;True;True;True;True;True;True	1476;3616;3810;4491;7529;7596;7597;11195;14258;14259;15564;16375;17773;17813;18734;21198;21199;22574;23466;25302;25386;25387;25913;25914;27964	2777;6711;7045;8378;13778;13950;13951;13952;21124;21125;26722;26723;29130;29131;30600;33120;33165;33166;33167;34853;38767;38768;41281;41282;42880;46813;46814;47045;47046;47047;47048;47049;47050;48072;48073;48074;48075;48076;48077;48078;48079;48080;52263;52264;52265;52266;52267;52268	4235;10138;10139;10673;12785;21099;21100;21101;21102;21340;21341;21342;21343;21344;21345;21346;21347;32010;32011;32012;32013;32014;32015;32016;32017;32018;32019;32020;40634;40635;44242;44243;44244;46427;46428;50055;50119;50120;50121;50122;50123;52605;58323;58324;58325;58326;62139;62140;64586;70429;70430;70786;70787;70788;70789;70790;70791;70792;70793;70794;70795;70796;72303;72304;72305;72306;7230…	4235;10139;10673;12785;21101;21341;21347;32012;40634;40635;44244;46427;50055;50122;52605;58324;58326;62139;64586;70429;70787;70796;72305;78641	822	393
sp|P27773|PDIA3_MOUSE	sp|P27773|PDIA3_MOUSE	24	24	24	>sp|P27773|PDIA3_MOUSE Protein disulfide-isomerase A3 OS=Mus musculus GN=Pdia3 PE=1 SV=2	1	24	24	24	55.6	55.6	55.6	56.678	505	505	0	323.31	0.022452	0.020567	125.43	17	17	Median	2047400	2031300	16072				838	3566;3647;4032;4732;5548;6625;6715;7255;7256;7765;8334;10391;11385;13200;14263;16032;16131;16224;18432;19791;22643;26372;27070;27200	True;True;True;True;True;True;True;True;True;True;True;True;True;True;True;True;True;True;True;True;True;True;True;True	3663;3744;4145;4855;5676;6777;6868;7425;7426;7953;8533;10651;11668;13537;14648;16460;16561;16665;19037;19038;20774;23712;27576;28282;28415	6785;6918;6919;6920;6921;6922;6923;6924;6925;6926;6927;6928;7750;9073;10609;10610;10611;12536;12537;12719;12720;13631;13632;13633;14679;14680;14681;14682;14683;15885;20035;21946;25565;27503;30735;30736;30737;30738;30935;31179;31180;35422;35423;38086;43382;43383;43384;43385;43386;43387;43388;43389;51610;52786;53027	10261;10486;10487;10488;10489;10490;10491;10492;10493;10494;10495;10496;10497;10498;10499;10500;10501;10502;10503;11835;11836;11837;13941;16248;16249;16250;16251;16252;19171;19172;19173;19174;19175;19176;19177;19178;19179;19180;19459;19460;20866;20867;20868;22415;22416;22417;22418;22419;24260;24261;24262;24263;24264;24265;24266;30400;30401;33265;38918;38919;41757;41758;46626;46627;46628;46629;466…	10261;10491;11835;13941;16250;19175;19459;20866;20868;22415;24261;30400;33265;38918;41757;46627;46924;47288;53496;57377;65340;77632;79447;79789
sp|P06800|PTPRC_MOUSE	sp|P06800|PTPRC_MOUSE	24	24	24	>sp|P06800|PTPRC_MOUSE Receptor-type tyrosine-protein phosphatase C OS=Mus musculus GN=Ptprc PE=1 SV=3	1	24	24	24	25	25	25	144.6	1291	1291	0	323.31	0.029927	0.031768	98.364	14	14	Median	806800	790110	16693				601	2139;2470;2580;2737;3211;3839;4036;6566;7574;9301;18070;18133;18238;18528;18997;18998;19495;19496;22665;22770;23974;24441;24531;27558	True;True;True;True;True;True;True;True;True;True;True;True;True;True;True;True;True;True;True;True;True;True;True;True	2203;2541;2655;2815;3300;3940;4149;6717;7756;9530;18645;18712;18822;19162;19775;19776;19777;19778;20428;20429;20430;23735;23843;25087;25562;25655;28782	4039;4040;4041;4042;4792;4793;4794;4795;4796;5020;5256;6160;7262;7755;12430;12431;14256;17851;34658;34659;34813;35012;35600;36501;36502;36503;36504;36505;36506;36507;36508;36509;36510;37489;37490;37491;37492;37493;37494;43456;43670;43671;43672;43673;43674;43675;43676;43677;43678;43679;43680;46430;46431;47375;47545;47546;53721	6076;6077;6078;6079;6080;7247;7248;7249;7250;7251;7593;7594;7918;9285;9286;9287;9288;11028;11844;11845;11846;11847;11848;11849;11850;11851;11852;19019;19020;19021;21787;21788;27229;52300;52301;52540;52839;53762;55122;55123;55124;55125;55126;55127;55128;55129;55130;55131;55132;55133;55134;55135;55136;55137;56532;56533;56534;56535;56536;56537;56538;65441;65746;65747;65748;65749;65750;65751;65752;65…	6077;7248;7594;7918;9286;11028;11845;19019;21787;27229;52300;52540;52839;53762;55130;55132;56533;56538;65441;65746;69860;71254;71495;80778
sp|P80318|TCPG_MOUSE	sp|P80318|TCPG_MOUSE	24	24	24	>sp|P80318|TCPG_MOUSE T-complex protein 1 subunit gamma OS=Mus musculus GN=Cct3 PE=1 SV=1	1	24	24	24	49.2	49.2	49.2	60.629	545	545	0	297.43	0.056934	0.054567	129.22	17	17	Median	1902200	1873200	28963				1453	1519;2161;5435;5517;5871;8708;10034;11512;11513;13614;14929;14930;15076;15618;15619;15747;15748;16174;16626;17703;18229;23002;24535;26711	True;True;True;True;True;True;True;True;True;True;True;True;True;True;True;True;True;True;True;True;True;True;True;True	1569;2225;5563;5645;6008;8915;10283;11799;11800;13983;15326;15327;15476;16031;16032;16163;16164;16607;17108;17109;18263;18264;18812;18813;24081;25659;27918	2940;4082;4083;10420;10557;11211;11212;11213;16693;19374;19375;19376;19377;19378;22176;22177;26265;26266;26267;26268;28573;28574;28575;28576;28577;28578;28579;28580;28581;28582;28583;28957;28958;29965;29966;29967;29968;30215;30216;31066;31917;31918;31919;34047;34048;34049;34996;34997;34998;44291;47550;52194;52195;52196;52197	4471;4472;6137;6138;15954;15955;16160;16161;16162;16163;16164;16165;16166;17157;17158;17159;25477;29421;29422;29423;29424;29425;29426;29427;29428;33609;33610;39953;39954;39955;39956;39957;39958;39959;43366;43367;43368;43369;43370;43371;43372;43373;43374;43375;43376;43377;43972;43973;43974;43975;45519;45520;45521;45522;45881;45882;47112;48366;48367;48368;48369;48370;48371;51408;51409;51410;52810;5…	4471;6138;15955;16161;17157;25477;29427;33609;33610;39954;43366;43377;43973;45519;45521;45881;45882;47112;48371;51409;52812;66697;71500;78534	475;476;477;478	49;59;395;416
sp|Q9CU62|SMC1A_MOUSE	sp|Q9CU62|SMC1A_MOUSE	24	24	24	>sp|Q9CU62|SMC1A_MOUSE Structural maintenance of chromosomes protein 1A OS=Mus musculus GN=Smc1a PE=1 SV=4	1	24	24	24	23	23	23	143.23	1233	1233	0	183.37	0.15518	0.17701	63.187	11	11	Median	259500	247010	12494				4286	238;499;736;1308;1309;1799;8132;8239;9674;11100;11654;12075;12097;13426;14496;15305;16811;17814;19796;20589;22255;23777;25363;25409	True;True;True;True;True;True;True;True;True;True;True;True;True;True;True;True;True;True;True;True;True;True;True;True	243;510;756;1350;1351;1858;8328;8435;9910;11374;11950;12380;12403;13793;14884;15711;17321;17322;18380;20779;21593;23315;24883;26522;26569	416;979;980;1528;1529;2582;2583;3489;15493;15691;18557;18558;21482;22503;22504;23286;23318;25969;27833;29337;32322;32323;32324;34244;34245;38096;39512;42583;42584;42585;45911;49247;49248;49249;49325	652;1523;1524;2336;2337;2338;3902;3903;5259;23640;23641;23960;23961;28275;28276;32568;34084;34085;34086;34087;35261;35317;35318;39533;42253;44579;48945;48946;48947;48948;48949;51718;51719;57392;59416;64139;64140;64141;64142;69108;69109;74137;74138;74139;74140;74263	652;1523;2337;3902;3903;5259;23641;23960;28275;32568;34085;35261;35317;39533;42253;44579;48947;51718;57392;59416;64139;69108;74138;74263	856	769
sp|O08553|DPYL2_MOUSE;sp|Q62188|DPYL3_MOUSE;sp|P97427|DPYL1_MOUSE	sp|O08553|DPYL2_MOUSE	23;4;3	23;4;3	23;4;3	>sp|O08553|DPYL2_MOUSE Dihydropyrimidinase-related protein 2 OS=Mus musculus GN=Dpysl2 PE=1 SV=2	3	23	23	23	58	58	58	62.277	572	572;570;572	0	323.31	0.01728	0.019711	220.79	3	0	Median	2580400	2536800	43544				246	3571;7482;8693;8776;9099;9252;12105;14399;14761;14917;14974;16240;16948;17033;17615;17616;18936;19261;19979;20133;21145;22808;24667	True;True;True;True;True;True;True;True;True;True;True;True;True;True;True;True;True;True;True;True;True;True;True	3668;7664;8900;8985;9320;9478;12411;14785;15157;15314;15371;16683;16684;17475;17570;17571;18173;18174;19693;19694;20124;20965;21124;22167;23881;23882;25796	6792;14065;14066;14067;16676;16677;16678;16826;17396;17397;17398;17712;17713;17714;17715;23331;23332;23333;27687;27688;27689;27690;27691;27692;27693;27694;27695;28322;28546;28547;28548;28549;28550;28694;28695;31212;31213;32596;32748;32749;33816;33817;33818;33819;33820;36390;36391;36392;36393;36977;38341;38342;38343;38344;38638;38639;40650;40651;40652;43911;43912;43913;43914;43915;43916;43917;4391…	10275;21519;21520;21521;25454;25455;25456;25457;25458;25459;25460;25687;25688;26547;26548;26549;26550;26551;26552;26553;27015;27016;27017;27018;27019;27020;27021;35346;35347;35348;35349;35350;35351;35352;35353;35354;35355;35356;35357;35358;35359;35360;35361;35362;35363;35364;35365;42035;42036;42037;42038;42039;42040;42041;42042;42043;42044;42045;42046;42047;42048;43004;43326;43327;43328;43329;433…	10275;21519;25456;25687;26548;27016;35353;42039;43004;43326;43559;47343;49320;49524;51031;51035;54957;55796;57715;58131;61141;66125;71956	43;44;45	64;375;437
sp|P14824|ANXA6_MOUSE	sp|P14824|ANXA6_MOUSE	23	23	23	>sp|P14824|ANXA6_MOUSE Annexin A6 OS=Mus musculus GN=Anxa6 PE=1 SV=3	1	23	23	23	38.8	38.8	38.8	75.884	673	673	0	323.31	0.020023	0.024026	181.29	16	14	Median	1487100	1466600	20573				703	1153;1246;3068;3545;4056;6198;7387;8321;8616;9132;9241;12578;13320;14865;16729;20368;20369;20370;20825;20826;20941;22964;23325	True;True;True;True;True;True;True;True;True;True;True;True;True;True;True;True;True;True;True;True;True;True;True	1191;1287;3152;3642;4169;6341;7568;8519;8822;9355;9467;12894;13669;13670;15262;17230;21364;21365;21366;21839;21840;21955;24040;24421	2292;2293;2500;5887;6759;6760;7781;11729;13862;15861;15862;16502;16503;16504;16505;16506;17447;17448;17690;17691;17692;24317;24318;24319;25746;25747;28473;32201;39086;39087;39088;40049;40050;40227;40228;40229;44221;44995	3463;3464;3465;3466;3467;3468;3777;8863;10215;10216;10217;10218;10219;10220;10221;10222;10223;10224;11888;17920;21211;21212;24224;24225;25169;25170;25171;25172;25173;25174;25175;25176;25177;25178;25179;25180;25181;26632;26633;26982;26983;26984;26985;26986;36919;36920;36921;36922;36923;36924;39180;39181;39182;39183;39184;43208;48783;48784;48785;58776;58777;58778;58779;58780;58781;58782;58783;58784…	3463;3777;8863;10216;11888;17920;21211;24224;25170;26633;26982;36919;39180;43208;48784;58778;58784;58787;60222;60227;60488;66567;67769	172;173	242;548
sp|Q02053|UBA1_MOUSE;sp|P31254|UBA1Y_MOUSE	sp|Q02053|UBA1_MOUSE	23;4	23;4	23;4	>sp|Q02053|UBA1_MOUSE Ubiquitin-like modifier-activating enzyme 1 OS=Mus musculus GN=Uba1 PE=1 SV=1	2	23	23	23	29.7	29.7	29.7	117.81	1058	1058;1058	0	323.31	0.028527	0.029565	128.51	21	21	Median	2040600	2006700	33827				1560	590;1393;2086;2355;3991;6131;8883;10280;10837;11913;11914;15254;15905;17118;17318;17466;19110;19162;19201;19202;21038;21048;26870	True;True;True;True;True;True;True;True;True;True;True;True;True;True;True;True;True;True;True;True;True;True;True	606;1436;2150;2422;4101;6274;9097;10536;11108;12214;12215;15659;16329;17668;17872;18021;19925;19926;19990;19991;19992;20043;20044;20045;22057;22058;22069;28080	1166;2709;2710;2711;2712;2713;2714;2715;2716;2717;2718;2719;2720;2721;2722;2723;2724;3962;4477;7698;11619;11620;17003;19824;19825;19826;20987;22941;22942;22943;22944;22945;22946;22947;22948;22949;22950;22951;22952;22953;22954;22955;22956;22957;22958;22959;22960;22961;22962;22963;22964;22965;22966;29257;30535;32891;33252;33253;33254;33255;33256;33257;33504;33505;33506;33507;36703;36704;36705;36789…	1787;1788;1789;4145;4146;4147;4148;4149;4150;4151;4152;4153;4154;4155;4156;4157;4158;4159;4160;4161;4162;4163;5967;5968;6734;11745;11746;11747;11748;11749;11750;17756;17757;25960;25961;30067;30068;30069;30070;30071;30072;30073;30074;30075;31817;34731;34732;34733;34734;34735;34736;34737;34738;34739;34740;34741;34742;34743;34744;34745;34746;34747;34748;34749;34750;34751;34752;34753;34754;34755;3475…	1789;4154;5967;6734;11746;17756;25960;30069;31817;34736;34747;44450;46332;49718;50242;50577;55418;55525;55621;55629;60821;60852;78921	506;507;508;509	67;317;539;1015
sp|P40124|CAP1_MOUSE;sp|Q9CYT6|CAP2_MOUSE	sp|P40124|CAP1_MOUSE	23;1	23;1	23;1	>sp|P40124|CAP1_MOUSE Adenylyl cyclase-associated protein 1 OS=Mus musculus GN=Cap1 PE=1 SV=4	2	23	23	23	52.5	52.5	52.5	51.564	474	474;476	0	323.31	0.030665	0.034074	265.29	17	16	Median	4332500	4127300	205210				947	425;426;1157;1781;2248;2901;5639;5873;5981;9483;9484;10937;15114;15566;18055;19507;20042;21655;23195;24547;24548;25714;26704	True;True;True;True;True;True;True;True;True;True;True;True;True;True;True;True;True;True;True;True;True;True;True	434;435;436;1195;1839;2313;2981;5768;6010;6011;6121;9714;9715;11209;11210;15516;15979;18629;20445;21032;22696;24283;25671;25672;26898;27911	840;841;842;843;844;2297;3437;4258;5505;5506;5507;10741;11215;11216;11217;11218;11219;11383;18139;18140;21145;21146;21147;21148;21149;21150;29027;29028;29029;29030;29031;29032;29033;29034;29035;29036;29037;29038;29039;29040;29041;29042;29043;29044;29045;29887;29888;34625;37514;38447;38448;38449;38450;38451;38452;38453;38454;38455;38456;38457;38458;38459;41499;44766;47575;47576;47577;47578;47579;4…	1303;1304;1305;1306;1307;1308;1309;1310;1311;1312;1313;1314;3473;3474;5182;6440;8279;8280;8281;8282;16434;17161;17162;17163;17164;17165;17166;17167;17168;17416;17417;17418;17419;27654;27655;27656;27657;32048;32049;32050;32051;32052;32053;32054;32055;44085;44086;44087;44088;44089;44090;44091;44092;44093;44094;44095;44096;44097;44098;44099;44100;44101;44102;44103;44104;44105;44106;44107;44108;44109…	1305;1314;3473;5182;6440;8281;16434;17162;17417;27654;27655;32050;44085;45420;52257;56571;57882;62457;67450;71541;71571;75209;78518	292;293;294	4;27;161
sp|P38647|GRP75_MOUSE	sp|P38647|GRP75_MOUSE	24	23	23	>sp|P38647|GRP75_MOUSE Stress-70 protein, mitochondrial OS=Mus musculus GN=Hspa9 PE=1 SV=3	1	24	23	23	38.7	37.7	37.7	73.46	679	679	0	323.31	0.036292	0.054886	165.62	14	12	Median	1276500	1255400	21096				940	1512;1714;1715;1932;2989;3138;6102;6103;6146;6314;8031;14894;16007;16344;18176;18503;20228;21601;21903;23731;24461;25213;25214;25791	True;True;True;True;True;True;True;True;True;True;True;True;True;True;False;True;True;True;True;True;True;True;True;True	1562;1769;1770;1992;3072;3224;6244;6245;6246;6289;6460;8227;15291;16434;16791;18756;19130;19131;21220;22642;22953;24837;25582;25583;26366;26367;26977	2932;3316;3317;3318;3736;5674;6026;6027;11568;11569;11570;11571;11572;11573;11574;11575;11576;11641;11642;11643;11644;11963;15267;15268;15269;15270;15271;15272;15273;15274;15275;15276;15277;15278;15279;15280;15281;15282;15283;15284;15285;15286;15287;28516;30682;30683;31350;34887;35558;35559;38800;38801;38802;38803;38804;38805;38806;38807;38808;41385;41386;41387;41388;41389;41390;41391;41392;41393…	4463;4987;4988;4989;4990;4991;4992;5617;8522;8523;8524;8525;8526;9070;9071;9072;9073;9074;17684;17685;17686;17687;17688;17689;17690;17691;17692;17693;17694;17695;17696;17794;17795;17796;17797;18267;23291;23292;23293;23294;23295;23296;23297;23298;23299;23300;23301;23302;23303;23304;23305;23306;23307;23308;23309;23310;23311;23312;23313;23314;23315;23316;23317;43280;46545;46546;47525;52652;53702;537…	4463;4987;4990;5617;8524;9071;17684;17690;17794;18267;23313;43280;46545;47525;52652;53703;58372;62337;63251;68917;71325;73696;73699;75426	289;290	561;584
sp|Q61830|MRC1_MOUSE	sp|Q61830|MRC1_MOUSE	23	23	23	>sp|Q61830|MRC1_MOUSE Macrophage mannose receptor 1 OS=Mus musculus GN=Mrc1 PE=1 SV=2	1	23	23	23	18.2	18.2	18.2	164.98	1456	1456	0	184.69	0.058135	0.11322	99.241	5	5	Median	332970	326530	6445				2128	2874;2875;3690;4507;7334;9164;11304;11305;13215;16506;17069;17375;18707;18708;19994;20219;21729;22123;22773;26472;26587;27217;27533	True;True;True;True;True;True;True;True;True;True;True;True;True;True;True;True;True;True;True;True;True;True;True	2954;2955;3788;3789;4628;7506;9389;11584;11585;13552;16971;17614;17930;19398;19399;20982;21211;22775;23179;23846;27677;27792;28432;28757	5470;5471;5472;5473;5474;6997;6998;6999;7000;7001;7002;7003;7004;7005;7006;7007;8653;13749;17516;17517;21823;21824;25581;25582;31695;31696;31697;31698;32822;33344;35963;35964;38367;38786;41663;41664;42351;42352;43686;43687;51807;51985;53048;53636	8234;8235;8236;8237;8238;10586;10587;10588;10589;10590;10591;10592;10593;10594;10595;10596;10597;10598;10599;13260;21057;26755;26756;33076;33077;33078;33079;33080;38940;38941;48048;48049;48050;48051;49616;50370;50371;50372;54299;54300;57749;58351;62721;62722;62723;63783;63784;65767;65768;65769;65770;77945;78191;79816;79817;80631	8235;8238;10588;13260;21057;26755;33077;33079;38941;48051;49616;50370;54299;54300;57749;58351;62721;63783;65767;77945;78191;79816;80631	592	1445
sp|Q7TPR4|ACTN1_MOUSE;sp|Q9JI91|ACTN2_MOUSE;sp|O88990|ACTN3_MOUSE	sp|Q7TPR4|ACTN1_MOUSE	32;7;4	32;7;4	23;2;1	>sp|Q7TPR4|ACTN1_MOUSE Alpha-actinin-1 OS=Mus musculus GN=Actn1 PE=1 SV=1	3	32	32	23	40.4	40.4	32.4	103.07	892	892;894;900	0	323.31	0.060485	0.062564	142.59	10	9	Median	1450600	1417100	33465				2535	309;871;872;1864;1901;2779;3152;3340;3432;3622;5132;5575;6282;8722;9430;10324;10830;11965;13367;14054;14280;15061;15452;15504;15663;15664;16256;17062;18319;19113;19722;24558	True;True;True;True;True;True;True;True;True;True;True;True;True;True;True;True;True;True;True;True;True;True;True;True;True;True;True;True;True;True;True;True	317;896;897;1924;1961;2858;3238;3434;3528;3719;5257;5704;6427;6428;8929;9661;10582;11101;12266;13730;14436;14665;15461;15860;15916;16076;16077;16700;17606;17607;18905;19930;19931;20704;25682	619;620;621;1737;1738;1739;1740;1741;1742;1743;3619;3689;5338;5339;5340;6048;6049;6050;6385;6587;6875;6876;6877;9774;10650;10651;10652;10653;11906;11907;11908;11909;16738;18068;19926;20974;20975;20976;20977;20978;20979;23042;23043;25888;27108;27109;27528;28872;28873;28874;28875;28876;28877;28878;28879;28880;28881;28882;28883;28884;28885;28886;28887;28888;28889;28890;28891;28892;28893;28894;28895;…	963;964;965;966;2643;2644;2645;2646;2647;2648;2649;2650;2651;2652;2653;5435;5552;8043;8044;8045;8046;8047;8048;8049;9109;9110;9111;9112;9113;9114;9115;9116;9630;9932;10411;10412;10413;10414;14999;15000;15001;16306;16307;16308;16309;16310;16311;16312;16313;16314;18185;18186;18187;18188;18189;18190;25530;25531;27547;27548;27549;30229;30230;31799;31800;31801;31802;31803;31804;34889;34890;34891;39407…	963;2644;2648;5435;5552;8045;9114;9630;9932;10412;15000;16313;18186;25531;27548;30229;31803;34889;39407;41211;41793;43849;45005;45131;45637;45640;47375;49601;53055;55424;57180;71587	665;666	360;830
sp|O54988|SLK_MOUSE	sp|O54988|SLK_MOUSE	24	24	23	>sp|O54988|SLK_MOUSE STE20-like serine/threonine-protein kinase OS=Mus musculus GN=Slk PE=1 SV=2	1	24	24	23	26.1	26.1	25.4	141.46	1233	1233	0	216.13	0.080342	0.085496	122.57	6	6	Median	265290	253330	11957				406	842;1134;1135;1437;1960;3751;4152;4541;4566;4567;7318;7880;10183;11118;12668;12844;15095;15147;15597;19457;19633;22887;24471;26078	True;True;True;True;True;True;True;True;True;True;True;True;True;True;True;True;True;True;True;True;True;True;True;True	865;1171;1172;1481;2021;3851;4265;4662;4688;4689;7490;8072;10437;11392;12993;13173;15496;15550;16010;20374;20603;23962;25593;27270	1692;1693;2260;2261;2262;2784;3773;3774;3775;3776;7108;7960;8704;8740;8741;13723;13724;14926;14927;14928;19664;21504;24463;24746;28988;29107;29936;37376;37377;37788;44079;44080;44081;47449;47450;50929	2576;2577;2578;2579;3419;3420;3421;4245;5668;5669;5670;5671;5672;5673;5674;10783;12143;13333;13334;13335;13394;13395;13396;21014;21015;22796;22797;22798;22799;29832;32600;37177;37622;37623;44030;44206;45483;56354;56355;56356;56929;56930;66342;66343;66344;66345;71359;71360;76608;76609	2576;3419;3421;4245;5670;10783;12143;13333;13394;13395;21015;22796;29832;32600;37177;37623;44030;44206;45483;56355;56929;66343;71360;76608
sp|Q9JMH9|MY18A_MOUSE	sp|Q9JMH9|MY18A_MOUSE	23	23	23	>sp|Q9JMH9|MY18A_MOUSE Unconventional myosin-XVIIIa OS=Mus musculus GN=Myo18a PE=1 SV=2	1	23	23	23	15.9	15.9	15.9	232.75	2050	2050	0	323.31	0.094725	0.1014	78.589	13	12	Median	327070	316160	10912				5004	2203;3325;3453;3483;3893;5757;9081;11410;14051;14152;14442;14838;17981;18137;18564;19150;19688;20333;22509;22624;25460;25477;26343	True;True;True;True;True;True;True;True;True;True;True;True;True;True;True;True;True;True;True;True;True;True;True	2267;3418;3550;3580;3995;5889;9302;11694;14433;14535;14828;15235;18554;18716;19206;19207;19977;20670;21329;23577;23692;26622;26640;27546	4153;6364;6619;6661;7408;10993;10994;10995;17370;21984;27105;27245;27246;27764;28439;34501;34819;34820;34821;35694;35695;36771;37899;38996;38997;43102;43334;49421;49422;49449;49450;51553;51554	6258;9598;9599;9600;9997;10058;10059;11296;16818;16819;16820;16821;26496;33316;41208;41411;41412;41413;41414;42154;43166;52099;52100;52550;52551;52552;52553;52554;52555;53905;53906;55504;57106;58649;58650;58651;58652;64909;65274;74399;74400;74401;74442;74443;74444;77537;77538;77539;77540	6258;9599;9997;10059;11296;16818;26496;33316;41208;41412;42154;43166;52099;52551;53905;55504;57106;58649;64909;65274;74400;74442;77537
sp|Q91V92|ACLY_MOUSE	sp|Q91V92|ACLY_MOUSE	23	23	23	>sp|Q91V92|ACLY_MOUSE ATP-citrate synthase OS=Mus musculus GN=Acly PE=1 SV=1	1	23	23	23	27.8	27.8	27.8	119.73	1091	1091	0	323.31	0.167	0.18616	125.1	12	11	Median	547100	532820	14274				3689	662;2322;3201;4760;5081;7980;9902;11685;13060;14583;15887;16727;20122;20607;21265;22835;22836;23007;23672;24336;26601;27119;27372	True;True;True;True;True;True;True;True;True;True;True;True;True;True;True;True;True;True;True;True;True;True;True	679;2389;3290;4883;5206;8175;10147;11981;13394;14975;16308;17227;21113;21612;21613;22291;23909;23910;24086;24776;25456;27807;28333;28594	1321;4424;6143;6144;9110;9660;9661;9662;9663;9664;9665;9666;9667;15155;15156;19083;22545;25315;25316;27991;27992;30474;32176;32177;32178;32179;32180;32181;32182;32183;32184;32185;32186;32187;32188;32189;32190;32191;32192;32193;32194;32195;32196;32197;32198;38614;39612;39613;39614;40870;43966;43967;43968;43969;44297;45655;45656;47217;52007;52911;53338	2021;6665;9256;9257;9258;9259;9260;9261;13995;13996;13997;13998;13999;14000;14825;14826;14827;14828;14829;14830;14831;14832;14833;14834;14835;23128;23129;29031;29032;34139;38513;38514;38515;42479;42480;46230;48750;48751;48752;48753;48754;48755;48756;48757;48758;48759;48760;48761;48762;48763;48764;48765;48766;48767;48768;48769;48770;48771;48772;48773;48774;48775;48776;48777;48778;48779;58088;58089…	2021;6665;9256;13996;14827;23129;29031;34139;38513;42479;46230;48753;58088;59556;61478;66185;66191;66704;68690;71020;78219;79614;80235	784	656
sp|Q80X90|FLNB_MOUSE	sp|Q80X90|FLNB_MOUSE	24	23	23	>sp|Q80X90|FLNB_MOUSE Filamin-B OS=Mus musculus GN=Flnb PE=1 SV=3	1	24	23	23	14.7	14.3	14.3	277.82	2602	2602	0	133.66	N/A	N/A	N/A	1	1	Median	152220	150810	1407				2640	812;860;915;1576;1623;2685;3443;3487;7406;7776;7954;10890;11991;13591;15071;18098;21423;21426;22608;24586;24645;24754;25264;26604	True;True;True;True;True;True;False;True;True;True;True;True;True;True;True;True;True;True;True;True;True;True;True;True	835;885;941;1629;1676;2763;3540;3584;7588;7966;8149;11161;12293;13960;15471;18674;22459;22462;23676;25712;25771;25885;26421;27811	1646;1722;1853;3067;3068;3069;3139;5172;6605;6665;6666;13942;14701;15093;21079;23107;26236;28951;34703;41105;41110;43309;47684;47789;48018;49076;52029	2496;2616;2802;4648;4649;4650;4744;7791;9962;10067;10068;21331;22451;23043;23044;23045;31944;35001;35002;39911;43960;52378;52379;52380;52381;61827;61837;61838;61839;65241;65242;71709;71862;72233;72234;73853;78268	2496;2616;2802;4648;4744;7791;9962;10067;21331;22451;23043;31944;35001;39911;43960;52380;61827;61837;65241;71709;71862;72233;73853;78268
sp|Q8R4Y4|STAB1_MOUSE	sp|Q8R4Y4|STAB1_MOUSE	23	23	23	>sp|Q8R4Y4|STAB1_MOUSE Stabilin-1 OS=Mus musculus GN=Stab1 PE=1 SV=1	1	23	23	23	14.2	14.2	14.2	276.25	2571	2571	0	161.37	N/A	N/A	N/A	1	1	Median	121160	120190	966				3530	911;2525;2552;2665;2837;4789;6053;7022;7799;8366;8367;8559;8855;10642;11567;11683;14231;16652;17559;19693;22360;22362;26002	True;True;True;True;True;True;True;True;True;True;True;True;True;True;True;True;True;True;True;True;True;True;True	937;2598;2626;2743;2917;4912;6193;7183;7990;8567;8568;8763;9069;10907;11859;11979;14615;17141;18117;20675;23423;23425;27192	1838;4906;4968;5141;5418;9165;11500;13275;14739;15970;15971;16391;16965;20437;22327;22328;22542;22543;27405;27406;31993;33700;33701;33702;37923;42790;42792;50688	2785;7434;7435;7525;7753;8155;14095;17576;20285;22506;22507;24402;24403;24983;25898;31012;33826;33827;34135;34136;34137;41623;41624;48478;50869;50870;50871;50872;50873;57135;64436;64439;76263;76264	2785;7434;7525;7753;8155;14095;17576;20285;22507;24402;24403;24983;25898;31012;33827;34136;41623;48478;50869;57135;64436;64439;76263
sp|P14211|CALR_MOUSE	sp|P14211|CALR_MOUSE	22	22	22	>sp|P14211|CALR_MOUSE Calreticulin OS=Mus musculus GN=Calr PE=1 SV=1	1	22	22	22	51.9	51.9	51.9	47.994	416	416	0	323.31	0.02064	0.02261	140.92	25	25	Median	4043400	4018300	25128				698	1453;2700;3126;3919;3920;6047;7763;7834;7863;8699;9003;10684;10805;10806;11367;13157;15771;15894;16090;18853;20210;24889	True;True;True;True;True;True;True;True;True;True;True;True;True;True;True;True;True;True;True;True;True;True	1498;2778;3212;4023;4024;4025;6187;7951;8025;8055;8906;9223;10950;11075;11076;11648;13494;16189;16316;16317;16520;19581;19582;21202;26023	2815;2816;2817;2818;5201;5202;5203;6009;6010;7442;7443;7444;7445;7446;7447;7448;7449;7450;7451;7452;7453;7454;7455;7456;7457;7458;7459;7460;7461;7462;7463;7464;7465;7466;7467;7468;7469;7470;7471;7472;7473;7474;7475;7476;7477;7478;7479;7480;7481;7482;7483;7484;7485;7486;7487;7488;7489;7490;7491;11489;11490;14677;14827;14907;16684;17233;20691;20692;20903;20904;20905;20906;20907;20908;20909;20910;20…	4294;4295;4296;4297;4298;4299;4300;4301;4302;4303;4304;7829;7830;7831;7832;7833;7834;7835;7836;7837;7838;9037;9038;9039;9040;9041;11357;11358;11359;11360;11361;11362;11363;11364;11365;11366;11367;11368;11369;11370;11371;11372;11373;11374;11375;11376;11377;11378;11379;11380;11381;11382;11383;11384;11385;11386;11387;11388;11389;11390;11391;11392;11393;11394;11395;11396;11397;11398;11399;11400;11401…	4295;7833;9040;11367;11420;17560;22411;22661;22757;25467;26312;31352;31688;31720;33225;38836;45953;46273;46837;54685;58334;72602	168;169;170	122;131;257
sp|P63038|CH60_MOUSE	sp|P63038|CH60_MOUSE	22	22	22	>sp|P63038|CH60_MOUSE 60 kDa heat shock protein, mitochondrial OS=Mus musculus GN=Hspd1 PE=1 SV=1	1	22	22	22	49.4	49.4	49.4	60.955	573	573	0	290.89	0.024655	0.02986	181.52	19	18	Median	2293300	2270200	23089				1353	248;2531;2532;2662;3116;3892;4942;9456;11624;11625;12850;13555;13798;14107;14360;15033;17164;19843;23023;23869;24758;26018	True;True;True;True;True;True;True;True;True;True;True;True;True;True;True;True;True;True;True;True;True;True	254;2604;2605;2740;3200;3994;5067;9687;11918;11919;13179;13924;14172;14489;14746;15430;17716;20827;24103;24104;24976;25889;27208	430;431;432;433;434;435;436;437;438;439;440;441;442;443;444;445;446;447;448;449;450;451;452;453;454;455;456;457;458;459;460;461;462;463;4912;4913;4914;4915;4916;4917;5136;5137;5138;5959;7400;7401;7402;7403;7404;7405;7406;7407;9409;18106;18107;22463;22464;24754;24755;24756;24757;24758;24759;24760;24761;24762;24763;24764;24765;24766;24767;24768;24769;26193;26571;26572;26573;26574;26575;26576;26577;…	670;671;672;673;674;675;676;677;678;679;680;681;682;683;684;685;686;687;688;689;690;691;692;693;694;695;696;697;698;699;700;701;702;703;704;705;706;707;708;709;710;711;712;713;714;715;716;7445;7446;7447;7448;7449;7450;7451;7452;7453;7454;7455;7456;7457;7458;7459;7460;7747;7748;7749;7750;8969;8970;11283;11284;11285;11286;11287;11288;11289;11290;11291;11292;11293;11294;11295;14470;27600;27601;27602…	680;7447;7460;7750;8970;11293;14470;27601;34026;34027;37649;39847;40420;41299;41967;43715;49823;57478;66773;69505;72246;76319	437	217
sp|P57780|ACTN4_MOUSE	sp|P57780|ACTN4_MOUSE	31	22	22	>sp|P57780|ACTN4_MOUSE Alpha-actinin-4 OS=Mus musculus GN=Actn4 PE=1 SV=1	1	31	22	22	43.8	33.2	33.2	104.98	912	912	0	323.31	0.027624	0.024946	89.225	13	13	Median	1597300	1587900	9485				1181	310;311;869;870;1863;1901;2779;3333;3622;4478;5132;5575;8723;9430;9952;10569;14208;14280;15060;15663;16193;16576;17063;18689;18911;19347;19722;20538;24557;24903;24930	True;True;True;True;True;False;False;True;False;True;False;False;True;False;True;True;True;False;True;False;True;True;True;True;True;True;False;True;True;True;True	318;319;894;895;1923;1961;2858;3426;3719;4598;5257;5704;8930;8931;9661;10199;10833;14592;14665;15460;16076;16631;17052;17608;19375;19659;19660;20233;20704;21537;25681;26039;26070	622;623;624;625;626;627;628;629;630;631;632;633;634;635;636;637;1735;1736;3618;3689;5338;5339;5340;6376;6875;6876;6877;8584;9774;10650;10651;10652;10653;16739;16740;18068;19173;20337;27363;27528;28842;28843;28844;28845;28846;28847;28848;28849;28850;28851;28852;28853;28854;28855;28856;28857;28858;28859;28860;28861;28862;28863;28864;28865;28866;28867;28868;28869;28870;28871;30040;31127;31825;32816;…	967;968;969;970;971;972;973;974;975;976;977;978;979;980;981;982;983;984;985;2641;2642;5433;5434;5552;8043;8044;8045;8046;8047;8048;8049;9615;10411;10412;10413;10414;13139;14999;15000;15001;16306;16307;16308;16309;16310;16311;16312;16313;16314;25532;25533;25534;27547;27548;27549;29141;30884;30885;41575;41793;43798;43799;43800;43801;43802;43803;43804;43805;43806;43807;43808;43809;43810;43811;43812;…	970;979;2641;2642;5433;5552;8045;9615;10412;13139;15000;16313;25533;27548;29141;30884;41575;41793;43800;45637;47201;48237;49608;54268;54826;56073;57180;59218;71585;72643;72735	361;362	768;884
sp|P27546|MAP4_MOUSE	sp|P27546|MAP4_MOUSE	22	22	22	>sp|P27546|MAP4_MOUSE Microtubule-associated protein 4 OS=Mus musculus GN=Map4 PE=1 SV=3	1	22	22	22	32.8	32.8	32.8	117.43	1125	1125	0	164.48	0.031595	0.034517	108.95	10	10	Median	800830	787790	13038				833	87;254;255;414;415;1093;3249;3937;3938;4322;4441;4446;6286;6302;8834;8997;9249;16259;17142;22467;22495;24823	True;True;True;True;True;True;True;True;True;True;True;True;True;True;True;True;True;True;True;True;True;True	89;90;260;261;422;423;1129;3338;4043;4044;4045;4438;4558;4559;4564;6432;6448;9048;9217;9475;16703;17692;23534;23563;25956	149;150;151;471;472;473;819;820;821;2193;6244;7514;7515;7516;8262;8263;8264;8265;8524;8525;8526;8527;8534;11918;11950;16915;17221;17222;17223;17705;31238;31239;31240;31241;32918;32919;43009;43052;43053;48150	232;233;234;724;725;726;727;1270;1271;1272;1273;1274;1275;1276;1277;3322;3323;9400;11458;11459;11460;12595;12596;12597;12598;12599;12600;12601;12602;12603;12604;13012;13013;13014;13015;13016;13030;13031;13032;13033;18200;18201;18247;25813;26290;26291;26292;27007;47379;47380;47381;47382;47383;49752;49753;49754;49755;49756;64787;64852;64853;64854;72417;72418;72419;72420	234;724;727;1270;1272;3322;9400;11458;11460;12596;13013;13032;18200;18247;25813;26292;27007;47379;49755;64787;64853;72418	262;263;264	446;516;608
sp|O35639|ANXA3_MOUSE	sp|O35639|ANXA3_MOUSE	23	23	22	>sp|O35639|ANXA3_MOUSE Annexin A3 OS=Mus musculus GN=Anxa3 PE=1 SV=4	1	23	23	22	60.7	60.7	60.7	36.384	323	323	0	323.31	0.060733	0.068455	165.95	19	19	Median	2653700	2553100	100600				354	1220;1920;3034;3203;5652;5653;7957;9185;9200;9201;10109;14522;15997;19654;19655;19698;20365;20366;20367;20904;20905;22992;26610	True;True;True;True;True;True;True;True;True;True;True;True;True;True;True;True;True;True;True;True;True;True;True	1258;1980;3118;3292;5781;5782;8152;9410;9425;9426;10360;14912;16424;20632;20633;20634;20680;21361;21362;21363;21918;21919;24071;27817	2407;3719;5792;5793;6146;6147;10758;10759;15097;17582;17583;17584;17585;17616;17617;17618;17619;19522;19523;19524;19525;19526;19527;19528;19529;19530;19531;19532;19533;27888;30669;37839;37840;37841;37842;37843;37844;37845;37846;37929;37930;39076;39077;39078;39079;39080;39081;39082;39083;39084;39085;40176;40177;40178;40179;44277;52036;52037	3651;5594;5595;5596;5597;8713;8714;8715;8716;9263;9264;16466;16467;16468;16469;16470;23050;26841;26842;26843;26844;26885;26886;26887;26888;29641;29642;29643;29644;29645;29646;29647;29648;29649;29650;29651;29652;29653;29654;42334;46529;57011;57012;57013;57014;57015;57016;57017;57018;57019;57020;57021;57144;57145;57146;57147;58758;58759;58760;58761;58762;58763;58764;58765;58766;58767;58768;58769;58…	3651;5595;8713;9263;16466;16470;23050;26841;26886;26887;29643;42334;46529;57014;57017;57145;58763;58772;58775;60414;60420;66658;78279
sp|A2AN08|UBR4_MOUSE	sp|A2AN08|UBR4_MOUSE	22	22	22	>sp|A2AN08|UBR4_MOUSE E3 ubiquitin-protein ligase UBR4 OS=Mus musculus GN=Ubr4 PE=1 SV=1	1	22	22	22	5.8	5.8	5.8	572.28	5180	5180	0	133.93	0.21175	0.29694	43.179	3	3	Median	136110	130110	5993				159	1345;1651;2796;10638;12906;13762;17010;17533;17709;19145;20456;21036;22003;22995;23030;23090;23273;23426;24021;24180;26402;26890	True;True;True;True;True;True;True;True;True;True;True;True;True;True;True;True;True;True;True;True;True;True	1387;1705;2875;10903;13235;14134;17544;18091;18271;19968;19969;21455;22055;23054;24074;24111;24173;24366;24523;25137;25300;27607;28100	2626;3179;5362;20433;24856;26496;32708;33633;34066;36757;36758;36759;39268;40431;42159;42160;44280;44354;44457;44899;45193;46523;46811;51683;52491;52492	3969;4806;4807;8076;31008;37781;40300;49466;50763;51439;55488;55489;55490;55491;59045;60814;60815;63493;63494;63495;66661;66798;66964;66965;67639;68032;70001;70427;77741;78961;78962;78963	3969;4807;8076;31008;37781;40300;49466;50763;51439;55490;59045;60815;63494;66661;66798;66964;67639;68032;70001;70427;77741;78963	32	1683
sp|Q8BY87|UBP47_MOUSE	sp|Q8BY87|UBP47_MOUSE	22	22	22	>sp|Q8BY87|UBP47_MOUSE Ubiquitin carboxyl-terminal hydrolase 47 OS=Mus musculus GN=Usp47 PE=1 SV=2	1	22	22	22	22.4	22.4	22.4	157.45	1376	1376	0	130.15	0.39189	0.48635	69.627	3	3	Median	103190	99058	4131				3005	5390;7147;7168;10813;11450;12924;13431;13432;14660;15309;16759;20535;20951;21108;21843;21970;22149;22494;24701;24936;26582;26857	True;True;True;True;True;True;True;True;True;True;True;True;True;True;True;True;True;True;True;True;True;True	5518;7311;7333;11083;11735;13253;13798;13799;15054;15715;17261;21534;21965;22130;22890;23020;23207;23562;25831;26076;27787;28067	10339;13475;13509;20952;22055;24926;25975;25976;28160;29343;32240;39373;40251;40604;41841;42100;42396;43051;47905;48360;51978;51979;52444	15840;20579;20580;20638;20639;31769;33430;37914;39545;39546;42774;44587;48835;59211;60524;60525;61082;62983;63401;63402;63403;63854;64851;72058;72748;72749;78183;78184;78898	15840;20580;20639;31769;33430;37914;39545;39546;42774;44587;48835;59211;60525;61082;62983;63402;63854;64851;72058;72749;78183;78898
sp|P11499|HS90B_MOUSE;REV__sp|Q8BL66|EEA1_MOUSE	sp|P11499|HS90B_MOUSE	34;1	34;1	21;0	>sp|P11499|HS90B_MOUSE Heat shock protein HSP 90-beta OS=Mus musculus GN=Hsp90ab1 PE=1 SV=3	2	34	34	21	46.3	46.3	27.9	83.28	724	724;1411	0	323.31	0.015291	0.014849	164.89	21	19	Median	3211700	3093200	118470				671	405;1178;1604;1605;4000;5519;5539;5818;5864;6117;7848;8300;9381;9588;9712;9861;9973;9974;10766;11634;15084;15669;17899;19679;19756;21152;21204;23138;25125;25126;26948;26949;27088;27129	True;True;True;True;True;True;True;True;True;True;True;True;True;True;True;True;True;True;True;True;True;True;True;True;True;True;True;True;True;True;True;True;True;True	413;1216;1657;1658;4110;4111;5647;5667;5952;6001;6260;8039;8496;8497;9611;9822;9950;10105;10221;10222;11034;11929;15485;16082;18470;20661;20739;22174;22228;24223;24224;26269;26270;28159;28160;28301;28302;28343	805;806;2322;2323;2324;2325;2326;2327;2328;2329;3111;3112;7709;7710;10559;10593;10594;11093;11203;11598;14860;14861;15803;15804;15805;17988;17989;18339;18340;18341;18342;18343;18344;18345;18346;18347;18348;18349;18350;18351;18352;18353;18354;18355;18356;18357;18358;18359;18360;18361;18362;18363;18364;18365;18366;18367;18368;18369;18370;18371;18372;18373;18374;18375;18376;18377;18378;18379;18380;1…	1252;1253;1254;3509;3510;3511;3512;3513;3514;3515;3516;3517;3518;3519;3520;3521;3522;3523;3524;3525;3526;4702;4703;4704;11763;11764;16168;16169;16221;16222;16223;16224;16982;17148;17725;22698;22699;24135;24136;24137;24138;27432;27433;27434;27943;27944;27945;27946;27947;27948;27949;27950;27951;27952;27953;27954;27955;27956;27957;27958;27959;27960;27961;27962;27963;27964;27965;27966;27967;27968;279…	1253;3520;4702;4704;11764;16168;16221;16982;17148;17725;22699;24136;27432;27986;28392;28881;29215;29221;31535;34044;43995;45654;51940;57090;57310;61157;61324;67217;73322;73361;79096;79097;79485;79633	114;152;153;154	93;466;513;617
sp|Q03265|ATPA_MOUSE	sp|Q03265|ATPA_MOUSE	21	21	21	>sp|Q03265|ATPA_MOUSE ATP synthase subunit alpha, mitochondrial OS=Mus musculus GN=Atp5a1 PE=1 SV=1	1	21	21	21	42	42	42	59.752	553	553	0	323.31	0.015891	0.016009	208.16	21	21	Median	4532300	4503200	29105				1567	1609;2191;4761;5499;5722;6387;8831;9488;11059;12365;14407;18263;19169;19932;22671;22756;23590;24786;25326;26198;26199	True;True;True;True;True;True;True;True;True;True;True;True;True;True;True;True;True;True;True;True;True	1662;2255;4884;5627;5853;6534;9044;9045;9719;11333;12674;14793;18849;19999;20000;20916;23741;23829;24694;25918;26485;27394;27395	3117;4135;4136;4137;4138;9111;10526;10933;10934;12098;12099;12100;12101;16911;16912;18148;18149;18150;18151;18152;18153;18154;21416;23787;23788;23789;23790;23791;23792;23793;23794;23795;23796;23797;23798;23799;23800;23801;23802;23803;23804;23805;23806;23807;23808;23809;23810;23811;23812;23813;23814;23815;23816;23817;23818;23819;23820;23821;23822;23823;23824;23825;23826;27706;35047;35048;35049;350…	4712;6233;6234;6235;6236;6237;6238;6239;6240;14001;14002;14003;14004;14005;14006;16113;16114;16721;16722;18478;18479;18480;18481;18482;25799;25800;25801;25802;25803;25804;25805;25806;25807;25808;25809;25810;27670;27671;27672;27673;27674;27675;27676;27677;27678;27679;27680;27681;27682;27683;27684;32469;36075;36076;36077;36078;36079;36080;36081;36082;36083;36084;36085;36086;36087;36088;36089;36090;…	4712;6233;14003;16113;16722;18478;25804;27671;32469;36076;42061;52902;55545;57612;65453;65718;68470;72318;74031;77029;77033	510	105
sp|Q61233|PLSL_MOUSE	sp|Q61233|PLSL_MOUSE	23	23	21	>sp|Q61233|PLSL_MOUSE Plastin-2 OS=Mus musculus GN=Lcp1 PE=1 SV=4	1	23	23	21	46.4	46.4	42.9	70.148	627	627	0	323.31	0.023189	0.023714	212.92	29	27	Median	7403300	7313700	89582				2084	490;2453;5090;5119;5674;7578;8081;9136;10070;11107;14176;14286;14616;14617;15732;16650;18728;24424;25569;26437;26548;26796;27527	True;True;True;True;True;True;True;True;True;True;True;True;True;True;True;True;True;True;True;True;True;True;True	501;2524;5215;5244;5805;7760;8277;9359;9360;10319;10320;11381;14559;14671;15009;15010;16148;17138;17139;19421;19422;25545;26746;27642;27753;28004;28751	965;4768;4769;4770;4771;4772;9680;9681;9730;9731;9732;9733;9734;9735;9736;9737;9738;9739;9740;9741;9742;9743;9744;9745;9746;9747;9748;9749;9750;9751;9752;9753;9754;9755;9756;10864;10865;14260;14261;14262;14263;14264;14265;14266;14267;14268;14269;14270;14271;14272;14273;14274;14275;14276;15406;17454;17455;17456;17457;17458;17459;17460;17461;17462;17463;17464;17465;17466;17467;17468;17469;19438;194…	1491;7211;7212;7213;7214;7215;7216;7217;7218;7219;7220;14852;14853;14854;14855;14856;14937;14938;14939;14940;14941;14942;14943;14944;14945;14946;14947;14948;14949;14950;14951;14952;14953;14954;14955;14956;14957;14958;14959;14960;14961;14962;14963;14964;14965;14966;14967;14968;14969;14970;14971;14972;14973;14974;14975;16616;16617;16618;21793;21794;21795;21796;21797;21798;21799;21800;21801;21802;21…	1491;7214;14852;14939;16618;21817;23503;26670;29521;32580;41453;41802;42640;42643;45856;48450;54334;71224;74771;77819;78130;78734;80623	573;574;575;576	11;12;146;166
sp|Q91YQ5|RPN1_MOUSE	sp|Q91YQ5|RPN1_MOUSE	21	21	21	>sp|Q91YQ5|RPN1_MOUSE Dolichyl-diphosphooligosaccharide--protein glycosyltransferase subunit 1 OS=Mus musculus GN=Rpn1 PE=1 SV=1	1	21	21	21	44.6	44.6	44.6	68.527	608	608	0	249.16	0.029083	0.02633	200.42	17	17	Median	1456800	1420600	36187				3806	1581;1963;2360;7711;10285;10286;10716;10717;10735;12554;13253;17718;17762;18730;19223;20321;20322;23800;24893;25031;26000	True;True;True;True;True;True;True;True;True;True;True;True;True;True;True;True;True;True;True;True;True	1634;2024;2427;7897;10541;10542;10982;10983;11001;12869;13591;18280;18325;19424;19425;20072;21317;21318;24906;26027;26028;26171;27190	3079;3080;3781;3782;3783;3784;3785;4484;14596;14597;14598;14599;14600;14601;19833;19834;19835;19836;19837;20729;20730;20758;20759;24216;25634;34086;34155;34156;36001;36002;36003;36907;36908;38981;38982;45961;48274;48275;48276;48277;48524;48525;48526;48527;48528;48529;48530;48531;48532;48533;48534;48535;48536;48537;48538;48539;48540;48541;48542;48543;48544;48545;48546;48547;48548;48549;48550;48551…	4661;4662;4663;5681;5682;5683;5684;5685;5686;5687;5688;5689;5690;6742;6743;6744;6745;6746;22289;22290;22291;22292;22293;22294;30085;30086;30087;30088;30089;30090;30091;30092;30093;31415;31416;31457;31458;31459;31460;36736;39011;51468;51469;51576;51577;54340;54341;54342;54343;54344;54345;55699;55700;55701;55702;58622;58623;58624;58625;58626;58627;58628;58629;69177;72606;72607;72608;72609;72610;726…	4662;5682;6744;22289;30085;30088;31415;31416;31458;36736;39011;51469;51577;54341;55699;58623;58628;69177;72609;73048;76248	795	231
sp|Q91VI7|RINI_MOUSE	sp|Q91VI7|RINI_MOUSE	21	21	21	>sp|Q91VI7|RINI_MOUSE Ribonuclease inhibitor OS=Mus musculus GN=Rnh1 PE=1 SV=1	1	21	21	21	58.6	58.6	58.6	49.816	456	456	0	323.31	0.03149	0.0314	171.18	22	21	Median	4440800	4394300	46477				3700	376;1335;2703;3795;4119;5453;5642;5707;5732;11106;12027;12028;12041;13872;19393;20803;20963;22364;23193;23194;23294	True;True;True;True;True;True;True;True;True;True;True;True;True;True;True;True;True;True;True;True;True	384;1377;2781;3895;4232;5581;5771;5838;5863;11380;12330;12331;12344;14250;20296;21816;21977;21978;23427;24281;24282;24388	737;738;2616;5207;5208;5209;7177;7178;7179;7915;7916;10443;10444;10445;10744;10745;10746;10911;10912;10913;10914;10945;10946;21488;23164;23165;23166;23180;26709;26710;26711;37278;40012;40013;40014;40015;40268;40269;40270;40271;40272;40273;40274;40275;40276;40277;40278;40279;42794;42795;42796;44754;44755;44756;44757;44758;44759;44760;44761;44762;44763;44764;44765;44935;44936;44937;44938;44939;4494…	1148;1149;3952;3953;3954;3955;3956;7842;7843;7844;7845;7846;10901;10902;10903;10904;10905;10906;12077;12078;15999;16000;16001;16438;16439;16440;16441;16442;16443;16444;16687;16688;16689;16690;16691;16692;16693;16694;16695;16734;16735;16736;32575;32576;32577;35082;35083;35084;35085;35102;40609;40610;40611;40612;40613;40614;40615;40616;40617;40618;40619;40620;56220;60169;60170;60171;60172;60173;601…	1149;3954;7842;10902;12078;16000;16439;16692;16734;32575;35083;35085;35102;40611;56220;60171;60557;64441;67425;67447;67687	787	343
sp|Q9QUR6|PPCE_MOUSE	sp|Q9QUR6|PPCE_MOUSE	21	21	21	>sp|Q9QUR6|PPCE_MOUSE Prolyl endopeptidase OS=Mus musculus GN=Prep PE=2 SV=1	1	21	21	21	38.2	38.2	38.2	80.751	710	710	0	280.68	0.032683	0.042254	152.98	11	11	Median	739030	717990	21038				5015	2657;3388;5567;7640;7668;8817;9845;10567;10646;12680;12681;13580;15965;16683;16684;19181;19401;24649;25428;25453;26668	True;True;True;True;True;True;True;True;True;True;True;True;True;True;True;True;True;True;True;True;True	2735;3483;5696;7824;7853;9028;10084;10085;10831;10911;13005;13006;13949;16391;17176;17177;20018;20019;20305;25775;26588;26615;27875	5131;6465;10638;14452;14512;16885;18938;18939;18940;20334;20335;20442;20443;20444;20445;20446;20447;20448;24495;24496;24497;26223;26224;30619;32043;32044;32045;36823;36824;37289;47793;47794;49352;49353;49406;49407;49408;49409;49410;49411;49412;49413;52115	7741;9760;16289;16290;16291;22074;22182;25764;28796;28797;28798;28799;30880;30881;30882;31017;31018;31019;31020;31021;31022;31023;31024;37235;37236;37237;37238;37239;37240;37241;39886;39887;39888;39889;39890;39891;46454;48544;48545;48546;48547;48548;48549;48550;48551;48552;55577;55578;56232;56233;56234;71869;71870;71871;71872;71873;71874;71875;74299;74300;74301;74302;74303;74304;74383;74384;74385…	7741;9760;16289;22074;22182;25764;28796;30882;31019;37236;37240;39887;46454;48544;48547;55578;56232;71871;74303;74385;78400	963	495
sp|Q99P72|RTN4_MOUSE	sp|Q99P72|RTN4_MOUSE	21	21	21	>sp|Q99P72|RTN4_MOUSE Reticulon-4 OS=Mus musculus GN=Rtn4 PE=1 SV=2	1	21	21	21	34.2	34.2	34.2	126.61	1162	1162	0	321.25	0.043312	0.046231	138.87	8	6	Median	487370	480050	7320.8				4099	2431;2438;3157;5217;6216;6659;8247;8928;11138;14371;15884;16328;16949;20360;21130;21215;21382;23245;23613;26031;27478	True;True;True;True;True;True;True;True;True;True;True;True;True;True;True;True;True;True;True;True;True	2501;2508;3243;5345;6359;6811;8443;9143;11412;14757;16305;16772;17476;21356;22152;22239;22417;24333;24717;27221;28702	4676;4677;4678;4679;4680;4681;4682;4683;4684;4685;4686;4687;4688;4689;4690;4691;4692;4693;4694;4710;6057;6058;9956;9957;11750;12601;15701;17078;21532;27649;30457;30458;30459;30460;30461;30462;30463;30464;30465;30466;30467;30468;30469;30470;30471;31324;31325;32597;39048;39049;40627;40797;41044;44852;44853;45549;45550;50759;53531;53532	7032;7033;7034;7035;7036;7037;7038;7039;7040;7041;7042;7043;7044;7045;7046;7047;7048;7049;7050;7051;7052;7053;7054;7055;7056;7057;7058;7059;7060;7061;7062;7063;7064;7065;7066;7101;9124;9125;15271;15272;17952;17953;19284;23981;26073;26074;26075;26076;26077;26078;32638;41984;41985;46209;46210;46211;46212;46213;46214;46215;46216;46217;46218;46219;46220;46221;46222;46223;46224;46225;47493;47494;49323…	7041;7101;9124;15271;17952;19284;23981;26076;32638;41984;46215;47494;49323;58718;61108;61390;61724;67570;68546;76364;80489
sp|P09103|PDIA1_MOUSE	sp|P09103|PDIA1_MOUSE	21	21	21	>sp|P09103|PDIA1_MOUSE Protein disulfide-isomerase OS=Mus musculus GN=P4hb PE=1 SV=2	1	21	21	21	43.6	43.6	43.6	57.058	509	509	0	241.61	0.047939	0.058429	160.01	13	13	Median	1198500	1178400	20170				628	4562;4563;6944;11561;12232;12233;12344;12994;13230;18829;18830;21326;22731;22732;22800;23861;24337;24882;25406;25407;27295	True;True;True;True;True;True;True;True;True;True;True;True;True;True;True;True;True;True;True;True;True	4684;4685;7101;11853;12540;12541;12652;13327;13567;19549;19550;19551;22359;23802;23803;23873;24968;25457;26016;26566;26567;28512	8734;8735;8736;13158;22308;23582;23583;23584;23748;25123;25124;25125;25126;25127;25128;25129;25608;36185;36186;36187;36188;40956;43582;43583;43584;43585;43586;43587;43588;43589;43590;43591;43592;43593;43594;43595;43596;43597;43598;43599;43600;43601;43602;43746;43747;46163;47218;47219;47220;47221;47222;47223;47224;47225;48248;48249;48250;49318;49319;49320;49321;49322;49323;53184	13379;13380;13381;13382;13383;13384;13385;13386;20117;20118;20119;20120;20121;20122;33797;35751;35752;35753;35754;35755;35756;36010;38236;38237;38238;38239;38240;38241;38242;38243;38244;38245;38246;38247;38248;38249;38973;54628;54629;54630;54631;54632;54633;61598;65624;65625;65626;65627;65628;65629;65630;65631;65632;65633;65634;65635;65636;65637;65638;65639;65640;65641;65642;65643;65644;65645;656…	13383;13386;20121;33797;35751;35756;36010;38236;38973;54628;54631;61598;65635;65645;65860;69482;71026;72562;74255;74258;80006
sp|Q3TXS7|PSMD1_MOUSE	sp|Q3TXS7|PSMD1_MOUSE	21	21	21	>sp|Q3TXS7|PSMD1_MOUSE 26S proteasome non-ATPase regulatory subunit 1 OS=Mus musculus GN=Psmd1 PE=1 SV=1	1	21	21	21	30.1	30.1	30.1	105.73	953	953	0	323.31	0.052202	0.054197	96.426	15	14	Median	782200	757850	24352				1713	4294;4655;4664;7636;9615;11206;12465;12466;17191;17872;18443;18522;18579;19831;20637;21314;23360;23851;23852;25970;27019	True;True;True;True;True;True;True;True;True;True;True;True;True;True;True;True;True;True;True;True;True	4410;4777;4786;7820;9849;11482;12777;12778;17743;18443;19051;19052;19155;19225;19226;20815;21645;22345;24457;24958;24959;27160;28231	8225;8922;8923;8950;8951;8952;8953;14448;18446;21650;23992;23993;23994;23995;33057;34345;35440;35441;35442;35443;35592;35593;35716;35717;38149;39663;40935;45048;45049;45050;45051;46150;46151;46152;46153;50618;50619;50620;50621;50622;50623;50624;52677	12534;12535;12536;12537;12538;12539;12540;13692;13693;13694;13695;13696;13697;13748;13749;13750;13751;13752;22069;28091;32802;32803;36390;36391;36392;36393;36394;36395;36396;36397;36398;36399;36400;49971;49972;51875;53521;53522;53523;53524;53750;53751;53752;53753;53938;53939;53940;53941;57462;59623;61570;61571;67844;67845;67846;67847;67848;67849;69469;69470;69471;69472;76155;76156;76157;76158;761…	12535;13697;13749;22069;28091;32803;36390;36395;49971;51875;53521;53750;53938;57462;59623;61571;67845;69470;69471;76164;79252
sp|Q922D8|C1TC_MOUSE	sp|Q922D8|C1TC_MOUSE	21	21	21	>sp|Q922D8|C1TC_MOUSE C-1-tetrahydrofolate synthase, cytoplasmic OS=Mus musculus GN=Mthfd1 PE=1 SV=4	1	21	21	21	26	26	26	101.2	935	935	0	231.84	0.055704	0.058261	139.85	13	13	Median	496530	482910	13613				3882	2848;6529;7536;8116;8117;8268;10747;12411;15016;15288;15617;16117;16118;18749;19249;22279;22441;22454;25161;26248;27611	True;True;True;True;True;True;True;True;True;True;True;True;True;True;True;True;True;True;True;True;True	2928;6678;7718;8312;8313;8464;11013;12722;15413;15694;16030;16547;16548;19449;20107;20108;23341;23508;23521;26305;27449;28836	5434;12338;14140;15469;15470;15726;20777;23894;28761;29303;29964;30916;30917;36040;36041;36952;36953;42630;42631;42966;42967;42986;42987;42988;42989;48850;51370;53793;53794;53795;53796	8189;18856;21627;23609;23610;23611;24010;31485;31486;36236;36237;43670;44526;45518;46901;46902;54404;54405;55763;55764;64205;64206;64207;64729;64730;64731;64759;64760;64761;64762;73475;77259;80889;80890;80891;80892;80893;80894	8189;18856;21627;23609;23611;24010;31485;36236;43670;44526;45518;46901;46902;54404;55764;64205;64730;64760;73475;77259;80890
sp|Q8C147|DOCK8_MOUSE;sp|Q8VDR9|DOCK6_MOUSE	sp|Q8C147|DOCK8_MOUSE	23;2	23;2	21;1	>sp|Q8C147|DOCK8_MOUSE Dedicator of cytokinesis protein 8 OS=Mus musculus GN=Dock8 PE=1 SV=4	2	23	23	21	15	15	14.1	238.98	2100	2100;2080	0	166.23	0.06339	0.058402	146.13	9	9	Median	351800	345980	5825				3064	943;2328;5046;5472;6971;6972;8933;9894;10448;11088;11115;11116;13827;14099;14157;16952;18609;20612;21400;23071;23103;25292;25954	True;True;True;True;True;True;True;True;True;True;True;True;True;True;True;True;True;True;True;True;True;True;True	971;2395;5171;5600;7130;7131;9148;10139;10708;10709;11362;11389;11390;14203;14481;14540;17479;19264;19265;21619;22435;24152;24188;26451;27144	1907;4430;9593;9594;10468;13195;13196;13197;13198;17083;19070;20133;20134;21470;21501;21502;26623;27165;27254;32600;35768;35769;39625;41066;44418;44419;44509;49133;50593;50594	2875;6671;6672;14724;14725;16040;20174;20175;20176;20177;26084;28998;28999;30564;30565;32553;32554;32594;32595;32596;32597;32598;40493;40494;41287;41422;49326;54012;54013;54014;54015;59573;59574;61764;61765;61766;61767;61768;61769;61770;66896;66897;66898;67041;73949;76108;76109;76110	2875;6672;14724;16040;20174;20176;26084;28998;30564;32553;32594;32596;40493;41287;41422;49326;54014;59574;61766;66897;67041;73949;76110	726	1147
sp|Q8K2Q9|SHOT1_MOUSE	sp|Q8K2Q9|SHOT1_MOUSE	21	21	21	>sp|Q8K2Q9|SHOT1_MOUSE Shootin-1 OS=Mus musculus GN=Kiaa1598 PE=1 SV=1	1	21	21	21	40.1	40.1	40.1	71.342	631	631	0	164.07	0.064013	0.08217	129.71	12	11	Median	510220	497760	12458				3340	610;2282;2886;6029;9056;12840;14216;14269;15446;15498;15808;15830;18498;19044;19297;19298;19386;21290;22876;23739;26047	True;True;True;True;True;True;True;True;True;True;True;True;True;True;True;True;True;True;True;True;True	626;2347;2966;6169;9277;13168;14600;14654;15854;15909;16227;16249;19125;19839;19840;20166;20167;20168;20286;20287;22319;23951;24845;27239	1245;4338;5487;11468;17309;24741;27380;27381;27513;27514;29604;29605;29689;30319;30370;35551;35552;36580;36581;36582;37045;37046;37047;37048;37264;37265;40905;44063;44064;44065;45808;45809;50808	1906;6542;8254;17532;17533;26405;37613;37614;37615;41594;41595;41769;41770;41771;44993;44994;45119;46042;46100;53693;53694;53695;55226;55227;55228;55229;55230;55883;55884;55885;55886;55887;56199;56200;56201;61529;61530;61531;66317;66318;66319;66320;68953;68954;76429;76430	1906;6542;8254;17532;26405;37614;41594;41770;44994;45119;46042;46100;53694;55230;55885;55886;56200;61530;66318;68954;76430
sp|Q9Z1Q9|SYVC_MOUSE	sp|Q9Z1Q9|SYVC_MOUSE	21	21	21	>sp|Q9Z1Q9|SYVC_MOUSE Valine--tRNA ligase OS=Mus musculus GN=Vars PE=2 SV=1	1	21	21	21	20.6	20.6	20.6	140.21	1263	1263	0	317.06	0.069419	0.071536	130.16	9	8	Median	418400	397080	21322				5290	2269;2570;2911;3992;4023;4608;6602;6999;8257;9949;10607;11191;14091;14626;14992;19705;21005;22099;22998;25677;25678	True;True;True;True;True;True;True;True;True;True;True;True;True;True;True;True;True;True;True;True;True	2334;2645;2991;4102;4136;4730;6754;7159;8453;10196;10871;11466;11467;14473;15019;15389;20687;22021;23155;24077;26861;26862	4301;5007;5522;7699;7739;8827;12504;13240;15712;19170;20391;21624;21625;21626;21627;21628;21629;27157;28092;28723;28724;37938;40376;42320;44286;44287;49913;49914	6497;6498;7574;8305;11751;11820;11821;11822;11823;13539;19126;20239;20240;23994;29136;29137;30953;30954;32766;32767;32768;32769;32770;32771;32772;32773;32774;32775;41276;42661;43603;43604;57159;60733;60734;63741;63742;66689;66690;75130;75131;75132;75133;75134;75135;75136	6498;7574;8305;11751;11821;13539;19126;20239;23994;29136;30954;32766;41276;42661;43603;57159;60733;63741;66689;75131;75134	1016	540
sp|Q8BMJ2|SYLC_MOUSE	sp|Q8BMJ2|SYLC_MOUSE	21	21	21	>sp|Q8BMJ2|SYLC_MOUSE Leucine--tRNA ligase, cytoplasmic OS=Mus musculus GN=Lars PE=1 SV=2	1	21	21	21	27.2	27.2	27.2	134.19	1178	1178	0	148.68	0.070896	0.068479	59.872	7	6	Median	296490	290240	6251.5				2868	4450;5381;5544;6806;8355;9186;10290;17372;17819;17826;18744;19450;20512;20915;21758;21857;22412;22542;24609;24634;26399	True;True;True;True;True;True;True;True;True;True;True;True;True;True;True;True;True;True;True;True;True	4568;5509;5672;6961;8554;9411;10546;17927;18386;18394;19443;20367;21511;21929;22804;22905;23475;23476;23610;25735;25760;27604	8540;10326;10604;10605;12912;15912;17586;17587;19841;33341;34254;34255;34264;36032;37369;39341;39342;40194;41704;41927;42902;42903;42904;42905;43152;43153;43154;47717;47759;51679	13041;15825;15826;16237;16238;19733;24305;26845;26846;26847;26848;26849;30098;50366;51728;51729;51744;51745;51746;54386;54387;56345;56346;59152;59153;59154;60445;62783;63115;63116;64636;64637;64638;64639;64640;64641;64642;64643;64991;64992;64993;64994;71760;71761;71823;71824;77737	13041;15826;16238;19733;24305;26845;30098;50366;51729;51745;54386;56346;59153;60445;62783;63115;64639;64992;71760;71823;77737	698	1173
sp|O08810|U5S1_MOUSE	sp|O08810|U5S1_MOUSE	22	21	21	>sp|O08810|U5S1_MOUSE 116 kDa U5 small nuclear ribonucleoprotein component OS=Mus musculus GN=Eftud2 PE=2 SV=1	1	22	21	21	31.2	30.2	30.2	109.36	971	971	0	102.78	0.080635	0.087169	117.66	8	7	Median	315820	308250	7576.9				275	5161;6922;7428;8387;8482;8491;8712;10498;11057;12051;14108;14609;15216;17123;18578;19966;21915;22345;25059;25319;25639;26886	True;True;True;False;True;True;True;True;True;True;True;True;True;True;True;True;True;True;True;True;True;True	5288;7079;7610;8588;8685;8694;8919;10760;11331;12354;14490;15001;15621;17673;19224;20952;22965;23408;26200;26478;26822;28096	9833;13124;13966;15995;16209;16210;16252;16714;20230;20231;21414;23222;27176;27177;28070;29211;32897;32898;35715;38317;42020;42771;42772;42773;48601;49172;49842;52485;52486;52487	15081;20060;21368;24438;24723;24724;24784;25502;25503;30722;30723;32466;35165;41301;41302;41303;42624;42625;44381;44382;49725;49726;49727;53937;57678;57679;63273;64414;64415;64416;64417;73129;74021;74022;75036;75037;78953;78954;78955;78956;78957	15081;20060;21368;24438;24723;24784;25503;30723;32466;35165;41303;42624;44381;49726;53937;57679;63273;64415;73129;74021;75036;78953
sp|P51125|ICAL_MOUSE	sp|P51125|ICAL_MOUSE	21	21	21	>sp|P51125|ICAL_MOUSE Calpastatin OS=Mus musculus GN=Cast PE=1 SV=2	1	21	21	21	40.7	40.7	40.7	84.921	788	788	0	217.52	0.084429	0.10711	69.72	8	8	Median	581570	568140	13426				1075	224;3859;3860;6087;7468;7469;9388;11013;11558;12265;14071;16021;16074;17326;19222;19866;21098;21320;22528;23224;24483	True;True;True;True;True;True;True;True;True;True;True;True;True;True;True;True;True;True;True;True;True	229;3961;3962;6229;7650;7651;9618;11286;11850;12573;14453;16449;16503;17880;20071;20850;22119;22352;23596;24312;25606	401;7362;7363;7364;7365;11549;14034;14035;14036;17997;21265;22304;23623;27131;27132;27133;30708;30806;30807;30808;30809;30810;30811;33271;36906;38192;38193;40590;40947;43130;44804;47470	628;11225;11226;11227;11228;11229;11230;11231;17658;21475;21476;21477;21478;27443;27444;32238;33792;35824;41238;41239;41240;41241;41242;46587;46739;46740;46741;46742;46743;46744;46745;50275;50276;50277;50278;55698;57516;57517;61059;61584;61585;64954;64955;67503;71391	628;11226;11229;17658;21475;21478;27443;32238;33792;35824;41239;46587;46741;50275;55698;57516;61059;61584;64954;67503;71391
sp|Q6P4T2|U520_MOUSE	sp|Q6P4T2|U520_MOUSE	21	21	21	>sp|Q6P4T2|U520_MOUSE U5 small nuclear ribonucleoprotein 200 kDa helicase OS=Mus musculus GN=Snrnp200 PE=1 SV=1	1	21	21	21	13.4	13.4	13.4	244.54	2136	2136	0	160.99	0.11756	0.13249	115.5	11	10	Median	347110	310570	36537				2332	137;371;1564;3475;4268;4907;4916;4936;7339;7340;7480;7837;9286;9787;15660;16290;17174;21487;23304;24694;26805	True;True;True;True;True;True;True;True;True;True;True;True;True;True;True;True;True;True;True;True;True	141;379;1617;3572;4384;5032;5041;5061;7511;7512;7662;8028;9514;10026;16073;16734;17726;22524;24399;25824;28013	227;228;732;3037;6652;8191;8192;9358;9370;9371;9397;13755;13756;13757;13758;14056;14057;14832;17817;18849;18850;30034;31277;31278;31279;32996;41189;44960;47897;52357	357;358;359;360;1143;4612;4613;10044;10045;10046;10047;12483;12484;14394;14412;14413;14454;21066;21067;21068;21069;21070;21071;21072;21073;21509;21510;22666;27179;28672;28673;45626;47433;47434;47435;49867;49868;61966;67721;72048;78773	358;1143;4612;10045;12483;14394;14412;14454;21067;21073;21509;22666;27179;28672;45626;47434;49867;61966;67721;72048;78773
sp|P55937|GOGA3_MOUSE	sp|P55937|GOGA3_MOUSE	21	21	21	>sp|P55937|GOGA3_MOUSE Golgin subfamily A member 3 OS=Mus musculus GN=Golga3 PE=1 SV=3	1	21	21	21	22.1	22.1	22.1	167.22	1487	1487	0	116.74	0.13742	0.1441	103.7	4	4	Median	130570	127330	3241				1154	1097;3936;4087;4720;5223;5229;5363;5600;6828;9971;10304;11404;13578;15694;17202;18566;18876;19101;22485;24825;25006	True;True;True;True;True;True;True;True;True;True;True;True;True;True;True;True;True;True;True;True;True	1133;4042;4200;4843;5351;5357;5491;5729;6984;10219;10562;11688;13947;16108;17754;19209;19210;19611;19914;23552;25958;26146	2198;7513;7871;9048;9981;9990;10283;10689;12963;19229;19872;21977;26221;30098;33072;33073;35697;35698;35699;36264;36692;43038;43039;48152;48476;48477	3328;11456;11457;12009;12010;12011;13893;13894;15299;15308;15762;16365;19805;29212;30136;33307;39884;45716;45717;49999;50000;53908;53909;53910;53911;53912;53913;53914;53915;54735;55405;64831;64832;72422;72958;72959	3328;11456;12009;13893;15299;15308;15762;16365;19805;29212;30136;33307;39884;45716;49999;53909;54735;55405;64832;72422;72958
sp|Q8BZN6|DOC10_MOUSE	sp|Q8BZN6|DOC10_MOUSE	21	21	21	>sp|Q8BZN6|DOC10_MOUSE Dedicator of cytokinesis protein 10 OS=Mus musculus GN=Dock10 PE=1 SV=3	1	21	21	21	13.9	13.9	13.9	245.76	2150	2150	0	98.72	0.2194	0.2515	52.428	3	3	Plateau	196470	192510	3963				3028	4144;4643;5448;8051;8676;12132;12628;13448;13680;13848;14008;14073;16111;18499;20068;21594;23882;24900;25201;25202;26944	True;True;True;True;True;True;True;True;True;True;True;True;True;True;True;True;True;True;True;True;True	4257;4765;5576;8247;8883;12439;12946;13815;14051;14226;14389;14455;16541;19126;21058;22635;24989;26036;26351;26352;28155	7948;8905;10437;15318;15319;15320;15321;16649;16650;23378;24402;25998;26389;26677;26989;27135;27136;30908;35553;35554;38498;41377;46197;48292;48958;48959;48960;52569	12126;13669;15990;15991;23358;23359;23360;23361;25402;25403;25404;35436;35437;37082;37083;39577;40145;40563;40564;41023;41244;41245;46887;46888;46889;46890;53696;53697;57943;62291;62292;69536;72637;73665;73666;73667;79089	12126;13669;15990;23359;25403;35437;37082;39577;40145;40563;41023;41245;46889;53696;57943;62291;69536;72637;73665;73667;79089
sp|P11983|TCPA_MOUSE	sp|P11983|TCPA_MOUSE	20	20	20	>sp|P11983|TCPA_MOUSE T-complex protein 1 subunit alpha OS=Mus musculus GN=Tcp1 PE=1 SV=3	1	20	20	20	45.9	45.9	45.9	60.448	556	556	0	323.31	0.022388	0.022893	152.94	13	12	Median	1375200	1336200	38974				677	680;3145;6058;6754;7984;10161;10553;11791;11792;11881;12307;16370;16712;21001;21559;21576;23544;27209;27210;27384	True;True;True;True;True;True;True;True;True;True;True;True;True;True;True;True;True;True;True;True	697;3231;6198;6908;8179;10413;10817;12089;12090;12180;12615;16818;16819;17206;22017;22598;22615;22616;24648;28424;28425;28607	1347;6036;11510;11511;12830;12831;12832;12833;15163;15164;15165;19624;19625;19626;20310;20311;20312;20313;22717;22718;22886;23695;31429;31430;32086;32087;32088;32089;32090;32091;32092;32093;32094;32095;32096;40370;40371;40372;41321;41350;41351;41352;41353;41354;45416;45417;45418;45419;45420;45421;45422;53036;53037;53038;53039;53040;53375;53376	2061;2062;9087;17600;17601;17602;17603;17604;17605;17606;17607;17608;19608;19609;19610;19611;23137;23138;23139;23140;23141;23142;23143;23144;23145;23146;23147;23148;29773;29774;29775;29776;29777;30845;30846;30847;30848;34404;34405;34406;34407;34408;34409;34410;34664;35928;47635;47636;47637;47638;47639;47640;48614;48615;48616;48617;48618;48619;48620;48621;48622;48623;48624;48625;48626;48627;48628;…	2061;9087;17602;19608;23139;29773;30845;34404;34406;34664;35928;47639;48615;60727;62207;62250;68358;79803;79808;80292	156;157	1;23
sp|P09411|PGK1_MOUSE;sp|P09041|PGK2_MOUSE	sp|P09411|PGK1_MOUSE	20;4	20;4	20;4	>sp|P09411|PGK1_MOUSE Phosphoglycerate kinase 1 OS=Mus musculus GN=Pgk1 PE=1 SV=4	2	20	20	20	55.4	55.4	55.4	44.55	417	417;417	0	323.31	0.022537	0.027755	151.48	37	36	Median	5186500	5139100	47389				630	796;938;3110;5560;8054;11543;14564;14590;14591;14967;21013;22739;22740;24363;24364;25221;25239;25917;26686;26783	True;True;True;True;True;True;True;True;True;True;True;True;True;True;True;True;True;True;True;True	817;964;965;3194;5688;8250;11833;14954;14982;14983;15364;22029;23810;23811;23812;23813;25484;25485;26374;26375;26396;27106;27893;27991	1623;1888;1889;1890;1891;1892;1893;1894;1895;1896;1897;1898;5946;5947;5948;10628;10629;15324;15325;15326;15327;15328;15329;15330;15331;15332;15333;15334;15335;15336;15337;15338;15339;15340;15341;15342;15343;15344;15345;15346;15347;15348;15349;15350;15351;15352;15353;15354;15355;15356;15357;15358;15359;15360;15361;15362;22228;22229;22230;22231;22232;22233;22234;27960;28001;28002;28003;28004;28005;…	2462;2851;2852;2853;2854;2855;2856;2857;2858;2859;2860;2861;2862;2863;2864;2865;8951;8952;8953;8954;8955;8956;8957;16276;16277;16278;23364;23365;23366;23367;23368;23369;23370;23371;23372;23373;23374;23375;23376;23377;23378;23379;23380;23381;23382;23383;23384;23385;23386;23387;23388;23389;23390;23391;23392;23393;23394;23395;23396;23397;23398;23399;23400;23401;23402;23403;23404;23405;23406;23407;23…	2462;2852;8954;16278;23369;33692;42435;42491;42503;43547;60750;65665;65672;71076;71082;73722;73788;75943;78469;78698	123;124;125	176;251;312
sp|P26443|DHE3_MOUSE	sp|P26443|DHE3_MOUSE	20	20	20	>sp|P26443|DHE3_MOUSE Glutamate dehydrogenase 1, mitochondrial OS=Mus musculus GN=Glud1 PE=1 SV=1	1	20	20	20	40.3	40.3	40.3	61.336	558	558	0	323.31	0.041675	0.055472	190.62	25	25	Median	2866400	2825700	40630				823	987;2483;3136;3829;4189;5336;8008;8325;9617;11946;11947;13849;14191;15622;17016;22213;26459;26491;27352;27501	True;True;True;True;True;True;True;True;True;True;True;True;True;True;True;True;True;True;True;True	1016;1017;2554;3222;3929;3930;4303;4304;5464;8203;8523;8524;9851;12247;12248;14227;14574;14575;16035;17550;23271;27664;27696;28573;28725	1975;1976;1977;4814;6024;7244;7245;7246;7247;8031;8032;8033;8034;8035;8036;8037;8038;8039;8040;8041;8042;8043;8044;10217;10218;10219;10220;10221;10222;15213;15214;15215;15871;15872;15873;15874;18448;18449;18450;23011;23012;23013;23014;23015;23016;26678;26679;27314;27315;29972;29973;29974;29975;32715;42519;51769;51770;51771;51772;51773;51774;51775;51776;51777;51778;51779;51780;51781;51782;51783;51…	2990;2991;2992;2993;2994;2995;2996;7275;9063;9064;9065;9066;9067;9068;11003;11004;11005;11006;11007;11008;11009;11010;12254;12255;12256;12257;12258;12259;12260;12261;12262;12263;12264;12265;12266;12267;12268;12269;12270;12271;12272;15655;15656;15657;15658;15659;15660;15661;15662;15663;15664;23218;23219;23220;23221;24237;24238;24239;24240;24241;24242;24243;24244;24245;28093;28094;28095;28096;28097…	2995;7275;9063;11008;12256;15660;23218;24239;28096;34844;34847;40568;41499;45528;49476;64052;77886;77989;80195;80558	256;257;258;259;260	69;168;226;468;514
sp|P97429|ANXA4_MOUSE	sp|P97429|ANXA4_MOUSE	20	20	20	>sp|P97429|ANXA4_MOUSE Annexin A4 OS=Mus musculus GN=Anxa4 PE=2 SV=4	1	20	20	20	57.7	57.7	57.7	35.915	319	319	0	323.31	0.048551	0.057829	150.47	27	27	Median	3659600	3622900	36695				1498	222;223;532;3184;3185;3186;7284;7958;8615;8617;13506;16097;17493;18530;20443;20832;21199;25182;25432;25433	True;True;True;True;True;True;True;True;True;True;True;True;True;True;True;True;True;True;True;True	227;228;547;548;3270;3271;3272;3273;3274;7454;8153;8821;8823;13875;16527;18048;19164;21442;21846;22223;26330;26592;26593;26594	392;393;394;395;396;397;398;399;400;1085;1086;1087;1088;1089;6103;6104;6105;6106;6107;6108;6109;6110;6111;6112;6113;6114;6115;6116;13668;13669;15098;15099;15100;15101;15102;15103;15104;15105;15106;15107;15108;15109;15110;15111;15112;15113;15114;15115;15116;15117;15118;16500;16501;16507;16508;16509;16510;16511;16512;16513;16514;16515;26120;30873;30874;30875;30876;30877;30878;30879;33556;33557;3355…	612;613;614;615;616;617;618;619;620;621;622;623;624;625;626;627;1676;1677;1678;1679;1680;1681;1682;1683;1684;9181;9182;9183;9184;9185;9186;9187;9188;9189;9190;9191;9192;9193;9194;9195;9196;9197;9198;9199;9200;9201;9202;9203;9204;9205;9206;20922;20923;20924;20925;23051;23052;23053;23054;23055;23056;23057;23058;23059;23060;23061;23062;23063;23064;23065;23066;23067;23068;23069;23070;23071;23072;2307…	612;627;1679;9187;9201;9205;20923;23062;25163;25201;39744;46851;50656;53764;58980;60244;61284;73613;74310;74326	484;485	171;280
sp|Q78PY7|SND1_MOUSE	sp|Q78PY7|SND1_MOUSE	20	20	20	>sp|Q78PY7|SND1_MOUSE Staphylococcal nuclease domain-containing protein 1 OS=Mus musculus GN=Snd1 PE=1 SV=1	1	20	20	20	31.6	31.6	31.6	102.09	910	910	0	240.3	0.051968	0.051499	312.69	3	0	Median	1024100	986790	37278				2496	3755;4277;5146;5815;6638;7709;8157;11757;16100;17686;19005;20102;20123;20312;21696;22378;24888;25362;25542;25632	True;True;True;True;True;True;True;True;True;True;True;True;True;True;True;True;True;True;True;True	3855;4393;5271;5949;6790;7894;8353;12054;16530;18246;19786;21092;21114;21308;22740;23441;26022;26521;26714;26815	7115;7116;8205;9796;9797;9798;11090;12562;12563;14593;15559;22661;30883;34009;34010;36518;38583;38584;38585;38615;38954;38955;38956;38957;38958;38959;38960;38961;38962;38963;38964;38965;38966;38967;38968;38969;41598;41599;42813;48269;49240;49241;49242;49243;49244;49245;49246;49620;49833;49834	10791;10792;12507;15034;15035;15036;16979;19220;19221;19222;19223;22285;23755;23756;34314;34315;34316;46857;51337;51338;51339;55147;55148;58050;58051;58052;58090;58091;58586;58587;58588;58589;58590;58591;58592;58593;58594;58595;58596;58597;58598;58599;58600;58601;58602;58603;58604;62611;62612;62613;62614;64484;72599;72600;74122;74123;74124;74125;74126;74127;74128;74129;74130;74131;74132;74133;741…	10792;12507;15034;16979;19221;22285;23756;34314;46857;51337;55147;58050;58090;58596;62611;64484;72599;74124;74690;75025
sp|Q9JKR6|HYOU1_MOUSE	sp|Q9JKR6|HYOU1_MOUSE	20	20	20	>sp|Q9JKR6|HYOU1_MOUSE Hypoxia up-regulated protein 1 OS=Mus musculus GN=Hyou1 PE=1 SV=1	1	20	20	20	23.9	23.9	23.9	111.18	999	999	0	229.9	0.066617	0.09049	157.88	15	15	Median	622450	597030	25423				4962	182;912;3060;4626;5747;6551;7162;7163;7443;11686;12719;13563;15371;15372;16757;17671;21613;22942;23877;24173	True;True;True;True;True;True;True;True;True;True;True;True;True;True;True;True;True;True;True;True	186;938;3144;4748;5879;6702;7326;7327;7328;7625;11982;13044;13932;15777;15778;17259;18230;22654;24018;24984;25292	291;292;293;294;295;296;297;1839;1840;5874;5875;8881;10981;12398;13497;13498;13499;13500;13501;13990;22546;24543;26204;29438;29439;32238;33984;33985;41444;41445;44191;46187;46797;46798;46799	457;458;459;460;461;462;463;464;465;2786;2787;8845;8846;8847;8848;13626;16803;18959;20615;20616;20617;20618;20619;20620;20621;21403;34140;37312;39861;39862;44728;44729;44730;44731;44732;44733;44734;44735;48832;48833;51299;51300;51301;62379;62380;66527;69518;69519;70408;70409;70410	458;2787;8847;13626;16803;18959;20617;20621;21403;34140;37312;39861;44729;44731;48833;51299;62379;66527;69518;70408	957	88
sp|P97449|AMPN_MOUSE	sp|P97449|AMPN_MOUSE	20	20	20	>sp|P97449|AMPN_MOUSE Aminopeptidase N OS=Mus musculus GN=Anpep PE=1 SV=4	1	20	20	20	27.4	27.4	27.4	109.65	966	966	0	323.31	0.080152	0.083486	195.95	32	31	Median	3864100	3593300	270750				1500	1738;2304;3696;4452;6222;6248;7607;13918;15991;16114;19637;20523;20650;22584;22859;22993;23347;25504;26194;27257	True;True;True;True;True;True;True;True;True;True;True;True;True;True;True;True;True;True;True;True	1794;2371;3796;4570;6365;6366;6392;7791;14297;16418;16544;20609;20610;20611;20612;21522;21658;23652;23933;24072;24443;24444;26670;26671;27389;27390;28472	3359;3360;3361;3362;3363;4398;4399;7028;8542;11763;11764;11765;11766;11767;11799;11800;11801;11802;11803;11804;11805;11806;11807;11808;11809;11810;11811;11812;11813;11814;11815;11816;11817;11818;14364;14365;14366;14367;14368;14369;14370;14371;14372;26800;26801;30662;30663;30912;30913;37801;37802;37803;37804;37805;37806;37807;37808;37809;37810;37811;37812;37813;37814;37815;37816;37817;39356;39677;…	5064;5065;5066;5067;5068;5069;5070;5071;5072;5073;6620;6621;6622;10643;10644;10645;13044;13045;17969;17970;17971;17972;17973;18019;18020;18021;18022;18023;18024;18025;18026;18027;18028;18029;18030;18031;18032;18033;18034;18035;18036;18037;18038;18039;18040;18041;18042;21928;21929;21930;21931;21932;21933;21934;21935;21936;21937;21938;21939;21940;21941;21942;40738;40739;40740;40741;40742;46518;4651…	5065;6621;10644;13044;17972;18020;21930;40741;46519;46894;56973;59187;59648;65187;66276;66659;67817;74588;77007;79908	486;487;488;489;490	178;212;265;443;468
sp|Q6P5E4|UGGG1_MOUSE	sp|Q6P5E4|UGGG1_MOUSE	20	20	20	>sp|Q6P5E4|UGGG1_MOUSE UDP-glucose:glycoprotein glucosyltransferase 1 OS=Mus musculus GN=Uggt1 PE=1 SV=4	1	20	20	20	19.6	19.6	19.6	176.43	1551	1551	0	146.6	0.090275	0.092341	136.48	13	13	Median	517690	445360	72328				2339	3251;5031;5091;6068;7156;9012;11222;12301;13460;15000;15385;15435;18993;19054;21054;21388;22702;22860;24478;27581	True;True;True;True;True;True;True;True;True;True;True;True;True;True;True;True;True;True;True;True	3340;5156;5216;6208;7320;9232;11498;12609;13827;15397;15792;15843;19769;19854;19855;22075;22423;23773;23934;23935;25601;28806	6248;6249;9553;9682;9683;11524;13486;17244;21686;23689;26013;28734;29459;29460;29587;36494;36600;36601;40460;40461;41050;41051;41052;43533;44041;44042;47460;47461;47462;47463;47464;53754;53755;53756;53757	9404;9405;14676;14857;14858;14859;14860;17626;20602;26324;26325;32869;35920;35921;35922;39597;39598;43616;44764;44765;44766;44767;44961;44962;55114;55257;55258;55259;55260;60859;60860;60861;61733;61734;61735;65563;66284;66285;66286;71376;71377;71378;71379;71380;80825;80826;80827;80828;80829;80830;80831	9405;14676;14860;17626;20602;26325;32869;35920;39597;43616;44765;44961;55114;55257;60859;61734;65563;66285;71376;80825	628;629	656;1497
sp|P63017|HSP7C_MOUSE;sp|P16627|HS71L_MOUSE	sp|P63017|HSP7C_MOUSE	29;3	27;1	20;0	>sp|P63017|HSP7C_MOUSE Heat shock cognate 71 kDa protein OS=Mus musculus GN=Hspa8 PE=1 SV=1	2	29	27	20	51.5	49.8	36.1	70.87	646	646;641	0	323.31	0.10015	0.16863	170.59	17	16	Median	2713800	2664000	49844				1349	1807;2716;2990;3989;6796;6797;6880;6898;8892;9191;10796;12121;12669;12670;17043;18005;18006;18056;18176;19481;19730;20551;21029;21561;21820;23732;23956;24520;25810	True;True;True;True;True;True;True;True;True;True;True;True;False;True;True;True;True;True;True;True;True;True;True;True;True;True;True;False;True	1866;2794;3073;4099;6951;6952;7037;7055;9106;9416;11065;12427;12994;12995;17582;17583;18578;18579;18580;18630;18631;18756;20405;20406;20712;21550;22047;22600;22867;24838;25068;25644;26996	3499;3500;3501;3502;5224;5675;5676;5677;5678;5679;5680;5681;5682;5683;5684;7692;7693;7694;7695;7696;12899;12900;13039;13040;13041;13042;13043;13044;13045;13046;13047;13048;13049;13050;13051;13052;13076;13077;13078;13079;13080;13081;13082;13083;13084;13085;17013;17014;17015;17016;17017;17018;17019;17596;20869;20870;23362;24464;24465;24466;24467;24468;24469;24470;24471;32765;32766;32767;32768;32769…	5273;5274;5275;5276;7871;8527;8528;8529;8530;8531;8532;8533;8534;8535;8536;8537;8538;11733;11734;11735;11736;11737;11738;11739;11740;11741;11742;11743;19716;19717;19930;19931;19932;19933;19934;19935;19936;19937;19938;19939;19940;19941;19942;19943;19944;19945;19946;19947;19948;19949;19950;19951;19981;19982;19983;19984;19985;19986;19987;19988;19989;19990;19991;19992;19993;19994;19995;19996;19997;19…	5276;7871;8535;11735;19716;19717;19930;19992;25975;26860;31642;35407;37186;37191;49545;52142;52159;52261;52652;56440;57196;59250;60793;62223;62894;68924;69809;71467;75489	434;435;436	61;237;549
sp|P25206|MCM3_MOUSE	sp|P25206|MCM3_MOUSE	20	20	20	>sp|P25206|MCM3_MOUSE DNA replication licensing factor MCM3 OS=Mus musculus GN=Mcm3 PE=1 SV=2	1	20	20	20	32.4	32.4	32.4	91.545	812	812	0	87.187	0.10597	0.15838	183.49	9	9	Median	329390	285960	43430				807	875;2834;3430;3757;4493;4955;5516;9112;9379;12633;13091;17059;18017;19804;21218;22256;22918;23799;27442;27576	True;True;True;True;True;True;True;True;True;True;True;True;True;True;True;True;True;True;True;True	900;2914;3526;3857;4613;5080;5644;9334;9609;12951;13427;17603;18591;20787;22242;23316;23994;24905;28665;28801	1746;1747;5415;6584;7119;8612;9431;10556;17419;17420;17421;17986;24408;24409;25359;32809;34566;38108;38109;40800;42586;44120;45960;53461;53747	2656;2657;8151;9928;10797;13198;14499;14500;16158;16159;26583;26584;26585;27430;37090;37091;38588;38589;49598;52187;52188;57412;57413;61394;64143;66399;69176;80408;80813	2656;8151;9928;10797;13198;14499;16158;26585;27430;37090;38589;49598;52187;57412;61394;64143;66399;69176;80408;80813
sp|P08003|PDIA4_MOUSE	sp|P08003|PDIA4_MOUSE	20	20	20	>sp|P08003|PDIA4_MOUSE Protein disulfide-isomerase A4 OS=Mus musculus GN=Pdia4 PE=1 SV=3	1	20	20	20	35.7	35.7	35.7	71.982	638	638	0	149.03	0.11625	0.14248	176.43	14	14	Median	850190	815810	34374				611	3259;3586;3957;5058;6560;6729;6860;10455;10666;16223;18687;18903;18904;19733;21466;22594;24338;24502;25830;27056	True;True;True;True;True;True;True;True;True;True;True;True;True;True;True;True;True;True;True;True	3349;3683;4065;5183;6711;6882;7017;10716;10932;16663;16664;19373;19647;19648;19649;19650;20716;22503;23662;25458;25626;27016;28268	6260;6261;6814;6815;6816;6817;6818;7550;9608;12423;12424;12759;12760;12761;13005;13006;20143;20669;20670;20671;20672;31176;31177;31178;35926;36308;36309;36310;36311;38006;41162;43281;47226;47494;47495;50203;52758	9440;9441;9442;10312;10313;10314;10315;10316;10317;10318;10319;10320;11520;14757;19009;19010;19011;19012;19013;19504;19505;19506;19507;19508;19509;19510;19511;19512;19872;19873;19874;30579;31313;31314;31315;31316;47282;47283;47284;47285;54254;54804;54805;54806;54807;54808;54809;54810;54811;57268;61929;61930;65203;65204;71029;71426;71427;71428;71429;75540;79404	9440;10314;11520;14757;19010;19504;19872;30579;31316;47284;54254;54805;54811;57268;61930;65204;71029;71427;75540;79404	115	576
sp|Q9JJ28|FLII_MOUSE	sp|Q9JJ28|FLII_MOUSE	20	20	20	>sp|Q9JJ28|FLII_MOUSE Protein flightless-1 homolog OS=Mus musculus GN=Flii PE=1 SV=1	1	20	20	20	19.9	19.9	19.9	144.8	1271	1271	0	146.94	0.1186	0.11957	76.358	5	5	Median	244680	237910	6773				4927	325;417;1841;7846;8000;10267;10268;12847;16311;17152;17505;17665;17985;18287;20845;22237;24525;25653;26117;27621	True;True;True;True;True;True;True;True;True;True;True;True;True;True;True;True;True;True;True;True	333;425;1901;8037;8195;10523;10524;13176;16755;17703;18061;18224;18558;18873;21859;23297;25649;26836;27310;28846	664;824;825;826;3573;3574;14842;14843;14844;15199;19807;19808;19809;24749;24750;24751;31302;32935;33580;33977;34506;35110;35111;40086;42554;47535;49877;49878;51002;53808;53809	1017;1280;1281;1282;5378;5379;22678;22679;22680;23199;30045;30046;30047;30048;30049;37626;37627;37628;37629;47462;47463;47464;49780;50686;51286;52105;52976;52977;52978;60281;64102;71484;71485;75078;75079;75080;76706;80912;80913;80914;80915;80916	1017;1282;5378;22678;23199;30045;30048;37626;47463;49780;50686;51286;52105;52977;60281;64102;71484;75079;76706;80913	950	1
sp|Q91VW5|GOGA4_MOUSE	sp|Q91VW5|GOGA4_MOUSE	20	20	20	>sp|Q91VW5|GOGA4_MOUSE Golgin subfamily A member 4 OS=Mus musculus GN=Golga4 PE=1 SV=2	1	20	20	20	13.4	13.4	13.4	257.56	2238	2238	0	131.88	0.19182	0.21376	284.12	3	2	Median	161530	141940	19581				3717	2881;4072;5666;5669;5767;6100;6475;13165;13792;14037;18439;18866;19146;19470;21293;21402;22906;25381;25382;26231	True;True;True;True;True;True;True;True;True;True;True;True;True;True;True;True;True;True;True;True	2961;4185;5796;5800;5899;6242;6624;13502;14166;14419;19047;19596;19597;19970;20393;22322;22437;23981;26541;26542;27431	5481;7851;10820;10821;10822;10837;11006;11566;12255;12256;12257;12258;25520;25521;26564;27076;35436;36246;36247;36760;37414;40908;41069;44105;49280;49281;51325	8248;11982;16548;16549;16550;16551;16585;16836;17681;17682;18730;18731;18732;18733;38856;38857;40410;41167;53515;54711;54712;54713;55492;56410;61535;61774;66380;74194;74195;77193	8248;11982;16550;16585;16836;17681;18730;38857;40410;41167;53515;54712;55492;56410;61535;61774;66380;74194;74195;77193
sp|Q8VD04|GRAP1_MOUSE	sp|Q8VD04|GRAP1_MOUSE	20	20	20	>sp|Q8VD04|GRAP1_MOUSE GRIP1-associated protein 1 OS=Mus musculus GN=Gripap1 PE=1 SV=1	1	20	20	20	32.6	32.6	32.6	92.714	806	806	0	146.01	0.19651	0.21212	96.101	9	9	Median	323700	308940	14762				3591	3142;3908;5191;5388;6082;6116;10633;12286;12287;13162;13920;13943;13987;16098;16887;18418;20047;21118;22720;25523	True;True;True;True;True;True;True;True;True;True;True;True;True;True;True;True;True;True;True;True	3228;4011;5318;5516;6224;6259;10898;12594;12595;13499;14299;14322;14367;16528;17407;19021;21037;22140;23791;26694	6033;7426;7427;9878;9879;10335;10336;10337;11543;11597;20426;20427;23661;23662;25517;26803;26846;26847;26848;26920;30880;32457;35401;38471;40614;43564;49591	9084;11324;11325;11326;15145;15146;15147;15836;15837;15838;17649;17650;17651;17724;30996;30997;35876;35877;38851;38852;38853;40745;40746;40810;40811;40812;40813;40814;40925;46853;46854;49134;53465;57906;57907;61094;65600;74651;74652	9084;11324;15145;15837;17650;17724;30997;35876;35877;38851;40745;40811;40925;46853;49134;53465;57907;61094;65600;74652
sp|Q7TMY8|HUWE1_MOUSE	sp|Q7TMY8|HUWE1_MOUSE	20	20	20	>sp|Q7TMY8|HUWE1_MOUSE E3 ubiquitin-protein ligase HUWE1 OS=Mus musculus GN=Huwe1 PE=1 SV=5	1	20	20	20	6.7	6.7	6.7	482.63	4377	4377	0	88.525	0.22899	0.24263	120.25	4	4	Median	127700	123520	4178				2521	978;1678;3789;5561;6668;10338;11738;13058;14168;14986;17902;19989;20132;21641;21662;23745;24312;24939;25690;26558	True;True;True;True;True;True;True;True;True;True;True;True;True;True;True;True;True;True;True;True	1007;1732;3889;5689;6820;10596;12035;13392;14551;15383;18473;20977;21123;22682;22705;24851;25432;26079;26874;27763	1961;3230;3231;7171;10630;12611;19947;22633;25312;25313;27267;28717;34390;38361;38637;41477;41518;45816;45817;47182;48363;49933;49934;51951	2967;2968;4869;4870;4871;10886;16279;19301;30268;34271;38507;38508;38509;41439;43596;51949;57742;58128;62424;62425;62483;68966;68967;70970;72753;75158;75159;75160;78149	2968;4869;10886;16279;19301;30268;34271;38507;41439;43596;51949;57742;58128;62425;62483;68967;70970;72753;75158;78149	660	1376
sp|P37040|NCPR_MOUSE	sp|P37040|NCPR_MOUSE	20	20	20	>sp|P37040|NCPR_MOUSE NADPH--cytochrome P450 reductase OS=Mus musculus GN=Por PE=1 SV=2	1	20	20	20	38.8	38.8	38.8	77.043	678	678	0	323.31	0.33512	0.32482	108.51	3	0	Median	1914400	1729600	184780				937	3306;4428;6049;6466;7061;8830;9757;12442;13995;17661;19636;19921;20197;20198;22271;23322;24878;26516;27469;27647	True;True;True;True;True;True;True;True;True;True;True;True;True;True;True;True;True;True;True;True	3399;4544;6189;6615;7223;9042;9043;9995;9996;12753;14375;18220;20607;20608;20905;21189;21190;23332;24418;26012;27721;28693;28872	6337;8503;11492;11493;11494;11495;12239;12240;12241;12242;12243;13332;16908;16909;16910;18702;18703;18704;18705;18706;18707;18708;18709;18710;18711;18712;18713;18714;18715;18716;18717;18718;18719;18720;18721;18722;18723;18724;18725;18726;18727;18728;18729;18730;18731;18732;18733;18734;18735;18736;18737;18738;18739;18740;18741;18742;18743;18744;18745;18746;18747;18748;18749;18750;23932;23933;23934…	9560;12984;17566;17567;17568;17569;18707;18708;18709;18710;18711;20360;25794;25795;25796;25797;25798;28478;28479;28480;28481;28482;28483;28484;28485;28486;28487;28488;28489;28490;28491;28492;28493;28494;28495;28496;28497;28498;28499;28500;28501;28502;28503;28504;28505;28506;28507;28508;28509;28510;28511;28512;28513;28514;28515;28516;28517;28518;28519;28520;28521;28522;28523;28524;28525;28526;2852…	9560;12984;17566;18707;20360;25796;28514;36296;40941;51276;56952;57598;58307;58309;64181;67759;72532;78060;80474;80964	287;288	110;301
sp|P26041|MOES_MOUSE	sp|P26041|MOES_MOUSE	29	29	19	>sp|P26041|MOES_MOUSE Moesin OS=Mus musculus GN=Msn PE=1 SV=3	1	29	29	19	51.6	51.6	36.2	67.766	577	577	0	323.31	0.01229	0.014064	170.74	12	12	Median	2284900	2274500	10458				815	713;1072;1362;1363;1450;1583;5133;6144;6161;6593;7756;7757;7878;9053;10409;10692;11578;11968;15463;15576;16043;18918;19356;19864;20694;22277;23458;26007;26139	True;True;True;True;True;True;True;True;True;True;True;True;True;True;True;True;True;True;True;True;True;True;True;True;True;True;True;True;True	731;1106;1405;1406;1495;1636;5258;6287;6304;6745;7944;7945;8070;9274;10669;10958;11871;12269;15872;15989;16471;19668;19669;20245;20246;20848;21704;23339;24556;24557;27197;27332;27333	1403;2153;2648;2649;2810;2811;2812;3082;3083;9775;9776;9777;9778;9779;9780;11636;11637;11638;11678;12490;14668;14669;14923;14924;17305;17306;20077;20701;22343;23047;29635;29636;29900;30752;36336;36337;36338;36339;36340;36341;37203;37204;37205;37206;38190;39795;42627;42628;45270;45271;45272;45273;45274;45275;45276;45277;50694;51039;51040;51041;51042;51043;51044;51045;51046;51047;51048;51049;51050;…	2150;3261;3998;3999;4280;4281;4282;4283;4284;4285;4286;4287;4288;4289;4665;4666;4667;4668;15002;15003;15004;15005;15006;15007;17779;17780;17781;17782;17783;17784;17785;17786;17787;17788;17789;17790;17791;17841;17842;17843;17844;17845;19110;22391;22392;22393;22789;22790;22791;22792;22793;22794;26401;26402;30492;31371;33852;34895;45036;45037;45439;46670;54855;54856;54857;54858;54859;54860;54861;548…	2150;3261;3998;3999;4281;4666;15003;17781;17841;19110;22392;22393;22789;26401;30492;31371;33852;34895;45037;45439;46670;54864;56098;57514;59830;64201;68131;76271;76779	251;252;253;254;255	12;200;285;421;577
sp|O08788|DCTN1_MOUSE	sp|O08788|DCTN1_MOUSE	19	19	19	>sp|O08788|DCTN1_MOUSE Dynactin subunit 1 OS=Mus musculus GN=Dctn1 PE=1 SV=3	1	19	19	19	18.5	18.5	18.5	141.67	1281	1281	0	92.453	0.014064	0.015758	70.395	4	4	Median	189520	187740	1779				269	569;614;615;1079;1856;1893;3529;6824;9039;10465;10704;14958;19149;19326;24357;26048;27014;27312;27313	True;True;True;True;True;True;True;True;True;True;True;True;True;True;True;True;True;True;True	585;630;631;1113;1916;1953;3626;6980;9259;10726;10970;15355;19976;20202;25478;27240;28225;28530;28531	1138;1249;1250;2162;3608;3673;3674;6721;12959;17282;20162;20716;28658;28659;36770;37135;47255;50809;52668;53208;53209;53210	1747;1911;1912;3278;5420;5531;5532;5533;5534;10158;19801;26374;30603;31388;31389;31390;43492;43493;55503;56001;71067;76431;76432;79239;80043;80044;80045	1747;1911;1912;3278;5420;5532;10158;19801;26374;30603;31389;43492;55503;56001;71067;76431;79239;80043;80045
sp|Q921M3|SF3B3_MOUSE	sp|Q921M3|SF3B3_MOUSE	19	19	19	>sp|Q921M3|SF3B3_MOUSE Splicing factor 3B subunit 3 OS=Mus musculus GN=Sf3b3 PE=2 SV=1	1	19	19	19	20	20	20	135.55	1217	1217	0	107.04	0.019939	0.020463	106.06	4	4	Median	198550	195610	2947				3863	637;2298;3630;5884;7019;7091;8825;9624;13661;14597;14935;15004;15564;16862;17335;18223;22199;23424;23860	True;True;True;True;True;True;True;True;True;True;True;True;True;True;True;True;True;True;True	654;2364;3727;6022;7180;7254;9037;9858;14032;14989;15332;15401;15977;17377;17378;17889;18805;23257;24521;24967	1286;4360;6887;11232;13268;13383;16901;18459;26348;26349;28032;28603;28741;28742;28743;28744;29884;29885;32410;32411;32412;33283;33284;34971;34972;42499;45190;46162	1968;6569;10428;17185;20271;20436;20437;25786;28113;40083;40084;42541;43407;43408;43633;43634;43635;43636;45416;45417;45418;49062;49063;49064;49065;49066;50292;50293;52766;52767;64024;68029;69481	1968;6569;10428;17185;20271;20437;25786;28113;40084;42541;43408;43635;45418;49063;50293;52767;64024;68029;69481	804	715
sp|Q9CWJ9|PUR9_MOUSE	sp|Q9CWJ9|PUR9_MOUSE	19	19	19	>sp|Q9CWJ9|PUR9_MOUSE Bifunctional purine biosynthesis protein PURH OS=Mus musculus GN=Atic PE=1 SV=2	1	19	19	19	44.6	44.6	44.6	64.217	592	592	0	248.48	0.032452	0.034275	128.13	10	9	Median	951020	930890	20125				4298	718;719;3369;4431;6556;10084;16935;17454;17681;17865;19672;20682;20683;20892;22950;26150;26151;26274;27541	True;True;True;True;True;True;True;True;True;True;True;True;True;True;True;True;True;True;True	736;737;3464;4547;4548;6707;10334;17460;17461;18009;18241;18436;20654;21692;21693;21906;24026;27344;27345;27476;28765	1411;1412;1413;1414;1415;1416;6434;8506;8507;8508;12403;12404;19484;19485;32578;32579;33482;34004;34336;37880;39747;39748;39749;40164;44205;51076;51077;51423;51424;51425;51426;51427;51428;51429;51430;51431;51432;51433;51434;51435;51436;53671	2160;2161;2162;2163;2164;2165;2166;9698;9699;12987;12988;12989;12990;12991;12992;18968;18969;18970;18971;18972;29591;29592;49300;49301;49302;50546;50547;51330;51331;51865;57081;59756;59757;59758;59759;59760;59761;60392;66546;76826;76827;76828;76829;76830;76831;76832;76833;76834;76835;76836;77320;77321;77322;77323;77324;77325;77326;77327;77328;77329;77330;77331;77332;77333;77334;80709	2163;2166;9698;12989;18970;29591;49300;50547;51330;51865;57081;59758;59761;60392;66546;76827;76834;77334;80709	859;860	60;312
sp|Q7TMK9|HNRPQ_MOUSE	sp|Q7TMK9|HNRPQ_MOUSE	19	19	19	>sp|Q7TMK9|HNRPQ_MOUSE Heterogeneous nuclear ribonucleoprotein Q OS=Mus musculus GN=Syncrip PE=1 SV=2	1	19	19	19	34.8	34.8	34.8	69.632	623	623	0	158.43	0.032683	0.036836	117.45	11	10	Median	852010	840400	11609				2514	849;3533;3557;6075;8284;9414;9731;11447;13337;16133;16134;17523;20017;23222;24110;26035;26036;26417;27038	True;True;True;True;True;True;True;True;True;True;True;True;True;True;True;True;True;True;True	874;3630;3654;6215;8480;9645;9969;11732;13692;13693;13694;16563;16564;18081;21006;21007;24310;25227;27225;27226;27622;28250	1708;6727;6728;6774;11531;15777;18049;18663;22052;25816;25817;25818;25819;25820;30938;30939;33615;33616;33617;33618;33619;38411;38412;44802;46663;46664;50767;50768;50769;51699;52702	2599;2600;10164;10165;10246;17633;17634;17635;17636;24088;24089;24090;24091;24092;27518;27519;28426;33425;33426;33427;39282;39283;39284;39285;39286;39287;39288;39289;39290;46927;46928;50737;50738;50739;50740;50741;50742;50743;50744;50745;50746;57812;57813;57814;57815;67501;70196;70197;70198;76373;76374;76375;76376;76377;76378;77761;77762;79295;79296;79297;79298	2600;10164;10246;17635;24090;27518;28426;33426;39285;46927;46928;50740;57814;67501;70197;76373;76378;77762;79295	654;655;656	99;194;195
sp|P56480|ATPB_MOUSE	sp|P56480|ATPB_MOUSE	19	19	19	>sp|P56480|ATPB_MOUSE ATP synthase subunit beta, mitochondrial OS=Mus musculus GN=Atp5b PE=1 SV=2	1	19	19	19	52.7	52.7	52.7	56.3	529	529	0	323.31	0.041105	0.039316	125.39	25	25	Median	4047600	4009900	37757				1168	913;962;5156;7681;11628;13280;13346;13347;13676;13700;14920;15642;18688;22841;23524;23870;24176;24966;26207	True;True;True;True;True;True;True;True;True;True;True;True;True;True;True;True;True;True;True	939;991;5282;5283;7866;11922;13621;13622;13706;13707;13708;14047;14071;15317;16055;19374;23915;24626;24977;25295;25296;26106;27403	1841;1842;1843;1844;1845;1846;1847;1848;1849;1850;1851;1934;1935;9820;9821;9822;9823;9824;9825;9826;14543;22467;25673;25674;25675;25676;25677;25678;25679;25854;25855;25856;25857;25858;25859;25860;26382;26383;26384;26414;26415;28553;28554;28555;28556;28557;30000;30001;30002;35927;35928;35929;35930;35931;35932;35933;35934;35935;43975;43976;43977;43978;43979;43980;43981;45383;46180;46802;46803;46804…	2788;2789;2790;2791;2792;2793;2794;2795;2796;2797;2798;2799;2800;2917;2918;2919;2920;2921;2922;2923;2924;2925;15063;15064;15065;15066;15067;15068;15069;15070;15071;15072;22224;34030;34031;34032;34033;39059;39060;39061;39062;39063;39064;39065;39066;39067;39068;39069;39357;39358;39359;39360;39361;39362;39363;39364;39365;39366;39367;39368;39369;39370;40135;40136;40137;40138;40139;40182;40183;40184;4…	2788;2917;15063;22224;34031;39061;39365;39370;40137;40183;43340;45565;54255;66201;68308;69510;70418;72862;77056	355;356;357;358	145;250;272;408
sp|Q5ND34|WDR81_MOUSE	sp|Q5ND34|WDR81_MOUSE	19	19	19	>sp|Q5ND34|WDR81_MOUSE WD repeat-containing protein 81 OS=Mus musculus GN=Wdr81 PE=1 SV=2	1	19	19	19	16.3	16.3	16.3	211.94	1934	1934	0	95.85	0.044295	0.048907	233.58	4	3	Median	238700	219910	18797				1924	1802;2213;3704;4112;8061;9404;9742;10279;12832;13081;14426;14946;15119;15225;18761;18846;20091;25686;26299	True;True;True;True;True;True;True;True;True;True;True;True;True;True;True;True;True;True;True	1861;2277;3804;4225;8257;9635;9980;10535;13160;13416;14812;15343;15521;15630;19467;19572;19573;21081;26870;27502	3492;4193;7037;7908;15375;18037;18676;19822;19823;24732;25342;27743;28623;29050;29220;36081;36082;36083;36084;36217;36218;38568;49927;49928;51485	5262;6320;10661;12068;12069;12070;23445;23446;27501;28443;30065;30066;37600;38552;38553;42126;43446;44121;44396;44397;44398;54492;54493;54494;54495;54496;54673;54674;54675;58031;75151;75152;77411	5262;6320;10661;12068;23445;27501;28443;30065;37600;38552;42126;43446;44121;44397;54492;54674;58031;75151;77411
sp|O55143|AT2A2_MOUSE	sp|O55143|AT2A2_MOUSE	27	27	19	>sp|O55143|AT2A2_MOUSE Sarcoplasmic/endoplasmic reticulum calcium ATPase 2 OS=Mus musculus GN=Atp2a2 PE=1 SV=2	1	27	27	19	29.8	29.8	19.7	114.86	1044	1044	0	323.31	0.054995	0.061486	77.488	7	7	Median	768420	755400	13022				427	1433;1434;1496;3833;3834;4946;4993;5051;11197;11629;14250;15988;16477;16821;16822;17830;19826;20386;21056;22295;22765;23811;23812;24411;24747;25203;25204	True;True;True;True;True;True;True;True;True;True;True;True;True;True;True;True;True;True;True;True;True;True;True;True;True;True;True	1477;1478;1544;1545;3934;3935;5071;5118;5176;11473;11923;14634;16415;16933;17334;17335;18398;18399;20810;21383;22077;23357;23838;24918;24919;25532;25878;26353;26354	2778;2779;2780;2890;2891;2892;2893;2894;2895;2896;2897;2898;2899;2900;2901;2902;2903;2904;2905;2906;2907;2908;2909;2910;7254;7255;7256;9413;9414;9415;9499;9600;21636;22468;27437;30658;30659;31610;32352;32353;34269;34270;34271;38141;39114;39115;39116;40463;40464;40465;40466;40467;40468;40469;40470;40471;40472;40473;40474;40475;42655;42656;42657;42658;42659;42660;42661;42662;42663;42664;42665;42666…	4236;4237;4238;4239;4405;4406;4407;4408;4409;4410;4411;4412;4413;4414;4415;4416;4417;4418;4419;4420;4421;4422;4423;4424;4425;4426;4427;4428;4429;4430;4431;4432;4433;4434;11018;11019;11020;11021;11022;14474;14475;14476;14477;14478;14601;14602;14603;14604;14741;14742;32783;34034;34035;34036;34037;41678;46513;46514;46515;47906;47907;48979;48980;48981;48982;51753;51754;51755;51756;57454;58845;58846;5…	4236;4237;4409;11018;11020;14475;14602;14742;32783;34034;41678;46513;47906;48980;48982;51754;57454;58848;60864;64243;65734;69219;69220;71189;72221;73669;73670	72;73	207;220
sp|Q9D8U8|SNX5_MOUSE	sp|Q9D8U8|SNX5_MOUSE	19	19	19	>sp|Q9D8U8|SNX5_MOUSE Sorting nexin-5 OS=Mus musculus GN=Snx5 PE=1 SV=1	1	19	19	19	50.7	50.7	50.7	46.797	404	404	0	235.93	0.055657	0.06522	125.74	21	21	Median	1013900	996580	17332				4625	261;262;1165;5841;6410;6906;11552;15871;16751;16752;17383;17624;17887;18619;18620;18800;20000;23714;27642	True;True;True;True;True;True;True;True;True;True;True;True;True;True;True;True;True;True;True	267;268;1203;5977;6557;7063;11842;11843;16292;17253;17254;17938;18182;18458;19278;19279;19514;19515;20988;24820;28867	481;482;483;484;485;486;487;488;2307;11170;12134;12135;12136;13094;13095;13096;13097;13098;13099;13100;13101;13102;22246;22247;22248;30439;30440;32230;32231;32232;33356;33357;33358;33359;33360;33361;33362;33363;33364;33365;33366;33367;33368;33369;33370;33371;33372;33829;33830;33831;33832;33833;33834;33835;34368;35787;35788;35789;36145;36146;38376;45749;45750;45751;45752;53831	735;736;737;738;739;740;741;742;743;744;745;746;3487;3488;17104;17105;18534;18535;18536;18537;18538;18539;18540;18541;18542;20014;20015;20016;20017;20018;20019;20020;20021;20022;20023;20024;20025;20026;20027;20028;33717;33718;33719;33720;46188;46189;48821;48822;48823;50384;50385;50386;50387;50388;50389;50390;50391;50392;50393;50394;50395;50396;50397;50398;50399;50400;50401;50402;50403;51046;51047…	738;742;3487;17104;18535;20015;33719;46188;48821;48823;50387;51046;51908;54052;54056;54580;57765;68866;80949	901	116
sp|Q9QVP9|FAK2_MOUSE	sp|Q9QVP9|FAK2_MOUSE	20	20	19	>sp|Q9QVP9|FAK2_MOUSE Protein-tyrosine kinase 2-beta OS=Mus musculus GN=Ptk2b PE=1 SV=2	1	20	20	19	26.3	26.3	25.5	115.79	1009	1009	0	281.35	0.058332	0.058937	93.735	7	6	Median	344860	338480	6382.2				5017	1473;4884;6468;7382;7656;11489;11516;11703;12281;12377;17619;18064;19085;19156;19173;19882;21327;23637;26185;27137	True;True;True;True;True;True;True;True;True;True;True;True;True;True;True;True;True;True;True;True	1519;5007;6617;7562;7840;11776;11803;12000;12589;12688;18177;18639;19893;19983;19984;20006;20866;22360;24741;27380;28351	2854;9314;12245;13856;14496;22146;22182;22570;23644;23645;23843;33823;33824;34648;36656;36778;36779;36780;36781;36782;36808;38215;40957;45600;45601;51200;52940	4357;14327;18713;18714;18715;18716;18717;18718;21199;21200;21201;21202;22154;33568;33617;34181;35849;35850;35851;36146;51039;51040;51041;52287;55343;55511;55512;55513;55514;55515;55516;55560;57547;61599;61600;68617;68618;68619;76985;76986;79652	4357;14327;18715;21199;22154;33568;33617;34181;35849;36146;51040;52287;55343;55514;55560;57547;61600;68618;76985;79652	966	685
sp|Q9D2V7|CORO7_MOUSE	sp|Q9D2V7|CORO7_MOUSE	19	19	19	>sp|Q9D2V7|CORO7_MOUSE Coronin-7 OS=Mus musculus GN=Coro7 PE=2 SV=2	1	19	19	19	25.8	25.8	25.8	100.81	922	922	0	270.6	0.063443	0.064132	125.05	8	8	Median	503850	488080	15768				4516	2209;2389;3837;4931;5010;8351;8670;12915;13835;15189;15479;15544;15550;19311;19484;19680;21084;22477;25698	True;True;True;True;True;True;True;True;True;True;True;True;True;True;True;True;True;True;True	2273;2456;3938;5056;5135;8550;8877;13244;14212;15593;15888;15957;15963;20183;20184;20410;20411;20662;22105;23544;26882	4160;4548;4549;7260;9390;9522;15908;16643;24867;26652;26653;29165;29166;29167;29168;29656;29657;29846;29862;29863;37107;37108;37446;37447;37890;40569;43027;43028;43029;49951	6266;6842;6843;11026;14445;14633;24301;25392;25393;37792;40534;40535;44309;44310;44311;44312;45065;45066;45067;45365;45388;45389;45390;55967;55968;55969;55970;56457;56458;57095;61034;61035;64809;64810;64811;64812;64813;64814;64815;64816;64817;64818;64819;64820;64821;75180	6266;6842;11026;14445;14633;24301;25393;37792;40534;44310;45065;45365;45389;55969;56458;57095;61035;64810;75180
sp|Q61316|HSP74_MOUSE	sp|Q61316|HSP74_MOUSE	20	20	19	>sp|Q61316|HSP74_MOUSE Heat shock 70 kDa protein 4 OS=Mus musculus GN=Hspa4 PE=1 SV=1	1	20	20	19	31.5	31.5	29.8	94.132	841	841	0	323.31	0.067971	0.068596	141.48	12	12	Median	605740	568360	37383				2089	709;800;2853;5662;5994;7135;7787;8037;10973;13596;15586;15778;17215;18553;19399;21332;21902;22039;24925;26681	True;True;True;True;True;True;True;True;True;True;True;True;True;True;True;True;True;True;True;True	727;821;2933;5792;6134;7299;7977;8233;11246;13965;15999;16196;17769;19194;20302;20303;22365;22952;23091;23092;26065;27888	1395;1396;1397;1398;1628;5440;10814;10815;10816;11400;13459;14721;14722;14723;14724;14725;15294;15295;15296;21206;21207;26243;26244;29918;29919;30270;33109;35677;37285;37286;37287;40962;42003;42227;42228;42229;48341;52135;52136	2139;2140;2141;2142;2470;2471;2472;2473;2474;8195;16539;16540;16541;17441;20557;22480;22481;22482;22483;22484;23325;23326;23327;32142;32143;39928;39929;45463;45464;45964;45965;50041;53884;56227;56228;56229;56230;61605;63249;63599;63600;63601;63602;63603;63604;72713;72714;72715;78429;78430;78431;78432;78433;78434	2139;2471;8195;16539;17441;20557;22482;23326;32143;39928;45463;45964;50041;53884;56228;61605;63249;63601;72714;78430	577	157
sp|P62814|VATB2_MOUSE	sp|P62814|VATB2_MOUSE	19	19	19	>sp|P62814|VATB2_MOUSE V-type proton ATPase subunit B, brain isoform OS=Mus musculus GN=Atp6v1b2 PE=1 SV=1	1	19	19	19	47.6	47.6	47.6	56.55	511	511	0	323.31	0.073274	0.070731	165.67	21	20	Median	2035200	1988400	46755				1322	2366;2371;3411;8333;8763;10353;13673;15352;15516;16045;17388;19759;20209;20656;23432;23547;23929;26787;26788	True;True;True;True;True;True;True;True;True;True;True;True;True;True;True;True;True;True;True	2433;2438;3506;8532;8972;10611;14044;15758;15928;16473;17943;20742;21201;21664;24529;24651;25037;27995;27996	4491;4492;4493;4494;4495;4496;4497;4498;4499;4500;4501;4502;4503;4504;4505;4513;4514;4515;4516;4517;4518;4519;4520;4521;4522;6493;6494;6495;6496;6497;6498;6499;6500;6501;6502;6503;6504;6505;6506;6507;6508;6509;6510;6511;6512;6513;6514;6515;6516;6517;6518;6519;6520;6521;6522;6523;6524;6525;6526;6527;15883;15884;16809;19964;19965;19966;19967;19968;19969;19970;19971;19972;19973;26378;26379;29407;294…	6755;6756;6757;6758;6759;6760;6761;6762;6763;6764;6765;6766;6767;6768;6769;6770;6771;6772;6790;6791;6792;6793;6794;6795;6796;6797;6798;6799;6800;6801;6802;6803;6804;6805;9816;9817;9818;9819;9820;9821;9822;9823;9824;9825;9826;9827;9828;9829;9830;9831;9832;9833;9834;9835;9836;9837;9838;9839;9840;9841;9842;9843;9844;9845;9846;9847;9848;9849;9850;9851;9852;9853;9854;9855;9856;9857;9858;9859;24257;242…	6765;6794;9818;24258;25654;30299;40129;44675;45161;46675;50431;57314;58328;59659;68042;68370;69705;78712;78714
sp|P46471|PRS7_MOUSE	sp|P46471|PRS7_MOUSE	19	19	19	>sp|P46471|PRS7_MOUSE 26S protease regulatory subunit 7 OS=Mus musculus GN=Psmc2 PE=1 SV=5	1	19	19	19	48.7	48.7	48.7	48.647	433	433	0	191.41	0.075209	0.076407	192.36	10	10	Median	539660	484550	55110				993	308;6157;6158;7807;9313;10620;10824;10825;11026;12658;13420;14041;15724;18344;19468;19520;19521;21969;25077	True;True;True;True;True;True;True;True;True;True;True;True;True;True;True;True;True;True;True	316;6300;6301;7998;9542;10885;11095;11096;11299;12983;13787;14423;16140;18932;20391;20460;20461;20462;20463;23019;26219	613;614;615;616;617;618;11673;11674;14747;17882;20410;20967;20968;21295;24453;25961;27091;30171;35202;37412;37531;37532;37533;37534;37535;42099;48628	957;958;959;960;961;962;17832;17833;17834;17835;22520;22521;27278;30978;31791;31792;32292;37162;37163;37164;39522;41187;45815;53110;56408;56595;56596;56597;56598;56599;56600;56601;63399;63400;73166	962;17833;17835;22520;27278;30978;31791;31792;32292;37164;39522;41187;45815;53110;56408;56596;56601;63400;73166
sp|Q3UW53|NIBAN_MOUSE	sp|Q3UW53|NIBAN_MOUSE	19	19	19	>sp|Q3UW53|NIBAN_MOUSE Protein Niban OS=Mus musculus GN=Fam129a PE=1 SV=2	1	19	19	19	26	26	26	102.65	926	926	0	118.31	0.076866	0.084056	138.37	7	7	Median	304630	292660	11969				1843	4708;6414;7527;9866;11876;12117;17267;17397;18080;19635;19662;19949;23234;23235;25352;25376;25377;25850;26089	True;True;True;True;True;True;True;True;True;True;True;True;True;True;True;True;True;True;True	4830;6561;7709;10110;12175;12423;17821;17952;18655;20606;20643;20935;24322;24323;26511;26536;26537;27036;27281	9022;12142;12143;12144;14128;19018;22880;23358;33176;33405;34670;37791;37856;38296;44826;44827;49217;49273;49274;49275;50232;50948	13851;13852;18550;18551;18552;21608;28922;34658;35402;35403;50133;50134;50447;52312;52313;52314;56934;57033;57656;67533;67534;67535;74085;74182;74183;74184;74185;74186;75581;76630	13851;18550;21608;28922;34658;35402;50133;50447;52313;56934;57033;57656;67533;67535;74085;74183;74185;75581;76630
sp|Q9EPU0|RENT1_MOUSE;sp|Q6ZQJ5|DNA2_MOUSE	sp|Q9EPU0|RENT1_MOUSE	19;1	19;1	19;1	>sp|Q9EPU0|RENT1_MOUSE Regulator of nonsense transcripts 1 OS=Mus musculus GN=Upf1 PE=1 SV=2	2	19	19	19	25	25	25	123.97	1124	1124;1062	0	206.03	0.084483	0.086165	113.24	9	8	Median	290060	277030	13029				4793	751;3359;3735;4633;5753;5943;7386;10252;12387;13525;13953;13954;17816;18978;19072;20973;22588;25650;26898	True;True;True;True;True;True;True;True;True;True;True;True;True;True;True;True;True;True;True	771;3454;3835;4755;5885;6083;7566;7567;10508;12698;13894;14332;14333;18382;19751;19877;21989;23656;26833;28108	1552;6419;7076;8889;8890;10988;10989;11321;13860;13861;19781;23861;23862;26144;26872;26873;26874;34248;36469;36470;36625;40293;43275;49873;49874;52502;52503;52504	2368;9678;9679;10739;10740;10741;13637;13638;13639;13640;13641;16810;16811;16812;17320;17321;17322;21207;21208;21209;21210;30010;30011;36181;36182;39780;40859;40860;40861;51722;55078;55079;55080;55293;60592;60593;65194;75074;75075;78982;78983;78984;78985;78986;78987;78988;78989	2368;9679;10740;13638;16811;17321;21209;30011;36181;39780;40859;40860;51722;55080;55293;60592;65194;75074;78983	921	936
sp|Q00519|XDH_MOUSE;sp|Q3TYQ9|AOXD_MOUSE	sp|Q00519|XDH_MOUSE	20;1	20;1	19;0	>sp|Q00519|XDH_MOUSE Xanthine dehydrogenase/oxidase OS=Mus musculus GN=Xdh PE=1 SV=5	2	20	20	19	22.8	22.8	22.1	146.56	1335	1335;1336	0	211.36	0.11814	0.14517	91.211	9	9	Median	390850	350610	40238				1546	2712;2917;3214;3326;4034;4091;8176;11498;13363;15128;16621;17141;17147;17804;18930;22766;23308;23756;23757;26935	True;True;True;True;True;True;True;True;True;True;True;True;True;True;True;True;True;True;True;True	2790;2997;3303;3419;4147;4204;8372;11785;13726;15530;15531;17103;17691;17698;18368;19684;19685;23839;24403;24862;24863;28146	5218;5528;6166;6365;7752;7753;7876;7877;15608;15609;15610;15611;15612;15613;22157;25883;29060;29061;29062;29063;29064;29065;31911;31912;32917;32927;32928;34221;34222;34223;36379;36380;43660;43661;43662;43663;43664;43665;43666;44964;45836;45837;45838;45839;52558	7856;7857;8311;9296;9601;11840;11841;11842;12017;12018;12019;23834;23835;23836;23837;23838;23839;23840;33582;39398;44136;44137;44138;44139;44140;44141;44142;48360;48361;49751;49769;49770;49771;49772;51683;51684;51685;51686;51687;51688;54932;54933;54934;54935;54936;54937;54938;65736;65737;65738;65739;65740;65741;65742;67726;67727;68989;68990;68991;68992;79074;79075	7856;8311;9296;9601;11842;12018;23837;33582;39398;44140;48360;49751;49770;51684;54932;65739;67726;68990;68992;79074	496	270
sp|Q62465|VAT1_MOUSE	sp|Q62465|VAT1_MOUSE	19	19	19	>sp|Q62465|VAT1_MOUSE Synaptic vesicle membrane protein VAT-1 homolog OS=Mus musculus GN=Vat1 PE=1 SV=3	1	19	19	19	44.8	44.8	44.8	43.096	406	406	0	323.31	0.12914	0.13233	209.12	32	30	Median	4852200	4681600	170550				2183	301;2690;2691;5923;5924;9275;9556;10863;10864;13659;13660;13981;17667;18773;23820;23821;25185;25186;26371	True;True;True;True;True;True;True;True;True;True;True;True;True;True;True;True;True;True;True	308;309;2768;2769;6063;6064;9501;9502;9789;11134;11135;14030;14031;14361;18226;19481;24927;24928;26333;26334;27574;27575	587;588;589;5178;5179;5180;5181;5182;5183;5184;11284;11285;11286;11287;17783;17784;17785;17786;17787;17788;17789;17790;18287;21035;21036;26338;26339;26340;26341;26342;26343;26344;26345;26346;26347;26913;26914;33979;36105;46000;46001;46002;46003;46004;46005;46006;46007;46008;46009;46010;46011;46012;46013;46014;46015;46016;46017;46018;46019;46020;46021;46022;46023;46024;46025;46026;46027;46028;4602…	913;914;915;916;917;918;919;7797;7798;7799;7800;7801;7802;7803;7804;7805;7806;7807;7808;7809;17263;17264;17265;17266;17267;27132;27133;27134;27135;27136;27137;27138;27139;27140;27141;27142;27143;27144;27145;27146;27870;31877;31878;40069;40070;40071;40072;40073;40074;40075;40076;40077;40078;40079;40080;40081;40082;40916;40917;40918;51288;54528;69232;69233;69234;69235;69236;69237;69238;69239;69240;…	914;7800;7808;17263;17265;27134;27870;31877;31878;40072;40082;40918;51288;54528;69245;69350;73616;73623;77624	604;605;606	107;274;300
sp|Q58A65|JIP4_MOUSE	sp|Q58A65|JIP4_MOUSE	19	19	19	>sp|Q58A65|JIP4_MOUSE C-Jun-amino-terminal kinase-interacting protein 4 OS=Mus musculus GN=Spag9 PE=1 SV=2	1	19	19	19	22.5	22.5	22.5	146.22	1321	1321	0	243.79	0.14962	0.14432	102.29	7	7	Median	251200	243660	7541				1897	659;861;2127;3146;3331;4395;6441;6963;9718;10011;11889;15302;15410;16508;17700;17969;21789;24356;27332	True;True;True;True;True;True;True;True;True;True;True;True;True;True;True;True;True;True;True	676;886;2191;3232;3424;4511;6590;7121;9956;10259;12189;15708;15817;16974;16975;18260;18542;22835;25477;28553	1317;1318;1723;4020;6037;6038;6374;8408;12196;12197;12198;13182;13183;18647;19289;22901;29334;29525;31703;31704;34044;34482;34483;41738;47254;53267	2014;2015;2016;2617;2618;6048;9088;9089;9090;9091;9092;9612;12832;12833;18639;18640;18641;18642;18643;20156;20157;28405;29298;34681;44576;44875;48058;48059;48060;51403;51404;51405;52075;52076;62830;71065;71066;80120	2014;2617;6048;9089;9612;12833;18640;20157;28405;29298;34681;44576;44875;48059;51405;52075;62830;71065;80120	551	1283
sp|A2AGT5|CKAP5_MOUSE	sp|A2AGT5|CKAP5_MOUSE	19	19	19	>sp|A2AGT5|CKAP5_MOUSE Cytoskeleton-associated protein 5 OS=Mus musculus GN=Ckap5 PE=2 SV=1	1	19	19	19	12.2	12.2	12.2	225.63	2032	2032	0	113.16	0.15539	0.15738	107.46	4	4	Median	121290	118140	3150				151	2940;5112;6610;7263;8080;9994;10679;10950;12092;12093;16489;16604;19339;22051;22052;23486;23490;23491;23689	True;True;True;True;True;True;True;True;True;True;True;True;True;True;True;True;True;True;True	3021;5237;6762;7433;8276;10242;10945;11223;12398;12399;16948;17083;20223;23106;23107;24586;24591;24592;24793	5556;9722;12513;13642;15405;19265;20686;21166;21167;21168;23313;23314;31629;31884;37176;42247;42248;45322;45328;45329;45677	8348;14926;19141;20884;23501;23502;29261;29262;29263;31338;32080;32081;32082;32083;35312;35313;47958;47959;48318;48319;56057;63627;63628;63629;68211;68222;68223;68725	8348;14926;19141;20884;23502;29262;31338;32081;35312;35313;47958;48318;56057;63628;63629;68211;68222;68223;68725
sp|Q61768|KINH_MOUSE;sp|P33175|KIF5A_MOUSE	sp|Q61768|KINH_MOUSE	23;4	23;4	19;0	>sp|Q61768|KINH_MOUSE Kinesin-1 heavy chain OS=Mus musculus GN=Kif5b PE=1 SV=3	2	23	23	19	31.9	31.9	28	109.55	963	963;1027	0	323.31	0.16752	0.1702	85.305	6	6	Median	345860	338470	7396				2123	3444;7475;7707;11815;11825;12788;12970;13250;13256;13721;14181;15334;17431;18152;18877;19127;19225;20106;21533;23223;23482;23718;24685	True;True;True;True;True;True;True;True;True;True;True;True;True;True;True;True;True;True;True;True;True;True;True	3541;7657;7892;12113;12123;13114;13300;13588;13594;14092;14564;15740;17986;18731;19612;19613;19947;20075;20076;21096;22572;24311;24582;24824;25814	6606;14043;14590;14591;22758;22771;22772;24655;24998;25631;25637;26438;27283;27284;27285;29382;29383;33447;34849;36265;36266;36267;36268;36732;36914;36915;36916;36917;36918;38589;38590;41279;44803;45316;45317;45318;45771;47882	9963;21490;21491;21492;22280;22281;22282;22283;34475;34491;34492;37496;37497;38019;38020;39007;39014;40213;40214;41459;41460;41461;41462;44640;44641;50497;52600;54736;54737;54738;54739;55450;55712;55713;55714;55715;55716;58056;58057;62136;62137;67502;68201;68202;68203;68204;68205;68206;68891;68892;72025	9963;21490;22281;34475;34491;37496;38020;39007;39014;40213;41459;44640;50497;52600;54736;55450;55714;58057;62137;67502;68201;68892;72025
sp|Q8BGQ7|SYAC_MOUSE	sp|Q8BGQ7|SYAC_MOUSE	19	19	19	>sp|Q8BGQ7|SYAC_MOUSE Alanine--tRNA ligase, cytoplasmic OS=Mus musculus GN=Aars PE=1 SV=1	1	19	19	19	32.5	32.5	32.5	106.91	968	968	0	222.77	0.16949	0.17095	138.84	8	7	Median	325120	299490	25636				2739	1861;2230;3634;3964;5250;8767;14462;14766;15408;15441;16225;16497;18084;18962;19105;22346;22820;23151;24719	True;True;True;True;True;True;True;True;True;True;True;True;True;True;True;True;True;True;True	1921;2295;3731;4072;5378;8976;14849;15162;15815;15849;16666;16957;18659;19728;19919;23409;23894;24237;25849;25850	3615;4215;6892;7558;10037;16813;27789;27790;28328;29521;29522;29523;29596;29597;31181;31182;31639;31640;31641;31642;31643;31644;31645;31646;31647;31648;31649;31650;31651;31652;31653;31654;34675;34676;34677;34678;36438;36439;36697;42774;42775;42776;43945;43946;44651;47950;47951;47952	5430;6358;6359;10435;10436;11530;11531;11532;11533;11534;15376;25662;42185;42186;43011;43012;43013;44866;44867;44868;44869;44977;44978;44979;44980;44981;44982;44983;44984;44985;47291;47292;47293;47972;47973;47974;47975;47976;47977;47978;47979;47980;47981;47982;47983;47984;47985;47986;47987;52322;52323;52324;52325;55017;55018;55019;55410;64418;64419;64420;66158;66159;67253;67254;67255;72127;72128;…	5430;6358;10435;11534;15376;25662;42186;43011;44869;44977;47291;47979;52322;55017;55410;64420;66158;67253;72130	684	293
sp|Q6P549|SHIP2_MOUSE	sp|Q6P549|SHIP2_MOUSE	19	19	19	>sp|Q6P549|SHIP2_MOUSE Phosphatidylinositol 3,4,5-trisphosphate 5-phosphatase 2 OS=Mus musculus GN=Inppl1 PE=1 SV=1	1	19	19	19	19.9	19.9	19.9	138.97	1257	1257	0	87.304	0.17828	0.2196	120.41	5	4	Median	205070	191660	13407				2334	1872;4198;9142;10888;11273;12494;12714;12909;13245;15282;17990;20048;20484;23060;23092;23556;24171;24618;25317	True;True;True;True;True;True;True;True;True;True;True;True;True;True;True;True;True;True;True	1932;4313;9366;11159;11553;12807;13039;13238;13583;15688;18563;21038;21483;24141;24175;24660;25290;25744;26476	3631;8056;17481;17482;21075;21076;21785;24088;24536;24861;25625;29297;34513;38472;38473;39301;44397;44462;45449;46785;47729;49168	5453;5454;12289;26704;26705;26706;31940;31941;33005;36539;37299;37786;39000;44512;52115;57908;57909;57910;57911;59094;66860;66974;68392;70394;70395;71781;74015	5454;12289;26704;31940;33005;36539;37299;37786;39000;44512;52115;57909;59094;66860;66974;68392;70395;71781;74015
sp|P35700|PRDX1_MOUSE	sp|P35700|PRDX1_MOUSE	20	20	18	>sp|P35700|PRDX1_MOUSE Peroxiredoxin-1 OS=Mus musculus GN=Prdx1 PE=1 SV=1	1	20	20	18	67.8	67.8	62.3	22.176	199	199	0	323.31	0.010648	0.019938	168.06	13	13	Median	4024300	4001500	22796				921	367;2030;2031;2032;3787;8590;8591;9610;11800;15025;15948;15949;18754;18755;19077;19933;21221;21972;22845;22846	True;True;True;True;True;True;True;True;True;True;True;True;True;True;True;True;True;True;True;True	375;2091;2092;2093;2094;2095;3887;8796;8797;9844;12098;15422;16372;16373;16374;19455;19456;19457;19458;19459;19460;19461;19883;19884;20917;22245;23023;23919;23920	728;3871;3872;3873;3874;3875;3876;3877;3878;7167;7168;7169;16453;16454;16455;16456;16457;16458;16459;16460;16461;16462;16463;16464;16465;16466;16467;18435;18436;18437;22730;22731;28771;28772;28773;28774;28775;28776;30595;30596;30597;30598;30599;36047;36048;36049;36050;36051;36052;36053;36054;36055;36056;36057;36058;36059;36060;36061;36062;36063;36064;36065;36066;36067;36068;36069;36070;36071;3607…	1130;1131;1132;1133;1134;1135;1136;1137;5819;5820;5821;5822;5823;5824;5825;5826;5827;5828;5829;10879;10880;10881;25080;25081;25082;25083;25084;25085;25086;25087;25088;25089;25090;25091;25092;25093;25094;25095;25096;25097;25098;25099;25100;28075;28076;28077;28078;34433;34434;34435;43691;43692;43693;43694;43695;43696;43697;43698;46420;46421;46422;46423;46424;46425;46426;54412;54413;54414;54415;5441…	1132;5825;5827;5829;10879;25084;25092;28075;34435;43692;46422;46426;54430;54470;55310;57613;61398;63408;66215;66227	283;284	21;100
sp|Q9JLJ2|AL9A1_MOUSE	sp|Q9JLJ2|AL9A1_MOUSE	18	18	18	>sp|Q9JLJ2|AL9A1_MOUSE 4-trimethylaminobutyraldehyde dehydrogenase OS=Mus musculus GN=Aldh9a1 PE=1 SV=1	1	18	18	18	38.5	38.5	38.5	53.514	494	494	0	137.81	0.011972	0.019113	131.54	5	5	Median	538780	537170	1603				4978	1539;3189;5252;7229;9328;9649;9650;11532;13212;13304;14184;16538;21437;21862;23791;24926;24927;26079	True;True;True;True;True;True;True;True;True;True;True;True;True;True;True;True;True;True	1591;3277;5380;7397;9557;9884;9885;11822;13549;13649;14567;17008;22473;22474;22910;24897;26066;26067;27271	2996;2997;2998;6120;10040;13597;17900;18498;18499;22213;22214;22215;25577;25718;27292;31757;41123;41124;41932;45940;45941;48342;48343;48344;48345;48346;50930;50931;50932;50933;50934;50935;50936;50937;50938	4545;4546;4547;4548;4549;9211;15379;15380;15381;20794;27300;28169;28170;33666;33667;33668;33669;33670;38935;39131;41469;41470;48139;61861;61862;61863;61864;63126;69143;69144;69145;69146;69147;69148;69149;72716;72717;72718;72719;72720;72721;72722;72723;72724;72725;72726;72727;72728;72729;72730;76610;76611;76612;76613;76614;76615;76616;76617;76618	4549;9211;15380;20794;27300;28169;28170;33667;38935;39131;41469;48139;61862;63126;69143;72719;72730;76610	960	269
sp|Q9JII6|AK1A1_MOUSE	sp|Q9JII6|AK1A1_MOUSE	19	19	18	>sp|Q9JII6|AK1A1_MOUSE Alcohol dehydrogenase [NADP(+)] OS=Mus musculus GN=Akr1a1 PE=1 SV=3	1	19	19	18	62.5	62.5	60	36.586	325	325	0	323.31	0.016342	0.018641	191.89	15	15	Median	4349300	4327800	21487				4916	1098;1129;2315;2395;2984;4924;8135;8581;9664;9665;9691;9692;9884;16839;18842;21392;22305;27272;27273	True;True;True;True;True;True;True;True;True;True;True;True;True;True;True;True;True;True;True	1134;1166;2382;2462;3067;5049;8331;8786;9900;9901;9929;9930;10129;17352;19568;22427;23367;23368;28487;28488;28489	2199;2254;4414;4415;4555;4556;5667;9380;15496;16428;16429;16430;16431;16432;16433;18544;18545;18546;18583;18584;18585;18586;18587;18588;18589;18590;18591;18592;18593;19045;19046;19047;19048;19049;19050;19051;19052;19053;32377;36210;41056;42684;42685;42686;42687;42688;42689;42690;53135;53136;53137;53138;53139	3329;3410;6652;6653;6849;6850;8501;8502;8503;8504;8505;8506;14425;14426;23644;25039;25040;25041;25042;25043;25044;25045;25046;25047;25048;25049;25050;25051;25052;25053;25054;28246;28247;28248;28315;28316;28317;28318;28319;28320;28321;28322;28323;28324;28325;28326;28327;28328;28329;28330;28331;28332;28333;28957;28958;28959;28960;28961;28962;28963;28964;28965;28966;28967;28968;28969;28970;28971;289…	3329;3410;6653;6849;8504;14426;23644;25042;28246;28248;28315;28329;28964;49015;54663;61740;64278;79943;79947	949	302
sp|P42932|TCPQ_MOUSE	sp|P42932|TCPQ_MOUSE	18	18	18	>sp|P42932|TCPQ_MOUSE T-complex protein 1 subunit theta OS=Mus musculus GN=Cct8 PE=1 SV=3	1	18	18	18	38.7	38.7	38.7	59.555	548	548	0	323.31	0.026265	0.024318	247.12	3	0	Median	1637100	1524900	112140				972	905;970;4341;4808;6693;9119;9541;10484;10518;11454;14644;15002;15453;18217;19086;19087;22228;22229	True;True;True;True;True;True;True;True;True;True;True;True;True;True;True;True;True;True	931;999;4457;4931;6846;9342;9773;10745;10781;10782;11739;15038;15399;15861;18799;19894;19895;19896;23287;23288;23289	1814;1815;1816;1817;1949;1950;8298;8299;8300;9191;9192;12672;17431;17432;18237;18238;20197;20259;20260;20261;20262;22070;22071;22072;28124;28125;28126;28127;28128;28129;28130;28131;28132;28737;28738;28739;29615;34964;36657;36658;36659;36660;36661;42540;42541;42542;42543;42544	2760;2761;2762;2763;2945;2946;12645;12646;12647;12648;12649;12650;14126;14127;14128;14129;14130;14131;19394;19395;19396;26600;26601;26602;26603;26604;26605;26606;26607;26608;26609;26610;26611;27799;27800;27801;30669;30770;30771;30772;30773;30774;30775;30776;30777;30778;30779;33450;33451;33452;33453;33454;33455;33456;33457;42722;42723;42724;42725;42726;42727;42728;42729;42730;42731;42732;42733;427…	2760;2945;12646;14127;19395;26605;27801;30669;30774;33451;42735;43625;45008;52757;55345;55350;64086;64091	301;302	249;266
sp|Q60597|ODO1_MOUSE	sp|Q60597|ODO1_MOUSE	18	18	18	>sp|Q60597|ODO1_MOUSE 2-oxoglutarate dehydrogenase, mitochondrial OS=Mus musculus GN=Ogdh PE=1 SV=3	1	18	18	18	26.1	26.1	26.1	116.45	1023	1023	0	180.86	0.036661	0.058654	170.3	10	10	Median	492860	477400	15457				1979	4448;7121;8456;10578;12325;17444;17750;17817;18160;18972;19119;21299;21698;22117;23570;24234;26785;26786	True;True;True;True;True;True;True;True;True;True;True;True;True;True;True;True;True;True	4566;7285;8658;10842;12633;17999;18312;18313;18383;18739;19743;19939;22328;22742;23173;24674;25354;27993;27994	8537;8538;13444;13445;16161;20347;23720;33468;33469;34130;34131;34132;34249;34250;34859;34860;34861;36458;36721;40915;40916;41601;42344;45463;46954;46955;46956;46957;46958;46959;46960;52311;52312;52313;52314;52315;52316;52317	13036;13037;13038;13039;20516;20517;20518;20519;24655;30897;30898;30899;35960;35961;35962;35963;50525;50526;51539;51540;51541;51542;51723;51724;52617;52618;52619;55061;55438;61542;61543;61544;61545;61546;62617;63776;68408;70639;70640;70641;70642;70643;70644;70645;70646;70647;70648;70649;78700;78701;78702;78703;78704;78705;78706;78707;78708;78709	13037;20519;24655;30897;35960;50526;51540;51723;52618;55061;55438;61543;62617;63776;68408;70644;78700;78707	556	385
sp|P39054|DYN2_MOUSE;sp|Q8BZ98|DYN3_MOUSE;sp|P39053|DYN1_MOUSE	sp|P39054|DYN2_MOUSE	18;5;3	18;5;3	18;5;3	>sp|P39054|DYN2_MOUSE Dynamin-2 OS=Mus musculus GN=Dnm2 PE=1 SV=2	3	18	18	18	21.6	21.6	21.6	98.144	870	870;863;867	0	158.93	0.040636	0.047224	136.91	8	8	Median	403270	389660	13614				941	888;1269;4054;6245;6425;7648;7649;7650;8721;10769;11043;15115;15602;17757;18618;18882;21805;27319	True;True;True;True;True;True;True;True;True;True;True;True;True;True;True;True;True;True	913;1311;4167;6389;6573;7832;7833;7834;8928;11037;11317;15517;16015;18320;19277;19618;19619;22852;28538	1766;1767;2534;7778;11795;11796;12173;14485;14486;14487;14488;14489;14490;16737;20811;21350;21351;21352;21353;21354;21355;21356;21357;21358;21359;29046;29941;34147;35786;36274;36275;36276;36277;36278;41760;53240	2686;2687;2688;2689;2690;3830;3831;11884;18015;18016;18599;22136;22137;22138;22139;22140;22141;22142;22143;22144;22145;22146;25529;31549;31550;31551;32385;32386;32387;32388;32389;32390;32391;32392;32393;32394;44117;45488;51565;54050;54747;54748;54749;54750;54751;54752;54753;54754;54755;54756;54757;54758;62868;80084	2688;3830;11884;18015;18599;22136;22139;22146;25529;31549;32385;44117;45488;51565;54050;54755;62868;80084	291	564
sp|Q3TRM8|HXK3_MOUSE;sp|P52792|HXK4_MOUSE	sp|Q3TRM8|HXK3_MOUSE	18;1	18;1	18;1	>sp|Q3TRM8|HXK3_MOUSE Hexokinase-3 OS=Mus musculus GN=Hk3 PE=2 SV=2	2	18	18	18	28.2	28.2	28.2	100.1	922	922;465	0	151.54	0.056439	0.052337	156.85	9	9	Median	530320	522360	7960				1699	1994;2080;2543;2676;2813;6105;6218;6853;7280;9260;10044;10401;15685;16660;21911;24101;24886;25447	True;True;True;True;True;True;True;True;True;True;True;True;True;True;True;True;True;True	2055;2144;2617;2754;2892;6248;6361;7009;7450;9486;10293;10661;16099;17150;17151;22961;25218;26020;26608	3821;3822;3823;3948;4944;4945;4946;4947;4948;4949;4950;4951;4952;4953;4954;4955;4956;4957;4958;4959;5157;5383;5384;11578;11579;11580;11757;12995;13663;13664;17726;19391;20068;30085;32010;32011;32012;42016;46652;46653;46654;48264;48265;48266;48267;49398	5745;5746;5747;5748;5749;5750;5948;5949;7494;7495;7496;7497;7498;7499;7500;7501;7502;7503;7504;7505;7506;7507;7508;7509;7510;7511;7512;7513;7514;7515;7772;8103;8104;8105;17698;17699;17700;17960;19850;20915;20916;20917;20918;27039;27040;29445;30480;45702;48499;48500;48501;48502;48503;63263;63264;63265;63266;70181;70182;70183;70184;72588;72589;72590;72591;72592;72593;72594;72595;72596;72597;74371;7…	5745;5948;7514;7772;8103;17698;17960;19850;20918;27039;29445;30480;45702;48500;63264;70181;72590;74371	534	72
sp|P05064|ALDOA_MOUSE	sp|P05064|ALDOA_MOUSE	20	20	18	>sp|P05064|ALDOA_MOUSE Fructose-bisphosphate aldolase A OS=Mus musculus GN=Aldoa PE=1 SV=2	1	20	20	18	63.5	63.5	55.8	39.355	364	364	0	323.31	0.05869	0.063436	183.32	23	22	Median	3789300	3749000	40371				587	206;353;980;7584;7585;8435;8629;8630;9390;11555;13974;13975;18361;18976;19849;23907;24393;26814;26815;27535	True;True;True;True;True;True;True;True;True;True;True;True;True;True;True;True;True;True;True;True	211;361;1009;7767;7768;7769;8636;8836;8837;9620;11846;11847;14354;14355;18949;19747;19748;20833;25015;25514;28022;28023;28759	331;707;708;709;1964;14283;14284;14285;14286;14287;14288;14289;14290;14291;14292;14293;14294;14295;14296;14297;14298;14299;14300;14301;14302;14303;14304;14305;14306;14307;14308;14309;14310;14311;14312;14313;14314;14315;14316;14317;14318;14319;14320;14321;14322;14323;14324;14325;14326;14327;14328;14329;14330;14331;14332;14333;14334;16098;16577;16578;18003;22275;22276;22277;22278;22279;22280;22281;…	518;1084;1085;1086;1087;1088;1089;1090;1091;2973;21825;21826;21827;21828;21829;21830;21831;21832;21833;21834;21835;21836;21837;21838;21839;21840;21841;21842;21843;21844;21845;21846;21847;21848;21849;21850;21851;21852;21853;21854;21855;21856;21857;21858;21859;21860;21861;21862;21863;21864;21865;21866;21867;21868;21869;21870;21871;21872;21873;21874;21875;21876;21877;21878;21879;21880;21881;21882;21…	518;1086;2973;21831;21880;24581;25294;25297;27451;33762;40903;40908;53155;55070;57492;69636;71147;78806;78816;80648	102;103	165;251
sp|Q8CIE6|COPA_MOUSE	sp|Q8CIE6|COPA_MOUSE	18	18	18	>sp|Q8CIE6|COPA_MOUSE Coatomer subunit alpha OS=Mus musculus GN=Copa PE=1 SV=2	1	18	18	18	17.1	17.1	17.1	138.43	1224	1224	0	262.53	0.060433	0.060486	121.64	12	12	Median	778760	759260	19497				3238	2388;2754;3934;4328;8302;8734;10655;11562;12254;14294;15521;15689;18629;19310;20566;22862;26141;26827	True;True;True;True;True;True;True;True;True;True;True;True;True;True;True;True;True;True	2455;2833;4040;4444;8499;8942;10921;11854;12562;14680;15934;16103;19293;19294;20182;21568;23937;27335;28035	4547;5283;7511;8275;8276;15808;16754;16755;16756;20655;20656;22309;22310;22311;23610;27551;29798;29799;29800;30092;35804;35805;37106;39434;39435;39436;39437;39438;39439;39440;39441;39442;39443;39444;44044;51062;51063;51064;51065;52405	6840;6841;7958;7959;11453;11454;12617;12618;12619;24141;25554;25555;25556;25557;25558;25559;31292;31293;33798;33799;33800;33801;35799;41827;45297;45298;45299;45709;54074;54075;54076;54077;54078;55966;59312;59313;59314;59315;59316;59317;59318;59319;59320;59321;59322;66289;66290;76797;76798;76799;76800;76801;76802;78842	6841;7958;11454;12617;24141;25555;31292;33800;35799;41827;45297;45709;54075;55966;59316;66289;76797;78842
sp|Q3TLH4|PRC2C_MOUSE	sp|Q3TLH4|PRC2C_MOUSE	18	18	18	>sp|Q3TLH4|PRC2C_MOUSE Protein PRRC2C OS=Mus musculus GN=Prrc2c PE=1 SV=3	1	18	18	18	9.2	9.2	9.2	310.89	2846	2846	0	69.047	0.069366	0.076292	117.38	4	3	Median	160560	151190	9376.8				1689	1750;3426;4082;6275;8842;8938;10052;13574;13675;15963;16336;16787;18778;18940;19332;21289;21774;24052	True;True;True;True;True;True;True;True;True;True;True;True;True;True;True;True;True;True	1808;3522;4195;6420;9056;9154;10301;13943;14046;16389;16782;17294;19486;19700;19701;20211;20212;22318;22820;25168	3386;6577;7865;11887;16926;17092;19403;19404;26215;26381;30617;31338;31339;32288;36110;36399;36400;36401;36402;37154;37155;40903;40904;41722;46572	5110;5111;9921;12002;18155;25829;26100;29463;29464;39875;39876;39877;40134;46451;47510;47511;47512;47513;48898;54534;54965;54966;54967;54968;56024;56025;61527;61528;62810;70066;70067	5110;9921;12002;18155;25829;26100;29463;39876;40134;46451;47512;48898;54534;54965;56024;61527;62810;70066
sp|P14685|PSMD3_MOUSE	sp|P14685|PSMD3_MOUSE	18	18	18	>sp|P14685|PSMD3_MOUSE 26S proteasome non-ATPase regulatory subunit 3 OS=Mus musculus GN=Psmd3 PE=1 SV=3	1	18	18	18	33.6	33.6	33.6	60.718	530	530	0	167.19	0.080427	0.074432	182.22	13	12	Median	563000	525230	37773				701	1030;1296;1311;1461;3395;5320;5321;5856;6098;6129;9508;13864;14097;14175;14218;16687;18313;27285	True;True;True;True;True;True;True;True;True;True;True;True;True;True;True;True;True;True	1062;1338;1353;1506;3490;5448;5449;5993;6240;6272;9739;14242;14479;14558;14602;17180;18899;28502	2076;2564;2585;2832;2833;2834;6477;10193;10194;10195;11194;11563;11617;18180;18181;26698;26699;26700;27163;27274;27275;27276;27383;32048;32049;35160;35161;53168;53169	3143;3871;3872;3905;4321;4322;4323;9782;9783;15619;15620;15621;15622;17137;17138;17677;17678;17751;27717;27718;27719;27720;27721;40595;40596;40597;41284;41449;41450;41451;41597;41598;48557;48558;53043;53044;53045;79988;79989	3143;3871;3905;4323;9782;15619;15622;17137;17677;17751;27717;40596;41284;41451;41597;48557;53043;79988
sp|P70248|MYO1F_MOUSE	sp|P70248|MYO1F_MOUSE	21	21	18	>sp|P70248|MYO1F_MOUSE Unconventional myosin-If OS=Mus musculus GN=Myo1f PE=1 SV=1	1	21	21	18	20.7	20.7	19.1	125.95	1099	1099	0	164.09	0.096889	0.10218	153.28	10	9	Median	858570	832250	26318				1402	1813;2302;3631;6145;8381;11835;14275;16606;17831;17911;18458;22497;24361;24706;24707;25475;25992;26729;26795;26911;26981	True;True;True;True;True;True;True;True;True;True;True;True;True;True;True;True;True;True;True;True;True	1872;2368;2369;3728;6288;8582;12133;14660;17085;18400;18482;18483;19074;23565;25482;25836;25837;26638;27182;27937;28003;28121;28192	3512;3513;3514;3515;4394;4395;4396;6888;6889;11639;11640;15988;22804;27522;31887;34272;34273;34274;34275;34407;34408;34409;35472;43055;47259;47929;47930;47931;47932;47933;49447;50667;52232;52333;52334;52527;52617;52618	5293;5294;5295;5296;5297;5298;6615;6616;6617;10429;10430;10431;17792;17793;24428;34545;41780;41781;48324;51757;51758;51759;51760;51761;51762;51971;51972;51973;51974;51975;51976;53567;64856;71072;71073;72091;72092;72093;72094;72095;72096;72097;72098;72099;72100;72101;72102;72103;72104;72105;74440;76234;76235;76236;78594;78728;78729;78730;78731;78732;78733;79025;79163;79164;79165	5294;6615;10430;17792;24428;34545;41780;48324;51758;51974;53567;64856;71072;72092;72105;74440;76234;78594;78731;79025;79164	459;460	669;688
sp|Q9Z1Z0|USO1_MOUSE	sp|Q9Z1Z0|USO1_MOUSE	18	18	18	>sp|Q9Z1Z0|USO1_MOUSE General vesicular transport factor p115 OS=Mus musculus GN=Uso1 PE=1 SV=2	1	18	18	18	25.3	25.3	25.3	106.98	959	959	0	101.74	0.09692	0.093898	137.03	7	7	Median	238190	232180	6009				5297	1954;3869;3870;4164;6033;6034;9330;13988;14082;14750;15569;16750;18856;19373;21551;21584;21754;25434	True;True;True;True;True;True;True;True;True;True;True;True;True;True;True;True;True;True	2015;3971;3972;4277;6173;6174;9559;14368;14464;15146;15982;17252;19585;20268;22590;22625;22800;26595	3764;3765;7375;7376;7981;11472;11473;11474;17902;26921;26922;27146;27147;28303;29891;32229;36231;37241;41310;41364;41700;49370	5657;5658;11245;11246;12178;17537;17538;17539;27302;40926;40927;40928;41258;41259;41260;41261;42972;45428;48820;54690;56160;62192;62193;62271;62779;74327	5657;11245;11246;12178;17537;17539;27302;40927;41259;42972;45428;48820;54690;56160;62193;62271;62779;74327
sp|Q6PB66|LPPRC_MOUSE	sp|Q6PB66|LPPRC_MOUSE	18	18	18	>sp|Q6PB66|LPPRC_MOUSE Leucine-rich PPR motif-containing protein, mitochondrial OS=Mus musculus GN=Lrpprc PE=1 SV=2	1	18	18	18	15.9	15.9	15.9	156.61	1392	1392	0	133.32	0.14029	0.16665	39.662	3	3	Median	147350	142580	4775				2364	155;768;890;3069;4373;11932;11953;12298;14506;15761;16857;17004;18088;18430;21211;23628;24630;24993	True;True;True;True;True;True;True;True;True;True;True;True;True;True;True;True;True;True	159;788;916;3153;4489;12233;12254;12606;14894;16177;17372;17538;18663;18664;19035;22235;24732;25756;26133	252;1573;1574;1783;5888;8376;22993;23022;23686;27847;30242;32402;32702;34683;34684;34685;35420;40785;45569;45570;45571;45572;45573;47755;48458	395;2394;2395;2396;2709;8864;8865;12783;34814;34815;34860;34861;34862;35916;42277;45927;49053;49460;52332;52333;52334;53492;53493;61357;68572;68573;68574;68575;68576;68577;68578;71817;72929	395;2394;2709;8864;12783;34814;34861;35916;42277;45927;49053;49460;52332;53492;61357;68573;71817;72929	633;634	87;1163
sp|Q8CAQ8|MIC60_MOUSE	sp|Q8CAQ8|MIC60_MOUSE	18	18	18	>sp|Q8CAQ8|MIC60_MOUSE MICOS complex subunit Mic60 OS=Mus musculus GN=Immt PE=1 SV=1	1	18	18	18	28	28	28	83.899	757	757	0	130.22	0.15117	0.15202	166.29	8	8	Median	521150	484870	36283				3135	5267;8571;11871;11872;14162;14361;14362;18660;18804;19924;20824;21527;21920;23630;23642;26348;26913;27503	True;True;True;True;True;True;True;True;True;True;True;True;True;True;True;True;True;True	5395;8775;12169;12170;12171;14545;14747;14748;19335;19336;19520;19521;20908;21838;22566;22970;24734;24746;27551;28123;28727	10071;16410;16411;16412;22873;22874;22875;22876;27260;27637;27638;35861;35862;36152;36153;38262;40048;41269;41270;42026;45585;45609;51559;51560;51561;51562;52529;53594	15421;25014;25015;25016;25017;25018;34650;34651;34652;34653;34654;41428;41429;41430;41968;41969;54153;54154;54155;54589;54590;57602;60217;60218;60219;62125;62126;62127;63279;63280;63281;63282;63283;68597;68598;68599;68600;68628;77547;77548;77549;77550;79028;79029;79030;79031;79032;80564;80565	15421;25014;34650;34653;41429;41968;41969;54154;54590;57602;60217;62127;63280;68597;68628;77547;79028;80564	730	333
sp|Q6P5D8|SMHD1_MOUSE	sp|Q6P5D8|SMHD1_MOUSE	18	18	18	>sp|Q6P5D8|SMHD1_MOUSE Structural maintenance of chromosomes flexible hinge domain-containing protein 1 OS=Mus musculus GN=Smchd1 PE=1 SV=2	1	18	18	18	12.5	12.5	12.5	225.65	2007	2007	0	43.229	0.6005	0.62368	114.76	3	3	Plateau	106140	90772	15368				2338	947;1307;1412;1548;1995;4216;9026;12329;12730;12772;14341;14359;14553;14569;18743;18848;19341;27082	True;True;True;True;True;True;True;True;True;True;True;True;True;True;True;True;True;True	975;1349;1456;1600;2056;4331;9246;12637;13056;13098;14727;14745;14943;14960;19442;19575;20225;28294	1911;2581;2749;3009;3010;3824;8089;17264;17265;23724;24570;24638;27611;27635;27946;27967;27968;36031;36220;37178;52807	2879;3901;4195;4566;4567;5751;5752;12329;26351;26352;35970;37368;37369;37474;41926;41965;41966;42414;42445;42446;42447;54385;54677;54678;56060;79471	2879;3901;4195;4567;5751;12329;26352;35970;37368;37474;41926;41965;42414;42446;54385;54677;56060;79471
sp|Q9QZQ1|AFAD_MOUSE	sp|Q9QZQ1|AFAD_MOUSE	18	18	18	>sp|Q9QZQ1|AFAD_MOUSE Afadin OS=Mus musculus GN=Mllt4 PE=1 SV=3	1	18	18	18	15.3	15.3	15.3	206.5	1820	1820	0	77.405	0.60245	0.62981	95.288	3	1	Median	197110	182120	14999				5094	4425;5498;5984;6805;7714;7755;9836;10135;11400;12275;14504;15812;17694;19323;21249;21509;22984;27474	True;True;True;True;True;True;True;True;True;True;True;True;True;True;True;True;True;True	4541;5626;6124;6960;7900;7943;10075;10386;11684;12583;14892;16231;18254;20198;22273;22547;24060;28698	8493;10524;10525;11390;12911;14604;14667;18926;18927;18928;19570;21973;23636;27845;30323;34029;37129;37130;40836;41245;44248;44249;44250;44251;44252;53526;53527	12968;16111;16112;17430;19731;19732;22298;22390;28777;28778;28779;28780;28781;28782;28783;29701;33303;35838;42273;46046;51382;55994;55995;61437;62070;62071;66614;66615;66616;66617;66618;66619;66620;80483;80484;80485	12968;16112;17430;19731;22298;22390;28778;29701;33303;35838;42273;46046;51382;55994;61437;62071;66620;80485
sp|Q8K1B8|URP2_MOUSE	sp|Q8K1B8|URP2_MOUSE	17	17	17	>sp|Q8K1B8|URP2_MOUSE Fermitin family homolog 3 OS=Mus musculus GN=Fermt3 PE=1 SV=1	1	17	17	17	35.3	35.3	35.3	75.634	665	665	0	233.38	0.015362	0.015601	134.31	7	7	Median	755760	746130	9630				3295	776;804;1808;2772;8045;8187;9030;10743;12177;13079;13201;21513;22296;24703;26058;26264;27646	True;True;True;True;True;True;True;True;True;True;True;True;True;True;True;True;True	796;826;1867;2851;8241;8383;9250;11009;12484;13413;13414;13538;22551;23358;25833;27250;27466;28871	1583;1635;1636;3503;3504;3505;3506;5316;5317;15309;15624;17269;20770;23479;23480;25337;25338;25339;25340;25566;41249;42669;47907;47908;47909;47910;47911;47912;50896;51396;53837	2408;2409;2410;2411;2412;2483;2484;5277;5278;5279;5280;8005;8006;8007;8008;8009;23343;23344;23345;23346;23347;23857;23858;23859;26357;31472;31473;31474;31475;35589;35590;35591;38546;38547;38548;38549;38550;38920;38921;62076;62077;62078;62079;64251;64252;64253;64254;64255;72061;72062;72063;72064;72065;72066;72067;72068;72069;72070;72071;76563;77288;77289;80959;80960;80961;80962;80963	2409;2484;5278;8008;23343;23857;26357;31473;35590;38549;38921;62077;64251;72062;76563;77289;80959	737	428
sp|P80317|TCPZ_MOUSE;sp|Q61390|TCPW_MOUSE	sp|P80317|TCPZ_MOUSE	17;4	17;4	17;4	>sp|P80317|TCPZ_MOUSE T-complex protein 1 subunit zeta OS=Mus musculus GN=Cct6a PE=1 SV=3	2	17	17	17	42.6	42.6	42.6	58.004	531	531;531	0	189.72	0.02211	0.023246	99.746	16	15	Median	1668000	1644500	23564				1452	1291;1663;3358;5144;8354;8532;8691;15833;16721;17168;18394;20440;22097;22575;24240;24541;24922	True;True;True;True;True;True;True;True;True;True;True;True;True;True;True;True;True	1333;1717;3452;3453;5269;8553;8735;8898;16252;17219;17220;17720;18988;21439;23153;23643;25360;25665;26061	2559;3202;3203;3204;3205;3206;3207;3208;3209;3210;3211;6407;6408;6409;6410;6411;6412;6413;6414;6415;6416;6417;6418;9794;15911;16316;16317;16318;16319;16667;30373;30374;30375;32161;32162;32163;32164;32165;32166;32167;32168;32975;35346;35347;39211;42318;43216;46969;46970;46971;46972;47564;47565;48331;48332;48333;48334;48335	3865;4840;4841;4842;4843;4844;4845;4846;4847;4848;4849;9661;9662;9663;9664;9665;9666;9667;9668;9669;9670;9671;9672;9673;9674;9675;9676;9677;15032;24304;24881;24882;24883;24884;24885;24886;24887;25435;25436;25437;25438;46103;46104;46105;46106;48730;48731;48732;48733;48734;48735;48736;48737;48738;48739;49839;53367;53368;53369;53370;53371;58970;63738;63739;65103;70661;70662;70663;70664;70665;70666;7…	3865;4849;9671;15032;24304;24882;25437;46103;48732;49839;53368;58970;63739;65103;70661;71517;72692	473;474	46;67
sp|Q8VDN2|AT1A1_MOUSE	sp|Q8VDN2|AT1A1_MOUSE	28	28	17	>sp|Q8VDN2|AT1A1_MOUSE Sodium/potassium-transporting ATPase subunit alpha-1 OS=Mus musculus GN=Atp1a1 PE=1 SV=1	1	28	28	17	35.1	35.1	20.3	112.98	1023	1023	0	323.31	0.024143	0.027746	250.15	13	13	Median	1001400	869970	131410				3613	333;404;2157;2236;2629;3361;3940;8769;9300;12604;13458;14222;14223;15434;16920;16995;17515;17560;17561;17852;18383;18739;18740;21399;24398;25208;26748;27087	True;True;True;True;True;True;True;True;True;True;True;True;True;True;True;True;True;True;True;True;True;True;True;True;True;True;True;True	341;412;2221;2301;2705;3456;4047;8978;9529;12921;13825;14606;14607;15842;17444;17526;18071;18118;18119;18423;18973;19436;19437;19438;22434;25519;26360;26361;27956;28300	678;799;800;801;802;803;804;4076;4077;4078;4221;4222;5081;5082;5083;6422;6423;6424;6425;7522;7523;16815;17845;17846;17847;17848;17849;17850;24361;24362;24363;24364;24365;26011;27394;27395;29575;29576;29577;29578;29579;29580;29581;29582;29583;29584;29585;29586;32540;32541;32542;32543;32544;32545;32546;32547;32548;32549;32550;32551;32552;32553;32554;32555;32556;32557;32675;32676;33591;33592;33593;3…	1035;1244;1245;1246;1247;1248;1249;1250;1251;6122;6123;6124;6125;6126;6127;6128;6129;6130;6131;6366;6367;6368;6369;6370;7671;7672;7673;7674;9684;9685;9686;9687;11470;11471;11472;11473;11474;11475;11476;11477;11478;11479;11480;11481;11482;25664;27221;27222;27223;27224;27225;27226;27227;27228;36993;36994;36995;36996;36997;36998;36999;37000;37001;37002;39593;39594;41610;41611;41612;44949;44950;44951…	1035;1244;6122;6367;7671;9684;11472;25664;27221;36995;39594;41610;41612;44951;49263;49424;50702;50875;50898;51830;53263;54369;54377;61761;71161;73688;78626;79480	637	615
sp|Q8BMS1|ECHA_MOUSE	sp|Q8BMS1|ECHA_MOUSE	17	17	17	>sp|Q8BMS1|ECHA_MOUSE Trifunctional enzyme subunit alpha, mitochondrial OS=Mus musculus GN=Hadha PE=1 SV=1	1	17	17	17	29.9	29.9	29.9	82.669	763	763	0	323.31	0.029814	0.034008	171.42	13	13	Median	1427400	1397600	29758				2875	427;816;1238;2605;4305;6447;6549;6979;8356;12795;13553;15857;16527;16866;21035;22924;25071	True;True;True;True;True;True;True;True;True;True;True;True;True;True;True;True;True	437;839;1279;2680;4421;6596;6700;7139;8555;13121;13922;16277;16278;16996;17382;22053;22054;24000;26212;26213	845;846;847;1651;1652;1653;2491;5047;8238;12206;12207;12208;12209;12210;12211;12212;12213;12389;12390;12391;12392;12393;12394;12395;12396;13209;15913;15914;24681;26189;30418;30419;30420;30421;30422;31744;32416;32417;40429;40430;44127;44128;44129;44130;44131;44132;44133;44134;44135;44136;44137;44138;48621;48622	1315;1316;1317;1318;2501;2502;2503;2504;2505;2506;3765;7629;12557;12558;18657;18658;18659;18660;18661;18662;18663;18664;18949;18950;18951;18952;18953;18954;18955;18956;18957;20191;20192;20193;24306;24307;24308;37529;39842;39843;46163;46164;46165;46166;46167;46168;48117;48118;48119;48120;48121;49070;49071;60811;60812;60813;66410;66411;66412;66413;66414;66415;66416;66417;66418;66419;66420;66421;664…	1315;2503;3765;7629;12557;18659;18949;20192;24307;37529;39843;46167;48118;49071;60812;66411;73158	700;701;702;703;704;705	215;497;506;554;555;652
sp|Q99JY9|ARP3_MOUSE;sp|Q641P0|ARP3B_MOUSE	sp|Q99JY9|ARP3_MOUSE	17;2	17;2	17;2	>sp|Q99JY9|ARP3_MOUSE Actin-related protein 3 OS=Mus musculus GN=Actr3 PE=1 SV=3	2	17	17	17	47.8	47.8	47.8	47.357	418	418;418	0	288.09	0.036471	0.051005	142.34	18	17	Median	1573700	1533900	39828				3973	592;856;4476;5048;6471;7374;9265;9875;11797;13217;13548;15531;15552;17764;23127;27245;27509	True;True;True;True;True;True;True;True;True;True;True;True;True;True;True;True;True	608;881;4596;5173;6620;7552;9491;10119;10120;12095;13554;13917;15944;15965;18327;24212;28460;28733	1168;1169;1170;1171;1172;1716;1717;8581;9597;12248;12249;12250;12251;13839;17731;17732;17733;17734;17735;17736;17737;17738;19028;19029;19030;19031;22725;22726;22727;25586;25587;26180;26181;26182;26183;29812;29813;29865;29866;34158;44571;44572;44573;53098;53600	1794;1795;1796;1797;1798;1799;1800;1801;1802;2608;2609;2610;13127;13128;13129;13130;13131;13132;13133;13134;13135;13136;14728;14729;14730;14731;14732;14733;14734;14735;18721;18722;18723;18724;18725;21174;21175;27046;27047;27048;27049;27050;27051;27052;27053;27054;27055;27056;27057;27058;27059;27060;27061;27062;28935;28936;28937;28938;28939;28940;28941;34418;34419;34420;34421;34422;34423;34424;344…	1800;2609;13129;14729;18724;21174;27048;28938;34422;38947;39833;45320;45393;51583;67129;79891;80575	815	417
sp|P70268|PKN1_MOUSE	sp|P70268|PKN1_MOUSE	18	18	17	>sp|P70268|PKN1_MOUSE Serine/threonine-protein kinase N1 OS=Mus musculus GN=Pkn1 PE=1 SV=3	1	18	18	17	25.2	25.2	24.3	104.41	946	946	0	109	0.038503	0.045726	197.93	8	8	Median	265010	258670	6343				1404	1274;3038;3213;3223;3661;7272;8175;10175;10802;11931;13449;15613;17684;20772;20929;21450;21462;21725	True;True;True;True;True;True;True;True;True;True;True;True;True;True;True;True;True;True	1316;3122;3302;3312;3758;7442;8371;10427;11072;12232;13816;16026;18244;21785;21943;22487;22499;22771	2539;2540;5828;5829;6162;6163;6164;6165;6176;6958;13653;15607;19647;20881;22992;25999;29960;34007;39957;39958;39959;40210;41145;41158;41658	3837;3838;3839;8776;8777;9290;9291;9292;9293;9294;9295;9307;9308;10537;20898;20899;23833;29811;29812;31661;34813;39578;45514;51334;60083;60084;60085;60086;60087;60088;60089;60090;60091;60092;60093;60094;60095;60096;60466;60467;61897;61924;61925;62711	3837;8777;9291;9307;10537;20899;23833;29812;31661;34813;39578;45514;51334;60084;60466;61897;61924;62711
sp|Q3UH60|DIP2B_MOUSE	sp|Q3UH60|DIP2B_MOUSE	17	17	17	>sp|Q3UH60|DIP2B_MOUSE Disco-interacting protein 2 homolog B OS=Mus musculus GN=Dip2b PE=1 SV=1	1	17	17	17	15.4	15.4	15.4	171.12	1574	1574	0	81.976	0.044772	0.044859	59.664	2	2	Median	96643	95421	1222				1781	1726;3589;7996;8570;8611;8669;9239;9857;15149;16249;18003;18132;20231;21074;21715;27083;27434	True;True;True;True;True;True;True;True;True;True;True;True;True;True;True;True;True	1782;3686;8191;8774;8817;8876;9465;10101;15552;16693;18576;18711;21223;22095;22761;28295;28657	3343;6821;6822;15183;16409;16494;16642;17688;18972;29109;31227;34530;34812;38811;40557;41643;52808;53453	5044;10323;10324;23170;23171;25011;25012;25013;25151;25391;26980;28846;44208;47362;52138;52539;58381;61019;62685;79472;80395	5044;10323;23170;25012;25151;25391;26980;28846;44208;47362;52138;52539;58381;61019;62685;79472;80395
sp|P80316|TCPE_MOUSE	sp|P80316|TCPE_MOUSE	17	17	17	>sp|P80316|TCPE_MOUSE T-complex protein 1 subunit epsilon OS=Mus musculus GN=Cct5 PE=1 SV=1	1	17	17	17	32.5	32.5	32.5	59.623	541	541	0	133.09	0.047393	0.070897	130.82	9	9	Median	801640	791120	10525				1451	2354;2765;3313;4342;4343;9091;10185;10331;10341;10882;13382;14114;16635;16784;25396;26393;26394	True;True;True;True;True;True;True;True;True;True;True;True;True;True;True;True;True	2421;2844;3406;4458;4459;9312;10439;10589;10599;11153;13747;13748;14496;17122;17291;26556;27598;27599	4476;5309;6346;6347;8301;8302;8303;8304;17384;19666;19934;19935;19950;21068;25908;25909;25910;27184;27185;31952;32284;32285;49305;51663;51664	6733;7997;9571;9572;12651;12652;12653;12654;12655;12656;26520;29834;29835;30240;30241;30242;30243;30244;30245;30246;30247;30271;31930;31931;39444;39445;39446;41313;41314;48425;48892;48893;48894;48895;74233;74234;74235;74236;77716;77717;77718	6733;7997;9571;12651;12654;26520;29834;30243;30271;31930;39445;41313;48425;48892;74234;77716;77717	472	91
sp|P17710|HXK1_MOUSE;sp|Q91W97|HKDC1_MOUSE	sp|P17710|HXK1_MOUSE	19;1	19;1	17;0	>sp|P17710|HXK1_MOUSE Hexokinase-1 OS=Mus musculus GN=Hk1 PE=1 SV=3	2	19	19	17	23.2	23.2	21.4	108.3	974	974;915	0	134.84	0.057419	0.055627	88.659	8	8	Median	385760	371700	14062				738	2036;2865;6199;7213;7688;7914;7915;8089;8788;9702;10688;11780;14631;16656;16657;17066;18878;21042;23763	True;True;True;True;True;True;True;True;True;True;True;True;True;True;True;True;True;True;True	2099;2945;6342;7381;7873;8108;8109;8285;8998;9940;10954;12078;15024;17145;17146;17611;19614;22062;24869	3883;5455;5456;11730;13574;14550;14992;14993;14994;15432;16845;16846;18613;20696;20697;22699;22700;22701;28104;31997;31998;31999;32000;32001;32002;32003;32819;36269;40443;45886	5835;5836;8211;8212;17921;20761;20762;20763;22233;22892;22893;22894;22895;23553;23554;25709;25710;25711;28365;31362;31363;34379;34380;34381;34382;34383;42689;42690;48482;48483;48484;48485;48486;48487;48488;48489;48490;48491;49613;54740;60835;60836;69073;69074;69075	5835;8211;17921;20761;22233;22893;22895;23554;25710;28365;31362;34380;42689;48482;48487;49613;54740;60835;69074
sp|O70133|DHX9_MOUSE	sp|O70133|DHX9_MOUSE	17	17	17	>sp|O70133|DHX9_MOUSE ATP-dependent RNA helicase A OS=Mus musculus GN=Dhx9 PE=1 SV=2	1	17	17	17	15.1	15.1	15.1	149.47	1380	1380	0	205.63	0.057933	0.05881	49.323	6	6	Median	343110	333030	10088				433	1082;3296;5288;10150;11186;11591;14092;16088;16990;17333;21809;23380;23741;24500;24501;25795;27411	True;True;True;True;True;True;True;True;True;True;True;True;True;True;True;True;True	1117;3389;5416;10401;11460;11884;14474;16518;17521;17887;22856;24477;24847;25624;25625;26981;28634	2171;6320;10133;10134;19589;21609;22361;27158;30863;32670;33280;33281;41764;45076;45811;45812;47492;47493;50134;53421	3290;9532;9533;15520;15521;15522;15523;15524;15525;15526;29723;32740;32741;32742;33881;41277;46834;49418;50289;50290;62875;67876;68956;68957;68958;68959;71424;71425;75432;80356	3290;9532;15520;29723;32741;33881;41277;46834;49418;50289;62875;67876;68958;71424;71425;75432;80356	76	48
sp|P18242|CATD_MOUSE	sp|P18242|CATD_MOUSE	17	17	17	>sp|P18242|CATD_MOUSE Cathepsin D OS=Mus musculus GN=Ctsd PE=1 SV=1	1	17	17	17	45.1	45.1	45.1	44.953	410	410	0	323.31	0.061294	0.084169	166.17	32	30	Median	9112000	9048900	63090				748	1116;2451;4013;8364;8365;11596;12095;15486;18303;18922;18923;19228;23278;23685;24760;25961;27636	True;True;True;True;True;True;True;True;True;True;True;True;True;True;True;True;True	1152;1153;2521;2522;4125;4126;8565;8566;11889;12401;15895;15896;18889;19673;19674;19675;20079;20080;24371;24789;25891;27151;28861	2222;2223;2224;2225;2226;2227;2228;2229;2230;2231;2232;2233;2234;2235;2236;2237;2238;2239;4727;4728;4729;4730;4731;4732;4733;4734;4735;4736;4737;4738;4739;4740;4741;4742;4743;4744;4745;4746;4747;4748;4749;4750;4751;4752;4753;4754;4755;4756;4757;4758;4759;4760;4761;4762;4763;4764;4765;4766;7727;7728;15930;15931;15932;15933;15934;15935;15936;15937;15938;15939;15940;15941;15942;15943;15944;15945;159…	3360;3361;3362;3363;3364;3365;3366;3367;3368;3369;3370;3371;3372;3373;3374;3375;3376;3377;3378;3379;3380;3381;3382;3383;3384;3385;3386;3387;3388;3389;3390;3391;7124;7125;7126;7127;7128;7129;7130;7131;7132;7133;7134;7135;7136;7137;7138;7139;7140;7141;7142;7143;7144;7145;7146;7147;7148;7149;7150;7151;7152;7153;7154;7155;7156;7157;7158;7159;7160;7161;7162;7163;7164;7165;7166;7167;7168;7169;7170;7171…	3372;7188;11797;24358;24383;33896;35315;45093;53021;54868;54871;55723;67655;68719;72259;76140;80937	198;199;200	244;272;324
sp|P80314|TCPB_MOUSE;REV__sp|Q8VHR0|PCD18_MOUSE	sp|P80314|TCPB_MOUSE	17;1	17;1	17;1	>sp|P80314|TCPB_MOUSE T-complex protein 1 subunit beta OS=Mus musculus GN=Cct2 PE=1 SV=4	2	17	17	17	45	45	45	57.477	535	535;1134	0	276.32	0.062908	0.068836	129.26	17	16	Median	1324400	1296200	28171				1449	121;1914;2945;4599;4651;5181;8016;10356;10496;11601;12477;12582;16658;17609;19555;25397;25750	True;True;True;True;True;True;True;True;True;True;True;True;True;True;True;True;True	125;1974;3026;4721;4773;5308;8212;10614;10758;11894;12789;12790;12898;17147;17148;18167;20509;20510;26557;26934	204;205;3713;5561;5562;5563;5564;5565;5566;5567;5568;5569;5570;5571;5572;5573;5574;5575;5576;5577;8814;8917;9865;9866;9867;15237;15238;15239;15240;15241;15242;15243;19976;19977;19978;19979;19980;19981;19982;19983;19984;19985;19986;19987;19988;19989;19990;20228;22415;22416;24059;24060;24323;32004;32005;32006;32007;32008;33807;37628;37629;37630;37631;37632;37633;37634;49306;50032;50033;50034;50035;…	325;326;327;328;329;5588;8353;8354;8355;8356;8357;8358;8359;8360;8361;8362;8363;8364;8365;8366;8367;8368;8369;8370;8371;13521;13686;15131;15132;15133;23249;23250;23251;23252;23253;23254;23255;23256;23257;23258;30308;30309;30310;30311;30312;30313;30314;30315;30316;30317;30318;30319;30320;30321;30322;30323;30324;30325;30326;30327;30328;30329;30330;30331;30719;30720;33965;33966;36501;36502;36929;369…	325;5588;8355;13521;13686;15133;23250;30314;30719;33965;36502;36930;48495;51019;56735;74237;75291	467;468	244;445
sp|Q3TW96|UAP1L_MOUSE	sp|Q3TW96|UAP1L_MOUSE	18	18	17	>sp|Q3TW96|UAP1L_MOUSE UDP-N-acetylhexosamine pyrophosphorylase-like protein 1 OS=Mus musculus GN=Uap1l1 PE=2 SV=1	1	18	18	17	39.1	39.1	36.5	56.613	507	507	0	323.31	0.086623	0.089901	96.325	9	9	Median	2233100	2220500	12523				1707	7;143;144;4898;4899;7726;7832;8324;9280;13929;17401;17402;19052;23211;24179;24262;26546;26579	True;True;True;True;True;True;True;True;True;True;True;True;True;True;True;True;True;True	8;147;148;5021;5022;7912;8023;8522;9508;14308;17956;17957;19850;19851;24299;25299;25382;27751;27784	10;11;12;13;14;15;234;235;236;237;238;9332;9333;9334;14622;14825;15870;17803;17804;17805;17806;17807;26814;33409;33410;33411;33412;33413;36593;36594;36595;36596;36597;44790;46810;47028;51937;51974	19;20;21;22;23;24;25;26;27;28;29;367;368;369;370;371;372;373;374;375;376;377;14352;14353;14354;14355;14356;22327;22651;24235;24236;27162;27163;27164;27165;27166;40763;50451;50452;50453;50454;50455;50456;55246;55247;55248;55249;55250;55251;55252;55253;55254;67484;67485;70426;70764;70765;78128;78179	21;367;375;14352;14356;22327;22651;24236;27164;40763;50451;50454;55246;67484;70426;70764;78128;78179
sp|P10126|EF1A1_MOUSE;sp|P62631|EF1A2_MOUSE	sp|P10126|EF1A1_MOUSE;sp|P62631|EF1A2_MOUSE	17;9	17;9	17;9	>sp|P10126|EF1A1_MOUSE Elongation factor 1-alpha 1 OS=Mus musculus GN=Eef1a1 PE=1 SV=3;>sp|P62631|EF1A2_MOUSE Elongation factor 1-alpha 2 OS=Mus musculus GN=Eef1a2 PE=1 SV=1	2	17	17	17	53.5	53.5	53.5	50.113	462	462;463	0	323.31	0.087319	0.11228	257.61	3	0	Median	5742400	5622900	119470				646	3373;5206;11592;13642;16287;16288;17835;18992;19488;20570;21934;21989;22802;24576;26910;27657;27658	True;True;True;True;True;True;True;True;True;True;True;True;True;True;True;True;True	3468;5333;11885;14013;16731;16732;18404;18405;19767;19768;20416;20417;21572;21573;21574;22984;23040;23875;25700;25701;28120;28882;28883	6445;9924;9925;9926;9927;9928;9929;9930;9931;22362;22363;22364;26309;31274;31275;34279;34280;34281;34282;34283;34284;34285;34286;34287;36489;36490;36491;36492;36493;37461;37462;37463;37464;37465;39453;39454;39455;39456;39457;39458;39459;39460;39461;39462;39463;39464;39465;39466;39467;39468;39469;39470;39471;39472;39473;39474;39475;39476;39477;39478;39479;39480;39481;39482;39483;39484;42051;42052;…	9723;15214;15215;15216;15217;15218;15219;15220;15221;15222;15223;15224;15225;15226;15227;15228;15229;15230;15231;15232;15233;15234;15235;15236;33882;33883;33884;33885;33886;33887;33888;33889;33890;40024;40025;47428;47429;47430;47431;51766;51767;51768;51769;51770;51771;51772;51773;51774;51775;51776;51777;51778;51779;51780;51781;51782;51783;51784;51785;51786;51787;51788;55105;55106;55107;55108;5510…	9723;15233;33884;40024;47429;47431;51780;55112;56484;59341;63326;63469;66019;71639;79023;80988;80989	131;132;133;134	102;276;404;410
sp|Q61210|ARHG1_MOUSE	sp|Q61210|ARHG1_MOUSE	17	17	17	>sp|Q61210|ARHG1_MOUSE Rho guanine nucleotide exchange factor 1 OS=Mus musculus GN=Arhgef1 PE=1 SV=2	1	17	17	17	26.5	26.5	26.5	102.8	920	920	0	203.85	0.090523	0.090887	158.4	9	9	Median	464120	452260	11866				2080	1611;3900;5714;6001;6765;7260;8259;10787;12903;14903;18663;18680;18875;19378;20620;23529;23850	True;True;True;True;True;True;True;True;True;True;True;True;True;True;True;True;True	1664;4002;5845;6141;6919;7430;8455;11055;13232;15300;19341;19342;19363;19609;19610;20275;20276;21627;24631;24957	3119;3120;3121;3122;7415;7416;10923;11408;12852;12853;13637;13638;13639;15716;20843;24851;24852;24853;28529;35867;35868;35896;36261;36262;36263;37249;37250;39635;39636;39637;39638;45390;46149	4714;4715;4716;4717;11309;11310;16705;16706;16707;16708;17449;19641;19642;20874;20875;20876;20877;20878;20879;23998;31599;37775;37776;37777;43304;54164;54165;54166;54167;54168;54208;54729;54730;54731;54732;54733;54734;56173;56174;56175;59584;59585;59586;59587;59588;59589;68317;68318;69467;69468	4714;11309;16707;17449;19642;20875;23998;31599;37776;43304;54164;54208;54730;56173;59586;68318;69468
sp|E9Q634|MYO1E_MOUSE	sp|E9Q634|MYO1E_MOUSE	20	17	17	>sp|E9Q634|MYO1E_MOUSE Unconventional myosin-Ie OS=Mus musculus GN=Myo1e PE=1 SV=1	1	20	17	17	19.3	17.1	17.1	126.82	1107	1107	0	136.43	0.11637	0.13836	129.53	9	8	Median	450330	426550	23782				230	1601;2698;3631;4885;5948;7589;9944;9962;10707;14275;14323;14324;17832;18459;20433;25302;25991;26729;26980;27208	True;True;False;True;True;True;True;True;True;False;True;True;True;True;True;True;True;False;True;True	1654;2776;3728;5008;6088;7773;10191;10209;10973;14660;14709;14710;18401;19075;21430;26461;27181;27937;28191;28423	3108;5199;6888;6889;9315;11326;14341;19163;19204;19205;20720;27522;27582;27583;27584;34276;35473;39199;49146;50666;52232;52616;53035	4698;4699;7827;10429;10430;10431;14328;17327;21900;21901;29128;29178;29179;31396;41780;41781;41872;41873;41874;41875;41876;41877;51763;53568;58954;73977;73978;76230;76231;76232;76233;78594;79162;79801	4699;7827;10430;14328;17327;21901;29128;29178;31396;41780;41872;41874;51763;53568;58954;73978;76232;78594;79162;79801
sp|Q69ZK0|PREX1_MOUSE	sp|Q69ZK0|PREX1_MOUSE	17	17	17	>sp|Q69ZK0|PREX1_MOUSE Phosphatidylinositol 3,4,5-trisphosphate-dependent Rac exchanger 1 protein OS=Mus musculus GN=Prex1 PE=1 SV=2	1	17	17	17	14.9	14.9	14.9	184.93	1650	1650	0	85.622	0.14024	0.15834	159.83	6	5	Median	142470	130050	12420				2255	740;2824;2843;2900;4225;4887;6331;11473;11902;12562;14848;15367;18844;20378;21341;23674;26622	True;True;True;True;True;True;True;True;True;True;True;True;True;True;True;True;True	760;2903;2923;2980;4341;5010;6477;11759;12202;12877;15245;15773;19570;21375;22374;24778;27829	1534;1535;5398;5427;5504;8105;9317;11997;22100;22918;22919;24277;24278;24279;28453;29428;36212;36213;36214;39105;40973;45658;52056	2343;2344;8123;8171;8278;12359;14331;18316;33503;34701;34702;36839;36840;36841;36842;43182;44713;44714;54666;54667;54668;54669;54670;58824;58825;61618;68694;68695;78312;78313	2343;8123;8171;8278;12359;14331;18316;33503;34701;36842;43182;44714;54666;58824;61618;68695;78313
sp|O70194|EIF3D_MOUSE	sp|O70194|EIF3D_MOUSE	17	17	17	>sp|O70194|EIF3D_MOUSE Eukaryotic translation initiation factor 3 subunit D OS=Mus musculus GN=Eif3d PE=1 SV=2	1	17	17	17	46.2	46.2	46.2	63.988	548	548	0	197.78	0.14429	0.19249	143.4	9	8	Median	393140	357590	35549				440	2536;3932;7385;8025;11320;11506;17521;17853;20294;22114;23025;24082;24083;26718;27150;27341;27498	True;True;True;True;True;True;True;True;True;True;True;True;True;True;True;True;True	2609;4038;7565;8221;11600;11793;18077;18424;21288;23170;24106;25198;25199;27925;28364;28562;28722	4930;4931;7509;13859;15255;21844;21845;22166;33603;33604;33605;34313;38918;38919;38920;42340;42341;44348;46620;46621;52210;52955;52956;53294;53295;53581;53582;53583	7474;7475;11449;11450;21205;21206;23275;33103;33104;33593;33594;50721;50722;50723;50724;51831;51832;58539;58540;58541;58542;58543;63771;63772;63773;66789;70133;70134;78557;79668;79669;80174;80175;80176;80177;80178;80548;80549;80550	7475;11449;21205;23275;33104;33593;50723;51832;58539;63771;66789;70133;70134;78557;79668;80175;80550
sp|A6H8H2|DEN4C_MOUSE	sp|A6H8H2|DEN4C_MOUSE	17	17	17	>sp|A6H8H2|DEN4C_MOUSE DENN domain-containing protein 4C OS=Mus musculus GN=Dennd4c PE=1 SV=1	1	17	17	17	15.1	15.1	15.1	211.46	1906	1906	0	104.1	0.15285	0.26329	140.53	6	5	Median	237080	188820	48257				185	1625;3882;10659;13350;15457;15492;15918;16019;17511;19081;20025;20359;21412;21600;22170;26029;26467	True;True;True;True;True;True;True;True;True;True;True;True;True;True;True;True;True	1678;3984;10925;13712;13713;15865;15903;16342;16447;18067;19888;21015;21355;22447;22641;23228;27219;27672	3141;7389;20661;20662;25865;25866;29619;29620;29683;30558;30706;33586;36644;38421;39047;41089;41384;42462;50756;50757;51792	4746;4747;11266;11267;31300;31301;31302;31303;39376;39377;45013;45014;45110;46369;46581;46582;46583;46584;46585;50693;55327;57830;58716;58717;61805;62302;63972;63973;76361;76362;77922	4746;11267;31300;39377;45014;45110;46369;46584;50693;55327;57830;58717;61805;62302;63972;76361;77922	34	112
sp|Q9CX34|SUGT1_MOUSE	sp|Q9CX34|SUGT1_MOUSE	17	17	17	>sp|Q9CX34|SUGT1_MOUSE Suppressor of G2 allele of SKP1 homolog OS=Mus musculus GN=Sugt1 PE=2 SV=3	1	17	17	17	47	47	47	38.158	336	336	0	146.18	0.15716	0.1593	137.49	6	6	Median	204240	193300	10939				4318	1087;2406;4469;5625;10861;10862;11379;11380;13551;14880;14881;16079;20516;20517;20850;24526;26585	True;True;True;True;True;True;True;True;True;True;True;True;True;True;True;True;True	1122;2473;4589;5754;11132;11133;11662;11663;13920;15277;15278;16508;21515;21516;21864;25650;27790	2180;2181;4570;8574;10724;21033;21034;21940;21941;26186;26187;28500;28501;30818;39348;39349;40092;40093;47536;51983	3304;3305;6873;13114;13115;13116;13117;13118;16415;31873;31874;31875;31876;33259;33260;39839;39840;43261;43262;46753;46754;46755;59163;59164;59165;59166;59167;59168;59169;59170;59171;60289;60290;60291;71486;78189	3304;6873;13115;16415;31873;31875;33259;33260;39839;43261;43262;46754;59167;59170;60289;71486;78189
sp|Q64521|GPDM_MOUSE	sp|Q64521|GPDM_MOUSE	17	17	17	>sp|Q64521|GPDM_MOUSE Glycerol-3-phosphate dehydrogenase, mitochondrial OS=Mus musculus GN=Gpd2 PE=1 SV=2	1	17	17	17	33.1	33.1	33.1	80.953	727	727	0	285.92	0.20157	0.20927	99.158	7	7	Median	325450	317440	8015				2225	1064;1241;2704;2895;4398;5559;7342;10255;14837;14873;15034;16979;17506;18163;18318;22554;27020	True;True;True;True;True;True;True;True;True;True;True;True;True;True;True;True;True	1098;1282;2782;2975;4514;5687;7514;7515;10511;15234;15270;15431;17507;18062;18742;18904;23622;28232	2136;2494;5210;5499;8453;10627;13760;13761;19793;28438;28485;28791;28792;32649;32650;33581;34865;34866;34867;34868;35166;43167;43168;43169;52678	3232;3768;3769;3770;7847;8270;8271;8272;12891;16275;21076;21077;30024;43165;43235;43719;43720;43721;43722;49388;49389;50687;52623;52624;52625;52626;53053;65010;65011;65012;65013;65014;79253	3232;3768;7847;8271;12891;16275;21077;30024;43165;43235;43719;49388;50687;52623;53053;65011;79253	616	603
sp|Q7TT50|MRCKB_MOUSE;sp|Q3UU96|MRCKA_MOUSE;sp|P54265|DMPK_MOUSE	sp|Q7TT50|MRCKB_MOUSE	17;2;1	17;2;1	17;2;1	>sp|Q7TT50|MRCKB_MOUSE Serine/threonine-protein kinase MRCK beta OS=Mus musculus GN=Cdc42bpb PE=1 SV=2	3	17	17	17	10.9	10.9	10.9	194.75	1713	1713;1719;631	0	65.275	0.24034	0.28363	138.52	8	7	Median	177800	162890	14913				2558	1286;3666;4122;7945;8059;9955;10179;11347;13814;16092;16966;18795;18865;18869;22865;25051;26011	True;True;True;True;True;True;True;True;True;True;True;True;True;True;True;True;True	1328;3763;4235;8140;8255;10202;10432;11628;14189;16522;17494;19507;19595;19601;23940;26191;27201	2553;6963;6964;6965;7919;15075;15373;19179;19654;21891;26605;30867;32627;36137;36245;36252;44050;48583;50711	3858;3859;10542;10543;10544;12083;23018;23440;29147;29820;33188;40461;46839;49361;54568;54707;54708;54709;54710;54718;66297;73101;76292;76293	3858;10543;12083;23018;23440;29147;29820;33188;40461;46839;49361;54568;54708;54718;66297;73101;76292
sp|P30999|CTND1_MOUSE	sp|P30999|CTND1_MOUSE	17	17	17	>sp|P30999|CTND1_MOUSE Catenin delta-1 OS=Mus musculus GN=Ctnnd1 PE=1 SV=2	1	17	17	17	30.7	30.7	30.7	104.92	938	938	0	172.02	0.28775	0.34223	153.17	5	4	Median	221790	205520	16270				876	1317;7065;7732;9075;9719;10103;16230;16394;20212;20572;20809;21268;21591;22148;23923;25948;27396	True;True;True;True;True;True;True;True;True;True;True;True;True;True;True;True;True	1359;7228;7920;9296;9957;10354;16672;16845;21204;21576;21823;22294;22632;23206;25031;27138;28619	2591;2592;2593;2594;13350;14637;17355;18648;19515;31197;31198;31471;38778;39486;40024;40873;41371;42395;46320;46321;50586;53391;53392	3912;3913;3914;3915;3916;20391;22350;26476;28406;29633;47317;47318;47708;47709;58337;59387;60188;60189;61484;61485;62279;62280;63853;69696;69697;76098;76099;80320;80321;80322	3913;20391;22350;26476;28406;29633;47318;47708;58337;59387;60188;61485;62280;63853;69697;76099;80321
sp|P16858|G3P_MOUSE;sp|Q64467|G3PT_MOUSE	sp|P16858|G3P_MOUSE	16;2	16;2	16;2	>sp|P16858|G3P_MOUSE Glyceraldehyde-3-phosphate dehydrogenase OS=Mus musculus GN=Gapdh PE=1 SV=2	2	16	16	16	62.8	62.8	62.8	35.81	333	333;440	0	323.31	0.0026946	0.0030244	127.48	4	0	Median	5096800	4862100	234680				726	583;7917;8641;12961;14547;15067;19946;24839;25162;25163;25237;25496;25715;26211;26212;26603	True;True;True;True;True;True;True;True;True;True;True;True;True;True;True;True	599;8111;8848;13290;14937;15467;20931;20932;25972;26306;26307;26308;26309;26310;26394;26659;26899;27407;27408;27409;27410;27411;27412;27809;27810	1159;14997;14998;14999;15000;16608;16609;24977;24978;24979;24980;24981;24982;24983;24984;24985;24986;24987;24988;27940;28909;28910;28911;28912;28913;28914;28915;28916;28917;28918;28919;28920;28921;28922;28923;28924;38288;38289;38290;38291;38292;48170;48851;48852;48853;48854;48855;48856;48857;48858;48859;48860;48861;48862;48863;48864;48865;48866;48867;48868;48869;48870;48871;48872;48873;48874;4887…	1778;22898;22899;22900;22901;22902;22903;22904;22905;22906;22907;25344;25345;25346;37986;37987;37988;37989;37990;37991;37992;37993;37994;37995;37996;37997;37998;37999;38000;38001;38002;38003;38004;38005;42406;42407;43879;43880;43881;43882;43883;43884;43885;43886;43887;43888;43889;43890;43891;43892;43893;43894;43895;43896;43897;43898;43899;43900;43901;43902;43903;43904;57631;57632;57633;57634;5763…	1778;22901;25346;37987;42407;43882;57641;72449;73512;73544;73785;74483;75212;77100;77121;78241	181;182;183;184;185	103;128;131;326;329
sp|P06151|LDHA_MOUSE;sp|P00342|LDHC_MOUSE	sp|P06151|LDHA_MOUSE	17;2	17;2	16;1	>sp|P06151|LDHA_MOUSE L-lactate dehydrogenase A chain OS=Mus musculus GN=Ldha PE=1 SV=3	2	17	17	16	45.5	45.5	41.9	36.498	332	332;332	0	323.31	0.01209	0.014947	176.93	10	9	Median	2473900	2455200	18724				595	2084;3442;4076;4077;4471;7208;8229;13198;14943;15977;19603;20005;21031;21032;24877;25078;26092	True;True;True;True;True;True;True;True;True;True;True;True;True;True;True;True;True	2148;3538;3539;4189;4190;4591;7376;8425;13535;15340;16403;20567;20568;20993;22049;22050;26011;26220;27284	3958;3959;3960;6603;6604;7855;7856;7857;7858;7859;8576;13569;15675;15676;25562;28618;28619;30633;37735;37736;37737;38392;38393;40422;40423;40424;48225;48629;50954;50955;50956;50957	5960;5961;5962;5963;5964;5965;9960;9961;11989;11990;11991;11992;11993;11994;11995;13120;20748;20749;20750;20751;20752;20753;20754;20755;23933;23934;38915;43431;43432;43433;43434;43435;43436;43437;43438;43439;43440;46472;56859;56860;56861;56862;56863;57783;57784;57785;57786;57787;60797;60798;60799;60800;72529;73167;73168;76638;76639;76640;76641;76642;76643;76644;76645	5961;9960;11989;11994;13120;20749;23933;38915;43433;46472;56863;57784;60797;60800;72529;73167;76640	108	54
sp|O55029|COPB2_MOUSE	sp|O55029|COPB2_MOUSE	16	16	16	>sp|O55029|COPB2_MOUSE Coatomer subunit beta OS=Mus musculus GN=Copb2 PE=2 SV=2	1	16	16	16	28	28	28	102.45	905	905	0	159.53	0.014906	0.018863	143.09	6	6	Median	530630	523790	6839				411	1494;2608;3916;4618;9093;9336;11721;15201;19650;20496;22369;22611;23285;24871;25262;26425	True;True;True;True;True;True;True;True;True;True;True;True;True;True;True;True	1541;2684;4020;4740;9314;9565;12018;15605;20626;20627;21495;23432;23679;24378;26004;26005;26419;27630	2886;5057;7438;8848;8849;8850;8851;8852;8853;8854;8855;8856;8857;8858;8859;17387;17388;17389;17911;22612;29185;37832;37833;39316;39317;39318;39319;39320;39321;42802;43312;44924;48216;48217;48218;49074;51716	4401;7642;11353;13578;13579;13580;13581;13582;13583;13584;13585;13586;13587;13588;13589;13590;13591;13592;13593;13594;26532;26533;26534;26535;26536;27317;27318;27319;34245;44339;44340;56999;57000;57001;59118;59119;59120;59121;59122;59123;59124;59125;64449;64450;64451;65245;67670;72513;72514;72515;72516;72517;72518;73851;77783	4401;7642;11353;13588;26532;27318;34245;44340;56999;59118;64450;65245;67670;72518;73851;77783	70	94
sp|Q8VEK3|HNRPU_MOUSE	sp|Q8VEK3|HNRPU_MOUSE	16	16	16	>sp|Q8VEK3|HNRPU_MOUSE Heterogeneous nuclear ribonucleoprotein U OS=Mus musculus GN=Hnrnpu PE=1 SV=1	1	16	16	16	25.6	25.6	25.6	87.917	800	800	0	323.31	0.01773	0.0463	158.78	15	15	Median	2521100	2495600	25549				3656	2374;3083;3486;3723;5804;7134;8853;8854;9435;9473;12289;13714;15501;17386;21686;27354	True;True;True;True;True;True;True;True;True;True;True;True;True;True;True;True	2441;3167;3583;3823;5938;7298;9067;9068;9666;9704;12597;14085;15912;15913;17941;22729;28575;28576	4526;5910;5911;5912;6664;7061;11076;11077;13458;16960;16961;16962;16963;16964;18074;18075;18125;18126;23665;26430;26431;29694;29695;33375;33376;33377;33378;33379;33380;33381;33382;33383;33384;33385;33386;33387;33388;41572;41573;41574;41575;41576;41577;41578;41579;53312;53313	6809;8895;8896;8897;8898;8899;8900;10064;10065;10066;10710;10711;16956;16957;16958;16959;16960;16961;16962;16963;16964;20556;25881;25882;25883;25884;25885;25886;25887;25888;25889;25890;25891;25892;25893;25894;25895;25896;25897;27559;27560;27561;27562;27635;27636;35882;40205;40206;45125;45126;50406;50407;50408;50409;50410;50411;50412;50413;50414;50415;50416;50417;50418;50419;50420;50421;50422;5042…	6809;8898;10064;10710;16961;20556;25885;25888;27560;27636;35882;40205;45126;50407;62567;80200	777;778	477;510
sp|Q61598|GDIB_MOUSE	sp|Q61598|GDIB_MOUSE	19	19	16	>sp|Q61598|GDIB_MOUSE Rab GDP dissociation inhibitor beta OS=Mus musculus GN=Gdi2 PE=1 SV=1	1	19	19	16	42.9	42.9	36.2	50.537	445	445	0	323.31	0.023602	0.033335	125.93	16	16	Median	1972200	1953000	19259				2110	2409;2410;2411;3591;5622;5986;7221;7333;16630;16975;18161;18162;18955;22384;25002;25092;25093;27107;27108	True;True;True;True;True;True;True;True;True;True;True;True;True;True;True;True;True;True;True	2476;2477;2478;3688;5751;6126;7389;7505;17115;17503;18740;18741;19718;23447;26142;26235;26236;26237;28321;28322	4573;4574;4575;4576;4577;4578;6824;6825;6826;6827;6828;6829;10719;10720;10721;11392;13588;13747;13748;31932;31933;31934;31935;31936;31937;32643;34862;34863;34864;36426;42825;42826;42827;42828;42829;42830;42831;42832;42833;48467;48468;48469;48470;48471;48653;48654;48655;48656;52878;52879;52880;52881;52882;52883;52884;52885;52886;52887;52888;52889;52890;52891;52892	6878;6879;6880;6881;6882;6883;6884;6885;6886;10327;10328;10329;10330;10331;10332;10333;10334;10335;10336;10337;16408;16409;16410;17432;20783;20784;20785;21054;21055;21056;48392;48393;48394;48395;48396;48397;48398;48399;48400;49378;49379;52620;52621;52622;55002;64503;64504;64505;64506;64507;64508;64509;64510;64511;64512;64513;64514;64515;64516;64517;64518;64519;72940;72941;72942;72943;72944;72945;…	6878;6882;6884;10328;16408;17432;20783;21055;48393;49379;52620;52622;55002;64506;72940;73200;73204;79562;79584	583	33
sp|P09405|NUCL_MOUSE	sp|P09405|NUCL_MOUSE	16	16	16	>sp|P09405|NUCL_MOUSE Nucleolin OS=Mus musculus GN=Ncl PE=1 SV=2	1	16	16	16	23.6	23.6	23.6	76.722	707	707	0	299.75	0.02408	0.027154	152.1	5	0	Median	1306700	1236000	70679				629	1077;4679;6324;6452;6726;7047;8309;8510;8711;9409;9410;11086;15591;17275;23177;26075	True;True;True;True;True;True;True;True;True;True;True;True;True;True;True;True	1111;4801;6470;6601;6879;7209;8507;8713;8918;9640;9641;11360;16004;17829;24264;27267	2159;2160;8978;8979;11979;11980;12224;12755;13306;13307;13308;13309;13310;15825;15826;15827;15828;15829;15830;15831;15832;15833;15834;15835;15836;15837;15838;15839;15840;15841;15842;16289;16290;16291;16292;16699;16700;16701;16702;16703;16704;16705;16706;16707;16708;16709;16710;16711;16712;16713;18042;18043;21465;29924;29925;29926;29927;33194;33195;44724;50925;50926	3271;3272;3273;3274;13791;13792;18286;18287;18288;18289;18290;18291;18292;18680;18681;18682;18683;18684;18685;18686;19499;19500;20320;20321;20322;20323;20324;20325;20326;20327;20328;20329;20330;20331;24167;24168;24169;24170;24171;24172;24173;24174;24175;24176;24177;24178;24179;24180;24181;24182;24183;24184;24185;24186;24187;24188;24189;24190;24191;24192;24835;24836;24837;24838;24839;24840;24841;2…	3271;13792;18289;18681;19499;20321;24181;24835;25501;27508;27511;32548;45469;50155;67374;76601
sp|Q9Z1G4|VPP1_MOUSE	sp|Q9Z1G4|VPP1_MOUSE	16	16	16	>sp|Q9Z1G4|VPP1_MOUSE V-type proton ATPase 116 kDa subunit a isoform 1 OS=Mus musculus GN=Atp6v0a1 PE=1 SV=3	1	16	16	16	19.1	19.1	19.1	96.466	839	839	0	307	0.025213	0.026572	119.73	10	10	Median	637720	620450	17267				5277	1422;1552;1921;3709;3922;3923;5556;5557;9162;9730;10682;11108;15461;16886;18409;19778	True;True;True;True;True;True;True;True;True;True;True;True;True;True;True;True	1466;1604;1605;1981;3809;4027;4028;5684;5685;9387;9968;10948;11382;15869;15870;17406;19008;19009;20761	2763;2764;3015;3016;3017;3018;3720;7044;7493;7494;7495;10621;10622;17514;18662;20689;21492;29624;29625;29626;29627;32456;35375;35376;35377;35378;35379;35380;35381;35382;35383;38068	4216;4217;4218;4219;4220;4572;4573;4574;4575;4576;5598;10670;10671;10672;11425;11426;11427;11428;11429;11430;11431;11432;11433;16263;16264;26752;26753;28425;31342;32581;45018;45019;45020;45021;45022;45023;45024;49132;49133;53413;53414;53415;53416;53417;53418;53419;53420;53421;53422;53423;53424;53425;53426;53427;53428;53429;53430;53431;53432;57352	4216;4572;5598;10671;11426;11433;16263;16264;26753;28425;31342;32581;45022;49132;53413;57352	1013;1014	80;94
sp|P18760|COF1_MOUSE	sp|P18760|COF1_MOUSE	17	17	16	>sp|P18760|COF1_MOUSE Cofilin-1 OS=Mus musculus GN=Cfl1 PE=1 SV=3	1	17	17	16	73.5	73.5	66.9	18.559	166	166	0	323.31	0.025338	0.030503	155.22	23	23	Median	6861400	6830000	31437				752	1880;1881;2266;2267;5532;6221;9536;9537;11600;14544;15481;15482;15540;15872;17637;17638;26800	True;True;True;True;True;True;True;True;True;True;True;True;True;True;True;True;True	1940;1941;2331;2332;5660;6364;9768;9769;11893;14934;15890;15891;15953;16293;18196;18197;28008	3650;3651;3652;3653;3654;3655;3656;3657;3658;3659;4281;4282;4283;4284;4285;4286;4287;4288;4289;4290;4291;4292;4293;4294;4295;4296;4297;4298;4299;10577;10578;10579;10580;10581;10582;10583;10584;11760;11761;11762;18231;18232;18233;22373;22374;22375;22376;22377;22378;22379;22380;22381;22382;22383;22384;22385;22386;22387;22388;22389;22390;22391;22392;22393;22394;22395;22396;22397;22398;22399;22400;22…	5495;5496;5497;5498;5499;5500;5501;5502;5503;5504;5505;5506;5507;5508;5509;6467;6468;6469;6470;6471;6472;6473;6474;6475;6476;6477;6478;6479;6480;6481;6482;6483;6484;6485;6486;6487;6488;6489;6490;6491;6492;6493;6494;16189;16190;16191;16192;16193;16194;16195;16196;16197;16198;16199;16200;16201;16202;16203;16204;16205;16206;16207;16208;16209;17963;17964;17965;17966;17967;17968;27792;27793;27794;3390…	5498;5509;6467;6471;16190;17963;27792;27793;33934;42402;45070;45074;45353;46190;51084;51102;78745
sp|O89053|COR1A_MOUSE	sp|O89053|COR1A_MOUSE	16	16	16	>sp|O89053|COR1A_MOUSE Coronin-1A OS=Mus musculus GN=Coro1a PE=1 SV=5	1	16	16	16	35.1	35.1	35.1	50.989	461	461	0	150.82	0.02783	0.026618	198.98	11	10	Median	2783400	2758000	25348				549	2107;2544;2987;3305;4113;6022;10842;13019;15488;15984;19502;19687;19766;19767;20226;25958	True;True;True;True;True;True;True;True;True;True;True;True;True;True;True;True	2171;2618;3070;3398;4226;6162;11113;13352;15898;16410;20437;20438;20669;20749;20750;21218;27148	3995;4960;5670;5671;5672;6336;7909;11437;20998;25163;29674;29675;30644;30645;30646;30647;37503;37504;37505;37506;37898;38050;38051;38798;50600;50601;50602;50603	6014;7516;8511;8512;8513;8514;8515;8516;8517;8518;8519;8520;9558;9559;12071;17490;31829;38297;38298;38299;38300;38301;45098;45099;45100;45101;46492;46493;46494;46495;46496;46497;46498;46499;46500;46501;56551;56552;56553;56554;56555;56556;56557;56558;56559;56560;57105;57325;57326;58366;76117;76118;76119;76120;76121;76122;76123;76124;76125;76126	6014;7516;8511;9558;12071;17490;31829;38298;45098;46494;56551;57105;57325;57326;58366;76120
sp|P35492|HUTH_MOUSE	sp|P35492|HUTH_MOUSE	16	16	16	>sp|P35492|HUTH_MOUSE Histidine ammonia-lyase OS=Mus musculus GN=Hal PE=1 SV=1	1	16	16	16	34.7	34.7	34.7	72.257	657	657	0	281.22	0.029101	0.036933	196.67	16	14	Median	1550100	1507500	42547				915	663;998;5114;6492;6493;7368;8256;8267;8979;17803;18393;20957;23872;23970;25749;27105	True;True;True;True;True;True;True;True;True;True;True;True;True;True;True;True	680;1029;5239;6641;6642;7543;8452;8463;9197;18367;18987;21971;24979;25083;26933;28319	1322;1323;1999;2000;2001;2002;2003;2004;2005;2006;2007;9724;12287;12288;13827;15711;15725;17196;34216;34217;34218;34219;34220;35345;40259;40260;40261;40262;46182;46417;46418;46419;50031;52869;52870;52871;52872;52873;52874;52875;52876	2022;2023;3024;3025;3026;3027;3028;3029;3030;3031;3032;3033;3034;3035;3036;3037;3038;3039;3040;3041;14929;14930;18786;18787;18788;21160;23993;24008;24009;26248;26249;26250;26251;26252;51677;51678;51679;51680;51681;51682;53366;60541;60542;60543;60544;60545;60546;69512;69837;69838;69839;69840;69841;75289;79551;79552;79553;79554;79555;79556;79557;79558	2022;3025;14929;18786;18788;21160;23993;24008;26248;51679;53366;60541;69512;69838;75289;79551
sp|Q9DBJ1|PGAM1_MOUSE;sp|O70250|PGAM2_MOUSE	sp|Q9DBJ1|PGAM1_MOUSE	16;3	16;3	16;3	>sp|Q9DBJ1|PGAM1_MOUSE Phosphoglycerate mutase 1 OS=Mus musculus GN=Pgam1 PE=1 SV=3	2	16	16	16	57.5	57.5	57.5	28.832	254	254;253	0	323.31	0.029577	0.034025	130.51	20	20	Median	2242200	2220700	21492				4694	1266;1482;2994;2995;7560;7561;9609;10107;14940;19927;19961;19962;22143;25102;26780;26781	True;True;True;True;True;True;True;True;True;True;True;True;True;True;True;True	1308;1528;3078;3079;7742;7743;9843;10358;15337;20911;20947;20948;23200;23201;26246;27988;27989	2529;2530;2869;5694;5695;5696;5697;5698;5699;5700;5701;5702;5703;5704;5705;5706;5707;5708;5709;5710;5711;5712;5713;5714;5715;5716;5717;5718;5719;5720;5721;5722;5723;5724;5725;5726;5727;5728;5729;14228;14229;14230;14231;14232;14233;14234;14235;18434;19520;28613;28614;28615;38265;38312;38313;42387;42388;42389;42390;48667;52304;52305;52306;52307	3815;3816;3817;3818;3819;3820;3821;3822;3823;4375;4376;4377;8559;8560;8561;8562;8563;8564;8565;8566;8567;8568;8569;8570;8571;8572;8573;8574;8575;8576;8577;8578;8579;8580;8581;8582;8583;8584;8585;8586;8587;8588;8589;8590;8591;8592;8593;8594;8595;8596;8597;8598;8599;8600;8601;8602;8603;8604;8605;21740;21741;21742;21743;21744;21745;21746;21747;21748;21749;21750;21751;21752;21753;21754;28074;29639;43…	3815;4375;8576;8599;21742;21751;28074;29639;43423;57605;57673;57674;63835;73222;78693;78696	909	126
sp|Q8VDP3|MICA1_MOUSE	sp|Q8VDP3|MICA1_MOUSE	16	16	16	>sp|Q8VDP3|MICA1_MOUSE Protein-methionine sulfoxide oxidase MICAL1 OS=Mus musculus GN=Mical1 PE=1 SV=1	1	16	16	16	20.2	20.2	20.2	116.78	1048	1048	0	134.22	0.034081	0.038096	126.71	5	5	Median	213140	206440	6696				3615	249;1746;2358;2359;2694;3012;5325;7662;9019;11019;14346;18184;18555;22468;23810;26540	True;True;True;True;True;True;True;True;True;True;True;True;True;True;True;True	255;1804;2425;2426;2772;3096;5453;7847;9239;11292;14732;18764;19196;23535;24917;27745	464;3382;4480;4481;4482;4483;5194;5754;10199;10200;14504;17252;21284;27619;27620;34895;35679;35680;43010;43011;43012;45988;51931	717;5106;6737;6738;6739;6740;6741;7819;8654;8655;8656;15629;15630;22165;26334;32275;41941;41942;41943;41944;41945;52661;53886;53887;64788;64789;64790;64791;64792;64793;69218;78121	717;5106;6737;6739;7819;8655;15629;22165;26334;32275;41944;52661;53886;64789;69218;78121
sp|P62259|1433E_MOUSE	sp|P62259|1433E_MOUSE	18	18	16	>sp|P62259|1433E_MOUSE 14-3-3 protein epsilon OS=Mus musculus GN=Ywhae PE=1 SV=1	1	18	18	16	64.3	64.3	57.3	29.174	255	255	0	323.31	0.042055	0.068818	191.08	16	15	Median	2222200	2128500	93768				1290	94;219;3978;4218;10234;10235;12023;12942;12943;16061;16229;17654;19175;24130;26858;26859;27092;27093	True;True;True;True;True;True;True;True;True;True;True;True;True;True;True;True;True;True	97;224;4087;4333;4334;10490;10491;12326;13271;13272;16490;16670;16671;18213;20008;25247;28068;28069;28306;28307	158;159;378;379;380;381;382;383;384;385;386;7627;7628;8091;8092;8093;8094;19747;19748;19749;23158;23159;24947;24948;30778;30779;30780;30781;30782;30783;30784;30785;30786;31193;31194;31195;31196;33891;33892;33893;33894;36810;46693;46694;46695;46696;46697;46698;46699;46700;46701;46702;46703;46704;46705;46706;46707;46708;46709;46710;52445;52446;52843;52844;52845;52846;52847;52848;52849	244;245;246;589;590;591;592;593;594;595;596;597;598;599;11656;11657;11658;11659;11660;11661;11662;12332;12333;12334;12335;12336;12337;12338;12339;12340;12341;12342;29962;29963;29964;29965;29966;29967;29968;35073;35074;37946;37947;46706;46707;46708;46709;46710;46711;46712;46713;46714;47308;47309;47310;47311;47312;47313;47314;47315;47316;51133;51134;51135;51136;51137;51138;51139;51140;51141;55562;7…	244;591;11657;12340;29964;29968;35073;37946;37947;46714;47313;51135;55562;70274;78899;78902;79515;79517	396;405	1;221
sp|P29351|PTN6_MOUSE	sp|P29351|PTN6_MOUSE	16	16	16	>sp|P29351|PTN6_MOUSE Tyrosine-protein phosphatase non-receptor type 6 OS=Mus musculus GN=Ptpn6 PE=1 SV=2	1	16	16	16	37.1	37.1	37.1	67.558	595	595	0	179.43	0.048062	0.050601	149.03	12	12	Median	1213100	1198300	14754				862	789;3781;4185;6214;8240;8970;13919;15879;18665;22718;24352;25426;26470;26761;27377;27544	True;True;True;True;True;True;True;True;True;True;True;True;True;True;True;True	810;3881;4299;6357;8436;9188;14298;16300;19344;19345;23789;25472;26586;27675;27969;28600;28768	1614;1615;7154;7155;7156;7157;8017;11747;15692;15693;15694;17183;17184;17185;17186;26802;30451;30452;35870;35871;35872;35873;43562;47247;49350;51796;52275;52276;53360;53674	2447;2448;2449;2450;10858;10859;10860;10861;10862;10863;10864;12230;12231;17944;17945;23962;23963;23964;23965;23966;23967;23968;23969;23970;23971;23972;26233;26234;26235;26236;26237;40743;40744;46203;46204;54170;54171;54172;54173;54174;54175;65597;71058;74296;74297;77927;78657;78658;80263;80264;80712	2449;10859;12231;17944;23964;26237;40743;46204;54175;65597;71058;74296;77927;78658;80264;80712
sp|Q8CIN4|PAK2_MOUSE;sp|O88643|PAK1_MOUSE;sp|Q61036|PAK3_MOUSE	sp|Q8CIN4|PAK2_MOUSE	16;4;4	16;4;4	16;4;4	>sp|Q8CIN4|PAK2_MOUSE Serine/threonine-protein kinase PAK 2 OS=Mus musculus GN=Pak2 PE=1 SV=1	3	16	16	16	46	46	46	57.93	524	524;545;559	0	283.34	0.049271	0.053227	126.22	8	8	Median	469260	464710	4557				3248	1424;4774;5500;5515;11712;12860;12908;14470;16938;16939;20249;20250;21900;22014;23186;27250	True;True;True;True;True;True;True;True;True;True;True;True;True;True;True;True	1468;4897;5628;5643;12009;13189;13237;14857;17464;17465;21242;21243;22950;23065;24274;28465	2766;9135;9136;9137;9138;10527;10555;22586;22587;22588;22589;22590;22591;22592;22593;22594;22595;22596;22597;22598;22599;22600;22601;22602;24780;24858;24859;24860;27798;27799;27800;27801;27802;27803;32583;32584;38835;38836;38837;38838;38839;38840;38841;41999;42000;42001;42175;42176;44739;53104	4223;14046;14047;14048;14049;16115;16157;34213;34214;34215;34216;34217;34218;34219;34220;34221;34222;34223;34224;34225;34226;34227;34228;34229;34230;34231;37664;37665;37783;37784;37785;42197;42198;42199;42200;42201;42202;42203;42204;42205;42206;42207;42208;49307;49308;58418;58419;58420;58421;58422;58423;58424;58425;58426;63243;63244;63245;63246;63247;63518;63519;63520;63521;63522;67404;67405;79897	4223;14046;16115;16157;34213;37664;37783;42198;49307;49308;58419;58425;63244;63520;67404;79897
sp|O54774|AP3D1_MOUSE	sp|O54774|AP3D1_MOUSE	16	16	16	>sp|O54774|AP3D1_MOUSE AP-3 complex subunit delta-1 OS=Mus musculus GN=Ap3d1 PE=1 SV=1	1	16	16	16	19.8	19.8	19.8	135.08	1199	1199	0	244.86	0.054414	0.061698	202.51	8	8	Median	396090	386850	9239				386	1016;2802;5786;6025;9208;9350;9621;10963;13668;15249;15944;17818;24413;26162;27254;27389	True;True;True;True;True;True;True;True;True;True;True;True;True;True;True;True	1048;2881;5919;6165;9433;9579;9855;11236;14039;15654;16368;18384;18385;25534;27356;28469;28612	2044;2045;5371;11040;11440;11441;11442;11443;11444;11445;11446;11447;11448;17632;17933;17934;17935;18455;21190;21191;26361;26362;26363;26364;26365;26366;26367;26368;26369;26370;26371;26372;26373;29251;30591;34251;34252;34253;47338;51128;51129;51130;51131;51132;51133;53109;53110;53383	3095;3096;3097;3098;3099;3100;8087;16894;16895;17493;17494;17495;17496;17497;17498;17499;17500;17501;17502;17503;26904;27355;27356;27357;28107;32115;32116;40110;40111;40112;40113;40114;40115;40116;40117;40118;40119;40120;40121;40122;40123;44442;46414;51725;51726;51727;71203;76895;76896;76897;76898;76899;76900;79903;79904;79905;80310;80311	3096;8087;16894;17494;26904;27355;28107;32116;40111;44442;46414;51726;71203;76896;79904;80310	67	1010
sp|Q6PFD9|NUP98_MOUSE	sp|Q6PFD9|NUP98_MOUSE	16	16	16	>sp|Q6PFD9|NUP98_MOUSE Nuclear pore complex protein Nup98-Nup96 OS=Mus musculus GN=Nup98 PE=1 SV=2	1	16	16	16	13.1	13.1	13.1	197.24	1816	1816	0	71.801	0.058552	0.072246	214.61	4	4	Median	139260	123880	15380				2386	886;6514;6746;6997;7892;10106;10644;12640;15448;15692;20718;20837;21127;21128;24845;26647	True;True;True;True;True;True;True;True;True;True;True;True;True;True;True;True	911;6663;6900;7157;8084;10357;10909;12959;15856;16106;21728;21851;22149;22150;25978;27854	1763;12319;12320;12787;13238;14942;19519;20439;20440;24417;29607;30095;30096;39854;40076;40624;40625;48177;52087	2681;18831;18832;18833;19548;19549;20236;22826;29638;31014;31015;37107;44998;45712;45713;59919;60267;61105;61106;72462;78362	2681;18833;19548;20236;22826;29638;31014;37107;44998;45712;59919;60267;61105;61106;72462;78362
sp|Q02819|NUCB1_MOUSE	sp|Q02819|NUCB1_MOUSE	16	16	16	>sp|Q02819|NUCB1_MOUSE Nucleobindin-1 OS=Mus musculus GN=Nucb1 PE=1 SV=2	1	16	16	16	42.5	42.5	42.5	53.408	459	459	0	145.38	0.06187	0.12805	127.96	7	7	Median	328900	314310	14586				1564	3462;3541;5012;5612;14306;16103;18650;18698;22613;23817;23818;23819;25628;27147;27231;27232	True;True;True;True;True;True;True;True;True;True;True;True;True;True;True;True	3559;3638;5137;5741;14692;16533;19324;19386;23681;24924;24925;24926;26811;28361;28446;28447	6635;6739;6740;6741;9524;10702;10703;10704;10705;10706;10707;27564;30888;30889;35847;35848;35950;35951;43314;43315;45997;45998;45999;49829;52952;53069;53070;53071;53072;53073	10024;10177;10178;10179;10180;10181;10182;10183;10184;10185;14639;16382;16383;16384;16385;16386;16387;16388;16389;41843;46862;46863;54134;54135;54136;54285;54286;65247;65248;65249;69227;69228;69229;69230;69231;75020;79665;79848;79849;79850;79851;79852;79853	10024;10178;14639;16384;41843;46862;54136;54285;65249;69227;69229;69230;75020;79665;79849;79853
sp|Q91VD9|NDUS1_MOUSE	sp|Q91VD9|NDUS1_MOUSE	16	16	16	>sp|Q91VD9|NDUS1_MOUSE NADH-ubiquinone oxidoreductase 75 kDa subunit, mitochondrial OS=Mus musculus GN=Ndufs1 PE=1 SV=2	1	16	16	16	31.9	31.9	31.9	79.776	727	727	0	131.58	0.062325	0.064031	120.49	8	8	Median	291240	282350	8893				3693	1322;2345;3085;3301;6744;6868;8840;12782;14985;16026;16212;16556;24159;24272;26169;26849	True;True;True;True;True;True;True;True;True;True;True;True;True;True;True;True	1364;2412;3169;3394;6898;7025;9054;13108;15382;16454;16652;17029;25278;25392;27363;28057	2602;4453;4454;4455;4456;5914;6329;12785;13021;16924;24648;28716;30714;30715;31165;31783;31784;31785;31786;31787;31788;31789;46769;46770;46771;47066;51179;52433	3930;6701;6702;6703;6704;8902;8903;8904;8905;9551;19543;19544;19545;19892;25826;25827;37488;37489;43595;46593;46594;47265;47266;48176;48177;48178;48179;48180;48181;48182;70370;70371;70372;70373;70374;70822;70823;70824;76954;78882;78883	3930;6703;8903;9551;19544;19892;25826;37489;43595;46593;47266;48178;70371;70822;76954;78883	786	696
sp|Q61753|SERA_MOUSE	sp|Q61753|SERA_MOUSE	16	16	16	>sp|Q61753|SERA_MOUSE D-3-phosphoglycerate dehydrogenase OS=Mus musculus GN=Phgdh PE=1 SV=3	1	16	16	16	33.4	33.4	33.4	56.585	533	533	0	262.64	0.063394	0.058725	115.09	11	11	Median	781740	766150	15587				2122	867;1302;1382;2569;4928;8403;8988;9205;12781;15767;16096;16882;19191;20109;25164;25165	True;True;True;True;True;True;True;True;True;True;True;True;True;True;True;True	892;1344;1425;2644;5053;8604;9208;9430;13107;16185;16526;17402;20031;20032;21099;26311;26312	1729;1730;2574;2575;2576;2695;2696;5005;5006;9386;9387;16020;16021;16022;17211;17212;17625;17626;17627;17628;17629;24647;30255;30872;32452;36837;36838;36839;36840;36841;36842;36843;38593;48894;48895	2626;2627;2628;2629;2630;2631;3889;3890;3891;3892;3893;3894;3895;3896;4121;4122;4123;4124;7572;7573;14436;14437;14438;14439;14440;14441;24470;24471;24472;24473;24474;26278;26279;26896;26897;26898;26899;26900;37487;45947;45948;46844;49128;55593;55594;55595;55596;55597;55598;55599;58060;73545;73546;73547;73548;73549;73550	2628;3889;4121;7572;14438;24473;26278;26900;37487;45947;46844;49128;55596;58060;73546;73550
sp|Q8R0Y6|AL1L1_MOUSE	sp|Q8R0Y6|AL1L1_MOUSE	16	16	16	>sp|Q8R0Y6|AL1L1_MOUSE Cytosolic 10-formyltetrahydrofolate dehydrogenase OS=Mus musculus GN=Aldh1l1 PE=1 SV=1	1	16	16	16	24.4	24.4	24.4	98.708	902	902	0	132.24	0.065324	0.066742	74.121	4	4	Median	133830	129960	3862				3435	433;4767;4964;5108;6689;6698;8004;8184;9031;11430;11581;11951;12746;19895;21436;22458	True;True;True;True;True;True;True;True;True;True;True;True;True;True;True;True	443;4890;5089;5233;6842;6851;8199;8380;9251;11715;11874;12252;13072;20879;22472;23525	858;9127;9446;9447;9448;9717;12658;12678;15207;15621;17270;22011;22348;23020;24590;24591;24592;38230;38231;41122;42994	1334;14037;14038;14517;14518;14519;14520;14521;14918;19377;19378;19403;23212;23850;26358;33351;33857;33858;34858;37402;37403;37404;37405;37406;57562;57563;61860;64768	1334;14038;14518;14918;19378;19403;23212;23850;26358;33351;33857;34858;37403;57563;61860;64768
sp|Q3UIA2|RHG17_MOUSE	sp|Q3UIA2|RHG17_MOUSE	16	16	16	>sp|Q3UIA2|RHG17_MOUSE Rho GTPase-activating protein 17 OS=Mus musculus GN=Arhgap17 PE=2 SV=1	1	16	16	16	33.5	33.5	33.5	92.201	846	846	0	233.17	0.066916	0.06878	143.52	4	4	Median	234050	229980	4072				1795	128;446;573;2828;4231;6535;9678;11936;11937;14019;15976;16602;18025;20889;22573;26541	True;True;True;True;True;True;True;True;True;True;True;True;True;True;True;True	132;457;589;2908;4347;6684;9915;12237;12238;14400;16402;17081;18599;21903;23641;27746	214;899;900;901;1143;1144;1145;5407;5408;8111;12346;12347;18563;22997;22998;22999;27034;30632;31862;31863;31864;31865;31866;31867;31868;31869;31870;31871;31872;31873;31874;31875;31876;31877;34576;40159;43209;43210;43211;43212;43213;51932	341;1397;1398;1399;1400;1401;1752;1753;1754;1755;1756;8140;8141;8142;8143;8144;12368;18869;18870;18871;28285;34821;34822;34823;34824;34825;34826;34827;41102;46471;48290;48291;48292;48293;48294;48295;48296;48297;48298;48299;48300;48301;48302;48303;48304;48305;48306;48307;48308;48309;48310;48311;52201;52202;60383;60384;60385;60386;65087;65088;65089;65090;65091;65092;65093;65094;65095;65096;65097;65…	341;1399;1753;8141;12368;18870;28285;34822;34827;41102;46471;48299;52202;60384;65089;78122
sp|P47738|ALDH2_MOUSE;sp|P24549|AL1A1_MOUSE;sp|O35945|AL1A7_MOUSE;sp|Q9JHW9|AL1A3_MOUSE;sp|Q62148|AL1A2_MOUSE	sp|P47738|ALDH2_MOUSE	18;2;2;2;2	18;2;2;2;2	16;0;0;0;0	>sp|P47738|ALDH2_MOUSE Aldehyde dehydrogenase, mitochondrial OS=Mus musculus GN=Aldh2 PE=1 SV=1	5	18	18	16	32.2	32.2	30.4	56.537	519	519;501;501;512;518	0	292.37	0.068716	0.070259	160.16	13	11	Median	1404300	1369700	34658				1002	1538;4923;5423;7362;9437;11689;16031;19953;22552;22553;22637;22638;22659;22896;23052;26076;26255;27043	True;True;True;True;True;True;True;True;True;True;True;True;True;True;True;True;True;True	1590;5048;5551;7536;9668;11985;11986;16459;20939;23620;23621;23706;23707;23729;23971;24133;27268;27456;28255	2995;9379;10386;10387;10388;10389;10390;10391;10392;10393;10394;10395;10396;10397;10398;10399;10400;10401;10402;10403;13817;18077;18078;18079;22549;22550;22551;30732;30733;30734;38304;43165;43166;43375;43376;43415;43416;43417;43418;43419;43420;43421;43422;43423;43424;43425;43426;43427;43428;43429;43430;43431;43432;44093;44094;44380;44381;44382;44383;44384;50927;51385;52710;52711	4544;14423;14424;15908;15909;15910;15911;15912;15913;15914;15915;15916;15917;15918;15919;15920;15921;15922;15923;15924;15925;15926;15927;15928;15929;15930;21147;27564;27565;27566;27567;27568;34143;34144;34145;34146;34147;46621;46622;46623;46624;46625;57665;65008;65009;65329;65330;65331;65386;65387;65388;65389;65390;65391;65392;65393;65394;65395;65396;65397;65398;65399;65400;65401;65402;65403;6540…	4544;14423;15908;21147;27565;34146;46622;57665;65008;65009;65329;65331;65399;66366;66838;76605;77274;79314	308	210
sp|Q61941|NNTM_MOUSE	sp|Q61941|NNTM_MOUSE	16	16	16	>sp|Q61941|NNTM_MOUSE NAD(P) transhydrogenase, mitochondrial OS=Mus musculus GN=Nnt PE=1 SV=2	1	16	16	16	16.9	16.9	16.9	113.84	1086	1086	0	130.86	0.070319	0.077076	159.56	6	5	Median	181510	170280	11234				2133	4689;5022;5889;6422;6958;7004;8735;16053;16203;20076;20902;20903;20926;23764;24169;25042	True;True;True;True;True;True;True;True;True;True;True;True;True;True;True;True	4811;5147;6028;6570;7116;7164;8943;16481;16643;21066;21916;21917;21940;24870;25288;26182	8995;9541;9542;9543;11240;12162;12163;12164;12165;12166;12167;13177;13245;16757;16758;30765;31153;38544;40174;40175;40207;45887;46783;48568	13811;14661;14662;14663;17199;18583;18584;18585;18586;18587;18588;18589;18590;20151;20246;25560;25561;25562;25563;46686;47243;47244;57998;60408;60409;60410;60411;60412;60461;69076;70390;70391;70392;73075;73076;73077;73078;73079	13811;14661;17199;18584;20151;20246;25563;46686;47243;57998;60408;60412;60461;69076;70391;73076
sp|O35286|DHX15_MOUSE	sp|O35286|DHX15_MOUSE	17	17	16	>sp|O35286|DHX15_MOUSE Putative pre-mRNA-splicing factor ATP-dependent RNA helicase DHX15 OS=Mus musculus GN=Dhx15 PE=1 SV=2	1	17	17	16	25.4	25.4	24.3	91.006	795	795	0	86.916	0.073125	0.089145	95.233	11	11	Median	262590	251690	10901				320	1989;4495;4522;4680;7652;9940;9948;11282;12743;19727;22533;22810;23738;24069;24563;27068;27326	True;True;True;True;True;True;True;True;True;True;True;True;True;True;True;True;True	2050;4615;4643;4802;7836;10187;10195;11562;13069;20709;23601;23884;24844;25185;25687;28280;28547	3814;8635;8636;8671;8980;8981;8982;8983;8984;8985;8986;14492;19157;19169;21796;24585;24586;37966;43136;43928;43929;43930;45806;45807;46595;46596;46597;46598;46599;46600;46601;46602;47615;52783;52784;53261	5736;5737;13223;13224;13225;13283;13793;13794;13795;13796;13797;13798;13799;13800;22148;29121;29135;33034;33035;33036;37393;37394;37395;37396;37397;57192;57193;64967;66133;66134;66135;66136;66137;68951;68952;70096;70097;70098;70099;70100;70101;70102;70103;70104;71595;71596;79440;79441;79442;80114	5736;13223;13283;13793;22148;29121;29135;33035;37397;57192;64967;66134;68951;70100;71596;79440;80114	27	240
sp|Q60875|ARHG2_MOUSE	sp|Q60875|ARHG2_MOUSE	16	16	16	>sp|Q60875|ARHG2_MOUSE Rho guanine nucleotide exchange factor 2 OS=Mus musculus GN=Arhgef2 PE=1 SV=4	1	16	16	16	21.6	21.6	21.6	111.97	985	985	0	154.67	0.078935	0.082856	185.67	6	5	Median	310830	299340	11497				2020	4649;5521;7233;8814;9643;10778;12828;13290;15937;18489;18575;18819;18984;21037;22087;22630	True;True;True;True;True;True;True;True;True;True;True;True;True;True;True;True	4771;5649;7401;9024;9025;9877;11046;13156;13632;13633;16361;19112;19221;19537;19758;22056;23143;23698	8912;8913;8914;10561;10562;13601;16880;16881;16882;18481;20830;24728;25690;25691;30582;35531;35532;35712;36170;36478;40432;40433;42304;43364	13679;13680;13681;16171;16172;20798;20799;20800;25756;25757;25758;25759;25760;28143;31584;37596;39085;39086;39087;39088;39089;46398;53666;53667;53668;53934;54608;55092;60816;60817;63720;65311;65312;65313	13679;16171;20798;25757;28143;31584;37596;39088;46398;53667;53934;54608;55092;60816;63720;65311	565;566	549;762
sp|P98078|DAB2_MOUSE	sp|P98078|DAB2_MOUSE	16	16	16	>sp|P98078|DAB2_MOUSE Disabled homolog 2 OS=Mus musculus GN=Dab2 PE=1 SV=2	1	16	16	16	28.6	28.6	28.6	82.311	766	766	0	200.23	0.084478	0.11231	75.959	2	2	Median	361790	360010	1783				1533	507;678;3732;3733;8344;8927;12392;16072;17458;18548;18793;21422;22728;22747;24477;24789	True;True;True;True;True;True;True;True;True;True;True;True;True;True;True;True	519;695;3832;3833;8543;9142;12703;16501;18013;19187;19505;22458;23799;23820;25600;25921	1017;1018;1344;1345;7072;7073;7074;15898;15899;17077;23872;30804;33491;35665;35666;36135;41104;43579;43636;47459;48097	1564;1565;1566;2058;2059;10733;10734;10735;10736;10737;24284;24285;26072;36202;36203;36204;36205;46736;46737;50561;53868;53869;53870;53871;54566;61825;61826;65618;65619;65620;65693;71372;71373;71374;71375;72339;72340	1564;2059;10733;10736;24285;26072;36202;46737;50561;53869;54566;61825;65620;65693;71374;72340
sp|Q6PDQ2|CHD4_MOUSE;sp|A2A8L1|CHD5_MOUSE	sp|Q6PDQ2|CHD4_MOUSE	16;6	16;6	16;6	>sp|Q6PDQ2|CHD4_MOUSE Chromodomain-helicase-DNA-binding protein 4 OS=Mus musculus GN=Chd4 PE=1 SV=1	2	16	16	16	12.4	12.4	12.4	217.75	1915	1915;1946	0	159.64	0.093878	0.086429	89.704	5	5	Median	265960	261360	4597				2378	282;2488;5142;5508;5917;6702;7034;7035;7622;9686;12142;12284;15736;17962;18616;27058	True;True;True;True;True;True;True;True;True;True;True;True;True;True;True;True	288;2559;5267;5636;6057;6855;7196;7197;7806;9923;12449;12592;16152;18535;19274;19275;28270	536;537;4824;4825;4826;4827;9792;10544;10545;10546;10547;11276;11277;11278;12682;13288;13289;13290;14398;18573;18574;23389;23658;23659;30202;34472;34473;35782;35783;35784;52760	823;824;825;7294;7295;7296;7297;7298;15025;16136;16137;16138;16139;16140;16141;16142;17252;17253;17254;17255;19407;20301;20302;20303;20304;21975;28299;28300;35455;35873;35874;45866;52061;52062;52063;52064;54044;54045;54046;54047;79411;79412	824;7294;15025;16141;17252;19407;20301;20303;21975;28299;35455;35873;45866;52061;54047;79412
sp|P05555|ITAM_MOUSE	sp|P05555|ITAM_MOUSE	16	16	16	>sp|P05555|ITAM_MOUSE Integrin alpha-M OS=Mus musculus GN=Itgam PE=1 SV=2	1	16	16	16	19.4	19.4	19.4	127.48	1153	1153	0	195.02	0.10013	0.10157	177.02	10	9	Median	506270	496330	9945.2				593	5318;6957;6974;8417;10933;12553;13097;17272;19720;21994;22931;23225;24414;25277;25799;26693	True;True;True;True;True;True;True;True;True;True;True;True;True;True;True;True	5446;7114;7115;7133;8618;11204;12868;13433;17826;20702;23045;24007;24313;25535;26434;26985;27900	10188;10189;10190;13175;13176;13200;16062;21135;21136;21137;21138;24215;25366;25367;25368;25369;33187;33188;33189;33190;33191;37957;42148;42149;44152;44805;47339;49109;50152;52169	15608;15609;15610;15611;15612;15613;20146;20147;20148;20149;20150;20179;24532;24533;32037;32038;32039;32040;36733;36734;36735;38602;38603;38604;38605;38606;38607;50146;50147;50148;50149;50150;50151;57178;63478;63479;63480;63481;66446;66447;67504;71204;71205;73906;75458;75459;78497	15609;20149;20179;24533;32037;36733;38604;50147;57178;63479;66446;67504;71204;73906;75458;78497	107	763
sp|Q6P542|ABCF1_MOUSE	sp|Q6P542|ABCF1_MOUSE	16	16	16	>sp|Q6P542|ABCF1_MOUSE ATP-binding cassette sub-family F member 1 OS=Mus musculus GN=Abcf1 PE=1 SV=1	1	16	16	16	29.2	29.2	29.2	94.944	837	837	0	115.26	0.12392	0.13491	130.02	7	7	Median	259110	250410	8697				2333	174;2152;6494;6495;7003;11572;12979;16030;17540;17961;18457;19313;19845;22612;22986;26239	True;True;True;True;True;True;True;True;True;True;True;True;True;True;True;True	178;2216;6643;6644;7163;11865;13310;16458;18098;18534;19073;20186;20187;20829;23680;24062;27439	278;4062;12289;12290;12291;13244;22336;25037;25038;25039;25040;30731;33642;33643;33644;33645;34471;35470;35471;37111;37112;38165;43313;44254;51343	441;442;6102;18789;18790;18791;18792;20245;33841;38079;38080;38081;38082;46620;50778;50779;50780;50781;50782;50783;50784;52059;52060;53565;53566;55973;55974;55975;57480;57481;65246;66623;77215;77216	441;6102;18790;18792;20245;33841;38080;46620;50779;52059;53565;55975;57480;65246;66623;77216
sp|Q8BWT1|THIM_MOUSE	sp|Q8BWT1|THIM_MOUSE	16	16	16	>sp|Q8BWT1|THIM_MOUSE 3-ketoacyl-CoA thiolase, mitochondrial OS=Mus musculus GN=Acaa2 PE=1 SV=3	1	16	16	16	57.9	57.9	57.9	41.829	397	397	0	169.15	0.12758	0.12067	299.38	4	4	Median	418280	397790	20484				2980	176;1017;1018;2966;3271;3391;3392;3896;9289;10596;13651;14447;23323;23367;24840;25697	True;True;True;True;True;True;True;True;True;True;True;True;True;True;True;True	180;1049;1050;3049;3363;3486;3487;3998;9517;10860;14022;14834;24419;24464;25973;26881	280;281;2046;2047;5612;6287;6288;6289;6468;6469;6470;6471;7411;17821;20373;20374;20375;20376;26323;27772;44991;44992;44993;45058;48171;49944;49945;49946;49947;49948;49949;49950	444;445;3101;3102;8425;8426;9478;9479;9480;9481;9763;9764;9765;9766;9767;9768;9769;9770;11305;27183;30934;30935;30936;30937;40047;40048;42162;42163;42164;67765;67766;67767;67857;72451;72452;72453;75172;75173;75174;75175;75176;75177;75178;75179	444;3101;3102;8426;9479;9765;9768;11305;27183;30935;40047;42164;67765;67857;72452;75172
sp|Q2TBE6|P4K2A_MOUSE	sp|Q2TBE6|P4K2A_MOUSE	16	16	16	>sp|Q2TBE6|P4K2A_MOUSE Phosphatidylinositol 4-kinase type 2-alpha OS=Mus musculus GN=Pi4k2a PE=1 SV=1	1	16	16	16	42.6	42.6	42.6	54.257	479	479	0	56.99	0.15543	0.16301	126.35	8	8	Median	124080	114440	9642				1637	1759;3102;4252;6135;8841;11079;15366;16243;17270;18414;18974;19734;20092;24049;26395;26847	True;True;True;True;True;True;True;True;True;True;True;True;True;True;True;True	1817;3186;4368;6278;9055;11353;15772;16687;17824;19015;19016;19745;20717;21082;25165;27600;28055	3409;5938;8157;8158;8159;11626;16925;21458;29427;31218;33179;35392;35393;36460;38007;38569;46566;51665;51666;51667;51668;51669;51670;51671;52431	5138;8939;12439;12440;12441;17764;17765;25828;32538;44712;47352;50137;53450;53451;53452;55063;57269;58032;70058;77719;77720;77721;77722;77723;77724;77725;77726;77727;78879	5138;8939;12441;17764;25828;32538;44712;47352;50137;53450;55063;57269;58032;70058;77719;78879
sp|Q99MN1|SYK_MOUSE	sp|Q99MN1|SYK_MOUSE	16	16	16	>sp|Q99MN1|SYK_MOUSE Lysine--tRNA ligase OS=Mus musculus GN=Kars PE=1 SV=1	1	16	16	16	29.6	29.6	29.6	67.839	595	595	0	116.48	0.16705	0.2189	117.24	10	9	Median	240780	214560	26222				4069	2088;2089;5285;6891;12056;12361;13605;13606;14732;16724;16725;18919;19007;19749;19854;20332	True;True;True;True;True;True;True;True;True;True;True;True;True;True;True;True	2152;2153;5413;7048;12359;12670;13974;13975;15128;17223;17224;19670;19789;20732;20838;21328	3964;3965;3966;10108;13068;23248;23781;23782;26253;26254;26255;28277;32172;32173;36342;36521;38023;38178;38995	5971;5972;5973;5974;5975;5976;5977;15484;19970;35193;35194;36062;36063;36064;36065;39939;39940;39941;42939;42940;42941;48743;48744;48745;54865;55151;57290;57498;58647;58648	5971;5974;15484;19970;35193;36063;39939;39941;42940;48743;48745;54865;55151;57290;57498;58648
sp|P70398|USP9X_MOUSE	sp|P70398|USP9X_MOUSE	16	16	16	>sp|P70398|USP9X_MOUSE Probable ubiquitin carboxyl-terminal hydrolase FAF-X OS=Mus musculus GN=Usp9x PE=1 SV=2	1	16	16	16	7.8	7.8	7.8	290.71	2559	2559	0	130.64	0.17108	0.15791	132.44	7	7	Median	251620	225860	25761				1427	3164;5308;5462;5463;7400;8112;10420;11031;12194;14833;15759;16291;17502;19504;19512;22700	True;True;True;True;True;True;True;True;True;True;True;True;True;True;True;True	3250;5436;5590;5591;7582;8308;10680;11305;12501;15230;16175;16735;18058;20441;20451;23771	6067;10162;10456;10457;13924;15465;20098;21326;23518;28434;30240;31280;31281;33574;33575;37509;37520;43528;43529;43530	9135;9136;9137;15565;16022;16023;16024;21302;23604;30518;32346;35644;35645;43160;45925;47436;47437;50678;50679;50680;56563;56564;56577;65557;65558;65559;65560	9136;15565;16022;16024;21302;23604;30518;32346;35644;43160;45925;47437;50680;56563;56577;65558
sp|Q64514|TPP2_MOUSE	sp|Q64514|TPP2_MOUSE	16	16	16	>sp|Q64514|TPP2_MOUSE Tripeptidyl-peptidase 2 OS=Mus musculus GN=Tpp2 PE=1 SV=3	1	16	16	16	17.9	17.9	17.9	139.88	1262	1262	0	168.47	0.17345	0.19549	286.56	5	4	Median	604650	286930	317720				2222	2019;4051;4393;7750;7955;8778;9311;12110;12629;12630;15940;16143;17474;21878;26720;27445	True;True;True;True;True;True;True;True;True;True;True;True;True;True;True;True	2080;4164;4509;7938;8150;8988;9540;12416;12947;12948;16364;16573;18029;22927;27927;28669	3855;3856;7775;8405;14659;15094;16829;16830;17864;23343;23344;23345;23346;23347;23348;23349;24403;24404;24405;30585;30952;33516;41963;52212;53465	5796;5797;5798;5799;5800;5801;5802;11880;11881;12826;22381;23046;23047;25692;25693;27248;27249;35379;35380;35381;35382;35383;35384;35385;37084;37085;37086;37087;46401;46945;50593;63185;78559;80412;80413;80414	5797;11881;12826;22381;23047;25692;27249;35380;37084;37087;46401;46945;50593;63185;78559;80412
sp|Q8CHC4|SYNJ1_MOUSE	sp|Q8CHC4|SYNJ1_MOUSE	16	16	16	>sp|Q8CHC4|SYNJ1_MOUSE Synaptojanin-1 OS=Mus musculus GN=Synj1 PE=1 SV=3	1	16	16	16	12.3	12.3	12.3	172.62	1574	1574	0	59.276	0.48443	0.51711	136.16	2	2	Median	105360	93755	11604				3210	1647;6136;6488;10276;13271;13812;15175;15242;19309;21528;23137;23290;24281;25804;26132;26877	True;True;True;True;True;True;True;True;True;True;True;True;True;True;True;True	1701;6279;6637;10532;13610;14187;15579;15647;20181;22567;24222;24384;25401;26990;27325;28087	3175;11627;12283;19819;25658;26603;29149;29150;29244;37105;41271;41272;44624;44931;47091;50167;51028;52473	4802;17766;18779;30060;39040;40459;44281;44282;44435;55965;62128;62129;67212;67679;70856;75481;76743;76744;76745;78937	4802;17766;18779;30060;39040;40459;44281;44435;55965;62128;67212;67679;70856;75481;76743;78937
sp|P43406|ITAV_MOUSE	sp|P43406|ITAV_MOUSE	16	16	16	>sp|P43406|ITAV_MOUSE Integrin alpha-V OS=Mus musculus GN=Itgav PE=1 SV=2	1	16	16	16	19.3	19.3	19.3	115.36	1044	1044	0	49.096	N/A	N/A	N/A	1	1	Median	67486	66479	1007				980	2671;2785;4468;5941;7618;8415;9364;10619;11212;11213;13443;13821;13984;17484;18436;19601	True;True;True;True;True;True;True;True;True;True;True;True;True;True;True;True	2749;2864;4588;6081;7802;8616;9593;10884;11488;11489;13810;14196;14364;18039;19043;20565	5150;5346;8573;11317;11318;14393;16060;17951;20409;21656;21657;21658;25992;26613;26917;33534;35431;37733	7763;8055;13113;17315;17316;21968;24530;27382;30977;32815;32816;32817;39566;39567;40477;40921;50617;50618;53506;56857	7763;8055;13113;17316;21968;24530;27382;30977;32815;32816;39566;40477;40921;50618;53506;56857	303	737
sp|P62908|RS3_MOUSE	sp|P62908|RS3_MOUSE	15	15	15	>sp|P62908|RS3_MOUSE 40S ribosomal protein S3 OS=Mus musculus GN=Rps3 PE=1 SV=1	1	15	15	15	64.2	64.2	64.2	26.674	243	243	0	160.72	0.01517	0.015998	90.3	8	7	Median	944330	931780	12559				1339	334;556;3192;5255;6991;7222;7700;7710;8046;8405;13327;15907;15908;22512;26112	True;True;True;True;True;True;True;True;True;True;True;True;True;True;True	342;572;3281;5383;7151;7390;7885;7895;7896;8242;8606;13680;13681;16331;16332;23580;27305	679;1121;6131;6132;10044;10045;10046;10047;10048;10049;13223;13224;13225;13226;13227;13228;13589;14575;14576;14594;14595;15310;16024;25781;25782;25783;25784;25785;25786;25787;25788;25789;25790;25791;25792;25793;25794;25795;25796;25797;25798;25799;25800;25801;30537;30538;30539;43105;43106;43107;43108;43109;50995	1036;1724;1725;9236;9237;9238;9239;9240;9241;9242;15386;15387;15388;15389;15390;15391;20213;20214;20215;20216;20217;20218;20219;20220;20221;20222;20223;20786;22260;22261;22286;22287;22288;23348;24476;39226;39227;39228;39229;39230;39231;39232;39233;39234;39235;39236;39237;39238;39239;39240;39241;39242;39243;39244;39245;39246;39247;39248;39249;39250;39251;39252;39253;39254;39255;46334;46335;46336;4…	1036;1724;9237;15389;20213;20786;22260;22287;23348;24476;39246;46334;46337;64912;76698	424;425;426	157;189;236
sp|Q61490|CD166_MOUSE	sp|Q61490|CD166_MOUSE	15	15	15	>sp|Q61490|CD166_MOUSE CD166 antigen OS=Mus musculus GN=Alcam PE=1 SV=3	1	15	15	15	36	36	36	65.091	583	583	0	184.67	0.018106	0.024485	145.16	13	13	Median	1307400	1291900	15507				2098	1606;5310;6217;10884;17810;18933;20236;21738;21749;21750;22076;22077;23212;25289;25290	True;True;True;True;True;True;True;True;True;True;True;True;True;True;True	1659;5438;6360;11155;18374;18375;19688;21228;21229;22784;22795;22796;23132;23133;24300;26448;26449	3113;10164;10165;10166;10167;10168;10169;11751;11752;11753;11754;11755;11756;21070;34230;34231;34232;34233;34234;34235;34236;34237;34238;36383;38816;38817;38818;41677;41678;41694;41695;42290;42291;42292;44791;49127;49128;49129;49130;49131	4705;15567;15568;15569;15570;15571;15572;15573;15574;15575;15576;15577;15578;15579;15580;17954;17955;17956;17957;17958;17959;31933;51697;51698;51699;51700;51701;51702;51703;51704;51705;51706;51707;51708;51709;51710;54941;54942;58387;58388;58389;58390;58391;58392;58393;58394;62744;62745;62772;62773;63699;63700;63701;63702;63703;67486;73935;73936;73937;73938;73939;73940;73941;73942;73943;73944;7394…	4705;15568;17954;31933;51700;54941;58394;62745;62772;62773;63699;63702;67486;73936;73945	580;581	216;321
sp|O88844|IDHC_MOUSE	sp|O88844|IDHC_MOUSE	15	15	15	>sp|O88844|IDHC_MOUSE Isocitrate dehydrogenase [NADP] cytoplasmic OS=Mus musculus GN=Idh1 PE=1 SV=2	1	15	15	15	45.9	45.9	45.9	46.674	414	414	0	235.62	0.020046	0.020508	194.33	14	13	Median	2020200	1995600	24554				525	1053;1455;2042;2043;3439;9405;9502;10804;12060;18296;20295;20349;20827;23804;26167	True;True;True;True;True;True;True;True;True;True;True;True;True;True;True	1086;1087;1500;2105;2106;3535;9636;9733;11074;12363;12364;18882;21289;21345;21841;24910;27361	2110;2111;2112;2113;2114;2115;2116;2117;2118;2119;2120;2121;2122;2820;2821;2822;2823;2824;3890;3891;3892;6597;18038;18173;20883;20884;20885;20886;20887;20888;20889;20890;20891;20892;20893;20894;20895;20896;20897;20898;20899;20900;20901;20902;23253;23254;23255;23256;23257;23258;23259;23260;23261;23262;35125;35126;35127;35128;35129;35130;35131;35132;35133;35134;35135;35136;38921;39031;39032;39033;3…	3192;3193;3194;3195;3196;3197;3198;3199;3200;3201;3202;3203;3204;3205;3206;3207;3208;3209;3210;3211;3212;4307;4308;4309;4310;4311;5845;5846;5847;5848;9953;9954;27502;27503;27708;31664;31665;31666;31667;31668;31669;31670;31671;31672;31673;31674;31675;31676;31677;31678;31679;31680;31681;31682;31683;31684;31685;35204;35205;35206;35207;35208;35209;35210;35211;35212;35213;35214;35215;35216;35217;35218…	3198;4307;5845;5847;9953;27502;27708;31682;35211;53004;58544;58694;60228;69196;76938	86;87;88	254;259;372
sp|P05202|AATM_MOUSE	sp|P05202|AATM_MOUSE	15	15	15	>sp|P05202|AATM_MOUSE Aspartate aminotransferase, mitochondrial OS=Mus musculus GN=Got2 PE=1 SV=1	1	15	15	15	34.7	34.7	34.7	47.411	430	430	0	254.91	0.023078	0.03791	182.33	9	8	Median	1130100	1116300	13812				590	1820;2985;3147;5050;6641;7805;9578;10155;14606;15440;17549;17824;24720;24721;24727	True;True;True;True;True;True;True;True;True;True;True;True;True;True;True	1880;3068;3233;5175;6793;7996;9811;10407;14998;15848;18107;18392;25851;25852;25858	3529;3530;3531;3532;3533;3534;3535;3536;3537;3538;3539;3540;3541;5668;6039;9599;12567;14745;18319;19595;28067;29595;33662;33663;33664;34261;47953;47954;47955;47956;47957;47958;47968	5318;5319;5320;5321;5322;5323;5324;5325;5326;5327;5328;5329;5330;5331;5332;5333;5334;5335;5336;5337;5338;8507;8508;8509;9093;14737;14738;14739;14740;19228;22516;22517;22518;27917;29730;29731;42621;44976;50816;50817;50818;50819;51739;72133;72134;72135;72136;72137;72138;72139;72140;72164	5320;8507;9093;14737;19228;22517;27917;29731;42621;44976;50817;51739;72133;72140;72164
sp|Q6IRU2|TPM4_MOUSE	sp|Q6IRU2|TPM4_MOUSE	15	15	15	>sp|Q6IRU2|TPM4_MOUSE Tropomyosin alpha-4 chain OS=Mus musculus GN=Tpm4 PE=2 SV=3	1	15	15	15	55.6	55.6	55.6	28.467	248	248	0	323.31	0.02343	0.026727	190.93	17	17	Median	1582700	1560200	22480				2287	824;1506;1707;1708;2568;3177;4952;9800;13878;14932;14933;15783;15821;16384;19846	True;True;True;True;True;True;True;True;True;True;True;True;True;True;True	847;1556;1762;1763;2643;3263;5077;10039;14256;15329;15330;16201;16240;16833;16834;20830	1662;2924;2925;3282;3283;3284;3285;3286;3287;3288;3289;3290;3291;3292;3293;3294;3295;3296;5003;5004;6088;9423;9424;9425;9426;9427;18866;18867;26717;26718;26719;26720;28592;28593;28594;28595;28596;28597;28598;28599;30279;30356;30357;30358;30359;31450;31451;31452;31453;38166;38167;38168	2518;2519;2520;4452;4453;4944;4945;4946;4947;4948;4949;4950;4951;4952;4953;4954;4955;4956;4957;4958;4959;4960;4961;4962;4963;4964;7570;7571;9163;14486;14487;14488;14489;14490;14491;14492;14493;28692;28693;28694;40626;40627;40628;40629;40630;40631;40632;43388;43389;43390;43391;43392;43393;43394;43395;43396;43397;43398;43399;43400;43401;45974;46082;46083;46084;46085;46086;47667;47668;47669;47670;47…	2518;4453;4945;4952;7570;9163;14486;28692;40627;43393;43401;45974;46082;47669;57482	626;627	105;110
sp|Q9JIF7|COPB_MOUSE	sp|Q9JIF7|COPB_MOUSE	15	15	15	>sp|Q9JIF7|COPB_MOUSE Coatomer subunit beta OS=Mus musculus GN=Copb1 PE=1 SV=1	1	15	15	15	26	26	26	107.06	953	953	0	149.44	0.024022	0.034861	90.528	9	9	Median	638370	629560	8813				4911	3749;4624;4833;13163;14843;15096;17160;18204;18280;20882;20907;20908;22204;24235;25310	True;True;True;True;True;True;True;True;True;True;True;True;True;True;True	3849;4746;4956;13500;15240;15497;17711;17712;18785;18866;21896;21921;21922;23262;25355;26469	7105;8876;8877;8878;8879;9233;9234;25518;28444;28445;28446;28447;28989;32950;32951;32952;32953;34926;35099;35100;35101;40150;40151;40183;40184;42508;46961;46962;46963;49157	10778;13618;13619;13620;13621;13622;13623;13624;14185;14186;14187;14188;14189;14190;38854;43172;43173;43174;43175;43176;44031;49801;49802;49803;49804;49805;52711;52961;52962;52963;52964;52965;52966;60373;60374;60431;60432;60433;64039;70650;70651;70652;73998	10778;13621;14186;38854;43174;44031;49802;52711;52962;60373;60431;60433;64039;70651;73998	948	196
sp|Q8K2B3|SDHA_MOUSE	sp|Q8K2B3|SDHA_MOUSE	15	15	15	>sp|Q8K2B3|SDHA_MOUSE Succinate dehydrogenase [ubiquinone] flavoprotein subunit, mitochondrial OS=Mus musculus GN=Sdha PE=1 SV=1	1	15	15	15	34.3	34.3	34.3	72.585	664	664	0	244.93	0.024312	0.029947	143.65	4	4	Median	535610	529990	5619				3324	97;825;1531;1532;8208;9305;10076;15681;21301;22714;23024;24006;24360;25836;25865	True;True;True;True;True;True;True;True;True;True;True;True;True;True;True	100;848;1582;1583;1584;8404;9534;10326;16094;22331;23785;24105;25121;25122;25481;27022;27053	162;163;1663;2963;2964;2965;2966;2967;2968;15651;17856;17857;19474;30079;30080;40919;43557;44346;44347;46488;46489;46490;46491;46492;47258;50210;50211;50342;50343;50344;50345;50346;50347;50348;50349;50350;50351;50352;50353;50354;50355;50356	251;252;253;2521;4509;4510;4511;4512;4513;4514;23901;23902;27236;27237;27238;29577;29578;45696;45697;61549;65592;66787;66788;69944;69945;69946;69947;69948;69949;71071;75549;75550;75719;75720;75721;75722;75723;75724;75725;75726;75727;75728;75729;75730;75731;75732;75733;75734;75735;75736;75737;75738;75739;75740;75741;75742	252;2521;4511;4514;23901;27237;29578;45696;61549;65592;66788;69946;71071;75549;75720	740;741	279;494
sp|P48036|ANXA5_MOUSE	sp|P48036|ANXA5_MOUSE	15	15	15	>sp|P48036|ANXA5_MOUSE Annexin A5 OS=Mus musculus GN=Anxa5 PE=1 SV=1	1	15	15	15	46.4	46.4	46.4	35.752	319	319	0	302.81	0.029738	0.037061	156.31	12	12	Median	1706100	1694300	11799				1026	338;1190;6366;7312;8619;9250;9251;16728;18614;19614;20363;20364;23354;25358;26611	True;True;True;True;True;True;True;True;True;True;True;True;True;True;True	346;1228;6512;7483;8825;9476;9477;17228;17229;19271;20582;21359;21360;24451;26517;27818	684;2344;2345;2346;2347;2348;2349;2350;2351;2352;2353;2354;2355;2356;2357;2358;2359;2360;2361;2362;2363;2364;2365;2366;12048;12049;13713;13714;16530;16531;16532;16533;16534;16535;16536;16537;16538;16539;16540;17706;17707;17708;17709;17710;17711;32199;32200;35776;35777;37757;39071;39072;39073;39074;39075;45039;45040;45041;49223;49224;49225;49226;49227;49228;49229;49230;49231;49232;49233;49234;4923…	1042;3559;3560;3561;3562;3563;3564;3565;3566;3567;3568;3569;3570;3571;3572;3573;3574;3575;3576;3577;3578;3579;3580;3581;3582;3583;3584;3585;3586;3587;3588;3589;3590;3591;3592;3593;3594;3595;3596;18413;18414;18415;20999;21000;21001;25233;25234;25235;25236;25237;25238;25239;25240;25241;25242;25243;27008;27009;27010;27011;27012;27013;27014;48780;48781;48782;54028;54029;54030;54031;54032;54033;54034;…	1042;3561;18413;20999;25240;27009;27014;48782;54037;56885;58752;58757;67830;74111;78283	317	150
sp|Q3U0V1|FUBP2_MOUSE	sp|Q3U0V1|FUBP2_MOUSE	16	16	15	>sp|Q3U0V1|FUBP2_MOUSE Far upstream element-binding protein 2 OS=Mus musculus GN=Khsrp PE=1 SV=2	1	16	16	15	27.7	27.7	25.8	76.775	748	748	0	169.96	0.030123	0.029158	163.8	6	6	Median	258270	250470	7796				1722	1258;2387;10000;10287;10451;11583;11584;11717;12662;15687;15935;16634;16764;18469;23612;24765	True;True;True;True;True;True;True;True;True;True;True;True;True;True;True;True	1300;2454;10248;10543;10712;11876;11877;12014;12987;16101;16359;17120;17121;17268;19088;19089;24716;25896	2514;2515;2516;4546;19275;19276;19838;20138;20139;22350;22351;22608;24457;30087;30580;31949;31950;31951;32252;35502;35503;35504;45548;48045	3793;3794;3795;3796;6839;29279;29280;29281;29282;30094;30572;30573;30574;33860;33861;33862;34238;34239;34240;37170;45704;46396;48421;48422;48423;48424;48855;53622;53623;53624;53625;53626;53627;68545;72271;72272;72273;72274	3794;6839;29279;30094;30573;33860;33862;34239;37170;45704;46396;48421;48855;53623;68545;72273	535	268
sp|Q8R081|HNRPL_MOUSE	sp|Q8R081|HNRPL_MOUSE	15	15	15	>sp|Q8R081|HNRPL_MOUSE Heterogeneous nuclear ribonucleoprotein L OS=Mus musculus GN=Hnrnpl PE=1 SV=2	1	15	15	15	36.7	36.7	36.7	63.963	586	586	0	207.8	0.031043	0.031313	88.371	4	3	Median	359180	355670	3516				3414	1355;1907;10588;13254;13531;15868;17292;17475;17927;19215;19216;20183;21237;21766;22534	True;True;True;True;True;True;True;True;True;True;True;True;True;True;True	1398;1967;10852;13592;13900;16289;17846;18030;18499;20061;20062;20063;21174;21175;22261;22812;23602	2641;3698;20359;20360;20361;20362;25635;26152;30436;33220;33517;33518;33519;33520;33521;33522;33523;33524;33525;34427;36893;36894;36895;36896;38726;38727;38728;38729;38730;38731;38732;38733;38734;38735;38736;38737;38738;40821;41712;43137;43138	3990;5567;5568;30913;30914;30915;30916;30917;30918;30919;39012;39792;46184;50190;50191;50192;50594;50595;50596;50597;50598;50599;50600;50601;50602;50603;51996;51997;55679;55680;55681;55682;55683;55684;58265;58266;58267;58268;58269;58270;58271;58272;58273;58274;58275;58276;58277;58278;58279;61417;62796;62797;64968;64969	3990;5567;30913;39012;39792;46184;50191;50595;51996;55679;55684;58268;61417;62796;64968	746	564
sp|O88569|ROA2_MOUSE	sp|O88569|ROA2_MOUSE	18	18	15	>sp|O88569|ROA2_MOUSE Heterogeneous nuclear ribonucleoproteins A2/B1 OS=Mus musculus GN=Hnrnpa2b1 PE=1 SV=2	1	18	18	15	47.6	47.6	42.8	37.402	353	353	0	318.26	0.032268	0.05159	180.11	11	11	Median	1018900	997400	21460				503	4482;4483;8304;8314;8315;8385;8406;10871;11328;11435;11436;14465;15744;15975;17823;19757;19758;22920	True;True;True;True;True;True;True;True;True;True;True;True;True;True;True;True;True;True	4602;4603;8501;8512;8513;8586;8607;11142;11609;11720;11721;14852;16160;16401;18391;20740;20741;23996	8588;8589;8590;8591;8592;8593;8594;8595;8596;15811;15850;15851;15852;15853;15854;15855;15993;16025;21052;21053;21862;22016;22017;22018;22019;22020;27793;30211;30212;30631;34260;38037;38038;38039;44123	13143;13144;13145;13146;13147;13148;13149;13150;13151;13152;13153;13154;13155;13156;13157;13158;13159;13160;13161;13162;13163;13164;13165;13166;13167;13168;13169;13170;13171;13172;13173;13174;13175;24145;24206;24207;24208;24209;24210;24211;24212;24213;24214;24215;24434;24435;24436;24477;24478;24479;31900;31901;31902;31903;31904;33143;33371;33372;33373;33374;33375;33376;33377;33378;33379;33380;333…	13148;13157;24145;24207;24213;24435;24478;31901;33143;33374;33378;42190;45877;46470;51738;57312;57313;66404
sp|P97310|MCM2_MOUSE	sp|P97310|MCM2_MOUSE	15	15	15	>sp|P97310|MCM2_MOUSE DNA replication licensing factor MCM2 OS=Mus musculus GN=Mcm2 PE=1 SV=3	1	15	15	15	21.2	21.2	21.2	102.08	904	904	0	247.87	0.03471	0.03542	116.65	3	2	Median	366350	363740	2607.4				1474	616;2863;3988;4310;4516;6220;6620;6854;6967;8119;15764;23583;23600;24261;25533	True;True;True;True;True;True;True;True;True;True;True;True;True;True;True	632;2943;4098;4426;4637;6363;6772;7010;7125;7126;8315;16180;24687;24704;25381;26705	1251;1252;5453;7691;8245;8246;8247;8664;8665;11759;12525;12996;12997;13190;13191;15472;15473;30246;45482;45483;45484;45485;45486;45535;47027;49608	1913;1914;1915;1916;8209;11732;12569;12570;12571;12572;12573;12574;12575;13271;13272;13273;13274;13275;13276;17962;19157;19851;19852;19853;20167;20168;20169;23613;23614;45931;68439;68440;68441;68442;68443;68444;68445;68446;68525;70758;70759;70760;70761;70762;70763;74674;74675	1914;8209;11732;12570;13272;17962;19157;19852;20169;23614;45931;68443;68525;70758;74674	481	866
sp|P63005|LIS1_MOUSE	sp|P63005|LIS1_MOUSE	16	16	15	>sp|P63005|LIS1_MOUSE Platelet-activating factor acetylhydrolase IB subunit alpha OS=Mus musculus GN=Pafah1b1 PE=1 SV=2	1	16	16	15	52	52	50.2	46.67	410	410	0	178.42	0.036854	0.034101	113.46	7	6	Median	445000	437550	7449.2				1348	956;5210;5211;6611;7212;8474;11997;15182;17058;17094;21330;22286;23022;23258;26413;26789	True;True;True;True;True;True;True;True;True;True;True;True;True;True;True;True	984;5337;5338;6763;7380;8676;12299;12300;15586;17602;17643;22363;23348;24102;24347;27618;27997	1922;1923;9940;9941;9942;9943;9944;9945;12514;13573;16186;23121;23122;23123;29157;29158;32807;32808;32857;32858;32859;32860;32861;40960;42641;42642;42643;42644;44333;44334;44335;44336;44337;44338;44870;44871;51695;52321	2897;2898;2899;15248;15249;15250;15251;15252;15253;15254;15255;15256;15257;19142;20759;20760;24684;35023;35024;35025;35026;44290;44291;44292;44293;44294;49594;49595;49596;49597;49673;49674;49675;49676;49677;49678;49679;49680;61603;64217;64218;64219;64220;64221;64222;66758;66759;66760;66761;66762;66763;66764;66765;66766;67592;67593;77755;77756;77757;78715	2897;15249;15255;19142;20760;24684;35025;44291;49594;49673;61603;64217;66759;67592;77756;78715	433	172
sp|Q9CWK8|SNX2_MOUSE	sp|Q9CWK8|SNX2_MOUSE	16	16	15	>sp|Q9CWK8|SNX2_MOUSE Sorting nexin-2 OS=Mus musculus GN=Snx2 PE=1 SV=2	1	16	16	15	36.2	36.2	34.1	58.47	519	519	0	253.73	0.036887	0.039287	98.75	12	11	Median	634500	623340	11160				4300	1334;2306;3225;5504;7533;9901;16795;18705;19317;19983;23609;23887;24734;24798;26578;27174	True;True;True;True;True;True;True;True;True;True;True;True;True;True;True;True	1376;2373;3314;5632;7715;10146;17302;19394;19395;20191;20969;20970;24713;24994;25865;25930;27783;28388	2615;4401;6178;10538;10539;10540;14135;14136;14137;19082;32296;32297;35959;35960;37118;38349;38350;38351;45544;46202;47980;48107;51973;52988;52989;52990;52991;52992;52993	3949;3950;3951;6625;9310;16128;16129;16130;16131;21617;21618;21619;21620;21621;21622;21623;29030;48910;48911;54294;54295;54296;55982;57725;57726;57727;68540;68541;69541;72182;72353;78176;78177;78178;79712;79713;79714;79715;79716;79717;79718;79719;79720;79721	3950;6625;9310;16129;21618;29030;48910;54294;55982;57725;68540;69541;72182;72353;78176;79715	861;862	156;350
sp|P56399|UBP5_MOUSE	sp|P56399|UBP5_MOUSE	15	15	15	>sp|P56399|UBP5_MOUSE Ubiquitin carboxyl-terminal hydrolase 5 OS=Mus musculus GN=Usp5 PE=1 SV=1	1	15	15	15	24.6	24.6	24.6	95.832	858	858	0	167.23	0.037156	0.037134	122.43	7	7	Median	571420	567080	4345				1166	3593;9179;10886;11377;11610;14939;15702;15946;18403;18852;21659;22433;23277;24447;26971	True;True;True;True;True;True;True;True;True;True;True;True;True;True;True	3690;9404;11157;11660;11903;15336;16116;16117;16370;19000;19001;19580;22702;23499;24370;25568;28182	6832;6833;17573;17574;21073;21938;22446;28612;30111;30112;30593;35366;35367;36225;41514;42933;42934;42935;44905;44906;44907;44908;44909;44910;44911;44912;47382;52606	10340;10341;10342;26831;26832;31937;33256;34005;43419;43420;43421;43422;45734;45735;45736;45737;45738;46418;53402;53403;53404;54684;62477;64687;64688;64689;67645;67646;67647;67648;67649;67650;67651;67652;67653;67654;71267;71268;79147	10341;26831;31937;33256;34005;43420;45736;46418;53403;54684;62477;64687;67647;71267;79147	354	593
sp|P27659|RL3_MOUSE	sp|P27659|RL3_MOUSE	15	15	15	>sp|P27659|RL3_MOUSE 60S ribosomal protein L3 OS=Mus musculus GN=Rpl3 PE=1 SV=3	1	15	15	15	38.5	38.5	38.5	46.109	403	403	0	124.78	0.038622	0.060567	128.85	7	7	Median	385980	379300	6686				837	920;3118;6133;6579;7123;7507;9636;11168;11713;15454;21002;23829;23830;24065;24122	True;True;True;True;True;True;True;True;True;True;True;True;True;True;True	946;3202;6276;6731;7287;7689;9870;11442;12010;15862;22018;24936;24937;25181;25239	1859;5962;11622;11623;11624;12464;12465;12466;13447;14103;18473;21579;21580;21581;21582;21583;21584;21585;21586;22603;29616;40373;46085;46086;46087;46088;46590;46678;46679;46680	2808;2809;8974;8975;8976;17759;17760;17761;19068;19069;19070;19071;19072;20526;21578;28130;32703;32704;32705;32706;32707;32708;32709;32710;32711;34232;45010;60729;69361;69362;69363;69364;69365;70089;70090;70232;70233;70234	2809;8975;17760;19069;20526;21578;28130;32703;34232;45010;60729;69362;69364;70089;70233
sp|Q60854|SPB6_MOUSE	sp|Q60854|SPB6_MOUSE	15	15	15	>sp|Q60854|SPB6_MOUSE Serpin B6 OS=Mus musculus GN=Serpinb6 PE=1 SV=1	1	15	15	15	45.8	45.8	45.8	42.598	378	378	0	323.31	0.042805	0.067417	147.99	17	17	Median	1574200	1540500	33684				2012	732;2811;7151;7357;7847;9235;10793;11675;16235;17000;17319;18767;22336;22768;25938	True;True;True;True;True;True;True;True;True;True;True;True;True;True;True	750;751;2890;7315;7530;7531;8038;9460;9461;11061;11062;11971;16677;17532;17533;17873;19473;19474;23399;23841;27127	1435;1436;1437;1438;1439;1440;1441;1442;1443;1444;1445;1446;1447;1448;1449;1450;1451;1452;1453;1454;1455;1456;1457;1458;1459;1460;1461;1462;1463;1464;1465;1466;1467;1468;1469;1470;1471;1472;1473;1474;1475;1476;1477;1478;1479;1480;1481;1482;1483;1484;1485;1486;1487;5380;5381;13479;13779;13780;13781;13782;13783;13784;13785;13786;13787;13788;13789;13790;13791;13792;13793;13794;13795;13796;13797;1379…	2191;2192;2193;2194;2195;2196;2197;2198;2199;2200;2201;2202;2203;2204;2205;2206;2207;2208;2209;2210;2211;2212;2213;2214;2215;2216;2217;2218;2219;2220;2221;2222;2223;2224;2225;2226;2227;2228;2229;2230;2231;2232;2233;2234;2235;2236;2237;2238;2239;2240;2241;2242;2243;2244;2245;2246;2247;2248;2249;2250;2251;2252;2253;2254;2255;2256;2257;2258;2259;2260;2261;2262;2263;2264;2265;2266;2267;2268;2269;2270…	2211;8099;20589;21107;22694;26972;31622;34123;47331;49447;50254;54512;64387;65744;76060	558;559;560;561;562;563	53;210;264;284;339;340
sp|P54775|PRS6B_MOUSE	sp|P54775|PRS6B_MOUSE	15	15	15	>sp|P54775|PRS6B_MOUSE 26S protease regulatory subunit 6B OS=Mus musculus GN=Psmc4 PE=1 SV=2	1	15	15	15	44.7	44.7	44.7	47.408	418	418	0	306.46	0.043042	0.053849	159.42	17	17	Median	748590	724220	24378				1140	449;4742;5026;5027;5905;11025;12357;13752;13944;14188;15551;15793;16349;16805;18937	True;True;True;True;True;True;True;True;True;True;True;True;True;True;True	460;4865;5151;5152;6045;11298;12665;14123;14323;14571;15964;16212;16796;17312;17313;19695	906;9085;9086;9548;9549;11260;11261;21294;23776;26480;26849;26850;26851;26852;26853;26854;26855;26856;26857;26858;26859;26860;26861;27307;27308;27309;27310;29864;30295;30296;31367;31368;31369;32311;32312;32313;32314;36394	1407;13956;13957;13958;13959;13960;14668;14669;14670;14671;14672;17225;17226;17227;17228;17229;32291;36052;36053;36054;36055;40266;40815;40816;40817;40818;40819;40820;40821;40822;40823;40824;40825;40826;40827;40828;40829;40830;40831;40832;40833;40834;40835;40836;40837;40838;40839;40840;40841;41489;41490;41491;41492;41493;45391;46003;46004;46005;46006;46007;46008;46009;47546;47547;47548;47549;4755…	1407;13960;14668;14671;17225;32291;36054;40266;40819;41489;45391;46007;47547;48933;54960	352	352
sp|Q9D1A2|CNDP2_MOUSE	sp|Q9D1A2|CNDP2_MOUSE	15	15	15	>sp|Q9D1A2|CNDP2_MOUSE Cytosolic non-specific dipeptidase OS=Mus musculus GN=Cndp2 PE=1 SV=1	1	15	15	15	45.9	45.9	45.9	52.767	475	475	0	323.31	0.044735	0.075253	178.17	20	18	Median	4781400	4749100	32227				4470	4353;4372;5102;6777;9118;11603;11604;16763;18246;19126;19870;22741;23790;23837;27381	True;True;True;True;True;True;True;True;True;True;True;True;True;True;True	4469;4488;5227;6931;6932;9340;9341;11896;11897;17265;17266;17267;18830;18831;19946;20854;23814;24896;24944;28604	8325;8326;8327;8328;8329;8330;8331;8332;8333;8334;8335;8336;8337;8338;8339;8340;8341;8342;8343;8344;8345;8346;8347;8374;8375;9694;9695;9696;9697;9698;9699;9700;9701;9702;9703;9704;9705;9706;9707;9708;9709;12867;12868;12869;12870;12871;12872;12873;12874;12875;12876;12877;12878;12879;17428;17429;17430;22418;22419;22420;22421;22422;22423;22424;22425;22426;22427;22428;22429;22430;22431;22432;22433;32…	12688;12689;12690;12691;12692;12693;12694;12695;12696;12697;12698;12699;12700;12701;12702;12703;12704;12705;12706;12707;12708;12709;12710;12711;12712;12713;12714;12715;12716;12717;12718;12719;12720;12781;12782;14875;14876;14877;14878;14879;14880;14881;14882;14883;14884;14885;14886;14887;14888;14889;14890;14891;14892;14893;14894;14895;14896;14897;14898;14899;14900;14901;14902;14903;14904;14905;149…	12690;12781;14878;19676;26597;33971;33988;48849;52856;55448;57523;65676;69135;69380;80273	886;887;888;889;890	44;45;141;165;433
sp|P80313|TCPH_MOUSE	sp|P80313|TCPH_MOUSE	15	15	15	>sp|P80313|TCPH_MOUSE T-complex protein 1 subunit eta OS=Mus musculus GN=Cct7 PE=1 SV=1	1	15	15	15	35.5	35.5	35.5	59.652	544	544	0	169.5	0.045561	0.056646	128.71	9	9	Median	511330	506320	5010				1448	1231;5178;8359;12164;16108;16775;17298;18838;20932;21510;22365;23161;24887;25765;27340	True;True;True;True;True;True;True;True;True;True;True;True;True;True;True	1272;5305;8559;8560;12471;16538;17281;17282;17852;19563;19564;21946;22548;23428;24247;26021;26949;28561	2484;9861;9862;15920;15921;15922;15923;15924;23426;30903;30904;30905;32274;32275;33227;33228;33229;36205;36206;40217;41246;42797;44664;48268;50052;50053;50054;50055;50056;50057;50058;50059;50060;50061;50062;50063;50064;50065;50066;50067;50068;50069;50070;50071;50072;50073;50074;50075;50076;50077;53293	3756;15126;15127;24317;24318;24319;24320;24321;24322;24323;24324;24325;35505;35506;35507;35508;46881;46882;46883;46884;48881;48882;48883;50201;50202;50203;54655;54656;60474;62072;64444;67270;72598;75318;75319;75320;75321;75322;75323;75324;75325;75326;75327;75328;75329;75330;75331;75332;75333;75334;75335;75336;75337;75338;75339;75340;75341;75342;75343;75344;75345;75346;80171;80172;80173	3756;15127;24319;35506;46881;48882;50202;54656;60474;62072;64444;67270;72598;75340;80172	465;466	1;382
sp|P21981|TGM2_MOUSE	sp|P21981|TGM2_MOUSE	15	15	15	>sp|P21981|TGM2_MOUSE Protein-glutamine gamma-glutamyltransferase 2 OS=Mus musculus GN=Tgm2 PE=1 SV=4	1	15	15	15	34.5	34.5	34.5	77.06	686	686	0	129.45	0.045777	0.05046	209.27	4	4	Median	848070	844730	3340				777	505;3155;3849;6670;8643;9426;14605;14749;17922;20353;21993;24738;26341;26362;27458	True;True;True;True;True;True;True;True;True;True;True;True;True;True;True	517;3241;3951;6822;8850;9657;14997;15145;18494;21349;23044;25869;27544;27565;28682	1015;6055;7341;7342;12614;12615;12616;12617;12618;12619;12620;16611;16612;16613;18064;28064;28065;28066;28300;28301;28302;34421;39040;42146;42147;47985;47986;47987;47988;47989;47990;47991;51551;51581;53484	1562;9121;11198;11199;11200;11201;19308;19309;19310;19311;19312;19313;19314;25348;25349;25350;25351;27542;42617;42618;42619;42620;42969;42970;42971;51990;58706;58707;63474;63475;63476;63477;72188;72189;72190;72191;72192;72193;72194;77535;77578;77579;80434	1562;9121;11199;19309;25349;27542;42617;42970;51990;58706;63474;72188;77535;77578;80434
sp|P29341|PABP1_MOUSE	sp|P29341|PABP1_MOUSE	15	15	15	>sp|P29341|PABP1_MOUSE Polyadenylate-binding protein 1 OS=Mus musculus GN=Pabpc1 PE=1 SV=2	1	15	15	15	33.6	33.6	33.6	70.67	636	636	0	139.6	0.051957	0.051562	210.37	8	7	Median	894700	502350	392350				861	1040;1441;2305;8308;8313;9444;15553;16797;17376;17377;17537;17939;20687;20931;24189	True;True;True;True;True;True;True;True;True;True;True;True;True;True;True	1072;1073;1485;2372;8506;8511;9675;15966;17304;17931;17932;18095;18511;21697;21945;25309	2091;2092;2093;2094;2790;4400;15823;15824;15848;15849;18088;18089;18090;18091;29867;32300;32301;33345;33346;33639;34442;39754;40212;40213;40214;40215;40216;46822	3163;3164;3165;3166;3167;3168;3169;4253;6623;6624;24163;24164;24165;24166;24202;24203;24204;24205;27578;27579;27580;27581;45395;45396;48916;48917;50373;50374;50771;50772;50773;50774;50775;52022;52023;59766;59767;59768;60469;60470;60471;60472;60473;70440	3166;4253;6623;24163;24203;27578;45396;48916;50373;50374;50774;52023;59767;60470;70440	270	72
sp|Q00612|G6PD1_MOUSE;sp|P97324|G6PD2_MOUSE	sp|Q00612|G6PD1_MOUSE	16;3	16;3	15;3	>sp|Q00612|G6PD1_MOUSE Glucose-6-phosphate 1-dehydrogenase X OS=Mus musculus GN=G6pdx PE=1 SV=3	2	16	16	15	40	40	40	59.262	515	515;513	0	214.22	0.052056	0.051655	137.76	11	11	Median	687110	669410	17700				1547	603;2105;3345;3764;4319;4941;5799;8947;10987;13053;14706;15900;17708;18110;19375;24761	True;True;True;True;True;True;True;True;True;True;True;True;True;True;True;True	619;2169;3439;3864;4435;5066;5933;9164;9165;11260;13387;15102;16323;16324;18269;18270;18687;20271;20272;25892	1236;1237;3993;6391;7127;7128;8258;9402;9403;9404;9405;9406;9407;9408;11071;17104;17105;17106;17107;17108;21228;25304;28235;30523;30524;34064;34065;34764;34765;34766;34767;34768;34769;34770;34771;34772;34773;37245;37246;48037;48038;48039	1891;1892;1893;1894;1895;1896;6011;6012;9637;9638;10808;10809;10810;10811;12588;14460;14461;14462;14463;14464;14465;14466;14467;14468;14469;16947;16948;16949;26116;26117;26118;26119;26120;26121;32176;32177;32178;32179;32180;32181;32182;32183;38495;38496;42875;42876;42877;46314;46315;46316;46317;46318;51435;51436;51437;51438;52474;52475;52476;52477;52478;52479;52480;52481;52482;52483;52484;52485;5…	1892;6011;9637;10810;12588;14468;16948;26118;32176;38495;42876;46315;51436;52479;56169;72262	497;498;499	159;411;496
sp|Q80U93|NU214_MOUSE	sp|Q80U93|NU214_MOUSE	15	15	15	>sp|Q80U93|NU214_MOUSE Nuclear pore complex protein Nup214 OS=Mus musculus GN=Nup214 PE=1 SV=2	1	15	15	15	10.6	10.6	10.6	212.98	2085	2085	0	98.498	0.052399	0.054402	84.71	3	3	Median	101910	99887	2028				2594	194;312;6762;8084;9602;9889;17488;19183;20305;21355;22558;23710;23910;25253;25941	True;True;True;True;True;True;True;True;True;True;True;True;True;True;True	199;320;6916;8280;9836;10134;18043;20021;20022;21300;22388;23626;24816;25018;26410;27131	313;638;639;640;641;642;12842;12843;12844;12845;12846;12847;15412;18422;19059;19060;33547;33548;36826;36827;38942;40997;43176;45743;45744;46300;49062;50568	491;492;986;987;988;989;990;19623;19624;19625;19626;19627;19628;23516;28057;28984;28985;50643;50644;55580;55581;58571;61655;65026;65027;68858;68859;68860;69667;69668;69669;69670;73834;76068;76069	491;988;19624;23516;28057;28984;50643;55581;58571;61655;65026;68858;69667;73834;76069
sp|Q8VDM4|PSMD2_MOUSE	sp|Q8VDM4|PSMD2_MOUSE	15	15	15	>sp|Q8VDM4|PSMD2_MOUSE 26S proteasome non-ATPase regulatory subunit 2 OS=Mus musculus GN=Psmd2 PE=1 SV=1	1	15	15	15	22.5	22.5	22.5	100.2	908	908	0	323.31	0.058501	0.059536	101.86	7	7	Median	562430	557780	4646				3611	1775;3887;5304;12967;13451;14899;16346;17308;19028;20558;23123;23431;24309;24815;25789	True;True;True;True;True;True;True;True;True;True;True;True;True;True;True	1833;3989;5432;13297;13818;15296;16793;17862;19817;21559;24208;24528;25429;25948;26975	3430;7394;7395;10157;24995;26001;28521;28522;31364;33240;33241;36555;39410;39411;44552;44553;44554;45198;45199;47179;48137;50127	5174;5175;11274;11275;15556;15557;15558;38015;39580;43288;43289;43290;43291;43292;47542;50215;50216;55193;59276;59277;59278;59279;59280;67101;67102;67103;67104;68038;68039;68040;70967;72394;72395;75424	5174;11274;15556;38015;39580;43288;47542;50215;55193;59277;67102;68039;70967;72395;75424
sp|Q8BTI8|SRRM2_MOUSE	sp|Q8BTI8|SRRM2_MOUSE	15	15	15	>sp|Q8BTI8|SRRM2_MOUSE Serine/arginine repetitive matrix protein 2 OS=Mus musculus GN=Srrm2 PE=1 SV=3	1	15	15	15	8.5	8.5	8.5	294.84	2703	2703	0	141.05	0.060993	0.06042	101.1	6	4	Median	212020	207070	4951				2924	95;96;4972;8477;11644;16187;16383;16933;17054;20985;22316;23327;23332;23397;23404	True;True;True;True;True;True;True;True;True;True;True;True;True;True;True	98;99;5097;8679;11940;16623;16624;16832;17458;17598;22001;23379;24423;24428;24494;24501	160;161;9461;16189;22492;22493;31118;31119;31448;31449;32573;32574;32575;32801;40312;42702;44997;45003;45111;45118	247;248;249;250;14541;14542;24687;34068;34069;34070;34071;47188;47189;47190;47191;47665;47666;49293;49294;49295;49296;49297;49587;60621;64303;67771;67772;67784;67926;67938;67939	248;250;14542;24687;34069;47191;47666;49293;49587;60621;64303;67771;67784;67926;67939	709	2324
sp|Q5XJY5|COPD_MOUSE	sp|Q5XJY5|COPD_MOUSE	15	15	15	>sp|Q5XJY5|COPD_MOUSE Coatomer subunit delta OS=Mus musculus GN=Arcn1 PE=1 SV=2	1	15	15	15	35	35	35	57.229	511	511	0	89.045	0.061484	0.057932	152.02	6	6	Median	313510	305740	7771				1970	3328;5968;9355;11411;11412;13244;15341;15464;18066;18146;18818;19875;20526;25101;26123	True;True;True;True;True;True;True;True;True;True;True;True;True;True;True	3421;6108;9584;11695;11696;13582;15747;15873;18641;18725;19536;20859;21525;26245;27316	6367;6368;11353;17942;21985;21986;25624;29391;29637;34650;34651;34839;36169;38203;39360;48665;48666;51016	9604;9605;17370;17371;27366;33317;33318;33319;38999;44655;45038;45039;52289;52290;52291;52292;52293;52585;52586;52587;54607;57529;59193;59194;59195;73217;73218;73219;73220;73221;76726;76727;76728	9604;17370;27366;33317;33318;38999;44655;45038;52290;52586;54607;57529;59194;73218;76727
sp|Q8K4Z5|SF3A1_MOUSE	sp|Q8K4Z5|SF3A1_MOUSE	15	15	15	>sp|Q8K4Z5|SF3A1_MOUSE Splicing factor 3A subunit 1 OS=Mus musculus GN=Sf3a1 PE=1 SV=1	1	15	15	15	24.9	24.9	24.9	88.544	791	791	0	148.37	0.064069	0.12521	155.96	5	5	Median	329110	322250	6858				3392	1706;1925;4594;4854;7404;13252;14016;14451;19368;19929;22410;22487;23496;25541;25742	True;True;True;True;True;True;True;True;True;True;True;True;True;True;True	1761;1985;4716;4977;7586;13590;14397;14838;20261;20262;20913;23473;23554;23555;24598;26713;26926	3281;3724;3725;3726;3727;3728;3729;8808;9259;13936;25633;27031;27777;37231;37232;38267;42900;43041;43042;45347;45348;45349;45350;45351;49619;50012;50013;50014	4943;5603;5604;5605;5606;5607;5608;5609;13512;14237;21322;39010;41099;42170;42171;56146;56147;56148;57609;64633;64835;64836;64837;64838;64839;68251;68252;68253;68254;68255;74689;75261;75262;75263;75264;75265	4943;5604;13512;14237;21322;39010;41099;42170;56148;57609;64633;64836;68254;74689;75262	745	690
sp|Q00PI9|HNRL2_MOUSE	sp|Q00PI9|HNRL2_MOUSE	15	15	15	>sp|Q00PI9|HNRL2_MOUSE Heterogeneous nuclear ribonucleoprotein U-like protein 2 OS=Mus musculus GN=Hnrnpul2 PE=1 SV=2	1	15	15	15	20	20	20	84.939	745	745	0	178.19	0.065902	0.078509	114.88	7	7	Median	444170	430810	13367				1550	1209;1542;2519;4463;4954;6437;15581;16121;17254;18333;19970;26118;26389;26390;27364	True;True;True;True;True;True;True;True;True;True;True;True;True;True;True	1247;1594;2592;4582;5079;6585;6586;15994;16551;17808;18920;20956;27311;27594;27595;28586	2396;3001;4891;4892;4893;4894;8564;9429;9430;12190;12191;12192;29908;29909;29910;29911;29912;30923;33160;35187;38322;51003;51658;51659;51660;53326;53327;53328;53329	3638;3639;4552;7402;7403;7404;7405;7406;7407;13093;13094;14496;14497;14498;18628;18629;18630;18631;18632;18633;18634;18635;45450;45451;45452;45453;45454;45455;45456;45457;46909;50112;50113;53089;57686;76707;77710;77711;77712;80221;80222;80223;80224	3638;4552;7403;13094;14496;18634;45454;46909;50113;53089;57686;76707;77710;77712;80221	500	587
sp|P24527|LKHA4_MOUSE	sp|P24527|LKHA4_MOUSE	15	15	15	>sp|P24527|LKHA4_MOUSE Leukotriene A-4 hydrolase OS=Mus musculus GN=Lta4h PE=1 SV=4	1	15	15	15	31.3	31.3	31.3	69.05	611	611	0	307.83	0.072349	0.067031	138.15	11	11	Median	651890	632230	19661				799	1207;1926;4350;4891;5686;5687;9101;14737;18346;18812;19934;20065;21623;23126;23189	True;True;True;True;True;True;True;True;True;True;True;True;True;True;True	1245;1986;4466;5014;5817;5818;9322;9323;15133;18934;19530;20918;21055;22664;24211;24277	2394;3730;8321;8322;9323;10880;10881;10882;10883;10884;17400;17401;28282;35204;35205;36162;36163;38272;38273;38493;38494;38495;41456;44557;44558;44559;44560;44561;44562;44563;44564;44565;44566;44567;44568;44569;44570;44742;44743;44744	3635;5610;5611;12682;12683;12684;14340;14341;16637;16638;16639;16640;16641;16642;16643;26555;26556;26557;26558;26559;26560;26561;26562;26563;42947;42948;42949;53112;53113;53114;54600;54601;57614;57615;57935;57936;57937;57938;57939;57940;62393;62394;62395;67107;67108;67109;67110;67111;67112;67113;67114;67115;67116;67117;67118;67119;67120;67121;67122;67123;67124;67125;67408;67409;67410	3635;5610;12683;14341;16638;16643;26558;42948;53113;54600;57614;57938;62394;67111;67408	231	87
sp|P42567|EPS15_MOUSE	sp|P42567|EPS15_MOUSE	15	15	15	>sp|P42567|EPS15_MOUSE Epidermal growth factor receptor substrate 15 OS=Mus musculus GN=Eps15 PE=1 SV=1	1	15	15	15	28.2	28.2	28.2	98.47	897	897	0	157.76	0.080444	0.098638	87.447	4	4	Median	163630	161070	2557				968	1469;1729;2464;5319;7052;8533;9043;10812;13947;17747;19342;19343;19485;22429;25608	True;True;True;True;True;True;True;True;True;True;True;True;True;True;True	1514;1785;2535;5447;7214;8736;9263;11082;14326;18309;20226;20227;20228;20412;23495;26790	2845;3346;4785;10191;10192;13321;16320;17286;20951;26864;34127;37179;37180;37181;37182;37183;37448;42929;49760;49761	4343;5047;5048;7238;15614;15615;15616;15617;15618;20344;20345;20346;24888;26379;31767;31768;40845;40846;40847;40848;40849;51536;56061;56062;56063;56064;56065;56459;64681;64682;74898;74899	4343;5048;7238;15615;20345;24888;26379;31768;40846;51536;56061;56064;56459;64682;74899
sp|Q6A0A9|F120A_MOUSE	sp|Q6A0A9|F120A_MOUSE	15	15	15	>sp|Q6A0A9|F120A_MOUSE Constitutive coactivator of PPAR-gamma-like protein 1 OS=Mus musculus GN=FAM120A PE=1 SV=2	1	15	15	15	20.7	20.7	20.7	121.64	1112	1112	0	179.12	0.084224	0.099846	98.348	4	3	Median	239000	233730	5269.1				2272	681;4533;5809;9353;9506;10510;15276;17496;17743;19428;21158;21536;21631;24507;25999	True;True;True;True;True;True;True;True;True;True;True;True;True;True;True	698;4654;5943;9582;9737;10773;15682;18051;18052;18305;20341;22180;22575;22672;25631;27189	1348;8693;8694;11082;17938;18177;20249;20250;29291;33561;33562;33563;34121;37330;40676;40677;41283;41284;41467;47501;50675	2063;13312;13313;16970;27361;27714;30758;30759;30760;44502;44503;44504;50661;50662;50663;50664;50665;51528;56292;61181;61182;61183;61184;62141;62142;62143;62409;71441;71442;76245	2063;13312;16970;27361;27714;30758;44503;50663;51528;56292;61182;62142;62409;71441;76245	625	539
sp|Q569Z5|DDX46_MOUSE	sp|Q569Z5|DDX46_MOUSE	15	15	15	>sp|Q569Z5|DDX46_MOUSE Probable ATP-dependent RNA helicase DDX46 OS=Mus musculus GN=Ddx46 PE=1 SV=2	1	15	15	15	18.1	18.1	18.1	117.45	1032	1032	0	121.19	0.085499	0.082828	65.796	4	4	Median	209970	205080	4894				1891	2986;5270;8329;9415;9745;11101;12921;16461;16587;16931;17415;20833;21677;26168;26906	True;True;True;True;True;True;True;True;True;True;True;True;True;True;True	3069;5398;8528;9646;9983;11375;13250;16915;17065;17066;17456;17970;21847;22720;27362;28116	5669;10074;15878;15879;18050;18686;21483;24923;31585;31843;31844;32571;33426;33427;33428;40071;40072;41563;51178;52514	8510;15426;24250;24251;24252;24253;27520;27521;28457;32569;37908;47872;47873;47874;48266;48267;48268;49291;50471;50472;50473;60262;60263;62554;76952;76953;79006;79007	8510;15426;24251;27520;28457;32569;37908;47873;48267;49291;50472;60263;62554;76952;79007	549	506
sp|Q62318|TIF1B_MOUSE	sp|Q62318|TIF1B_MOUSE	15	15	15	>sp|Q62318|TIF1B_MOUSE Transcription intermediary factor 1-beta OS=Mus musculus GN=Trim28 PE=1 SV=3	1	15	15	15	30.6	30.6	30.6	88.846	834	834	0	209.2	0.091766	0.092938	157.96	4	4	Median	265830	259300	6533				2164	212;463;3109;3431;3828;4890;9545;10745;14493;14746;18785;19877;20584;23971;24673	True;True;True;True;True;True;True;True;True;True;True;True;True;True;True	217;474;3193;3527;3928;5013;9778;11011;14881;15142;19494;20861;21588;25084;25802	370;371;925;5945;6585;6586;7242;7243;9322;18269;18270;18271;18272;18273;20772;20773;20774;20775;27830;28295;36123;38205;39504;39505;46420;47854;47855;47856;47857	576;577;1433;8949;8950;9929;9930;9931;11000;11001;11002;14337;14338;14339;27838;27839;27840;27841;27842;27843;27844;31477;31478;31479;31480;31481;31482;31483;42247;42962;42963;54549;54550;57531;57532;57533;59407;59408;69842;69843;69844;71977;71978;71979;71980	576;1433;8950;9929;11002;14337;27843;31482;42247;42962;54550;57533;59407;69842;71978
sp|Q91ZA3|PCCA_MOUSE	sp|Q91ZA3|PCCA_MOUSE	15	15	15	>sp|Q91ZA3|PCCA_MOUSE Propionyl-CoA carboxylase alpha chain, mitochondrial OS=Mus musculus GN=Pcca PE=1 SV=2	1	15	15	15	26	26	26	79.921	724	724	0	49.732	0.10352	0.10247	171.4	6	6	Median	181540	153010	28527				3825	1676;5447;9838;10128;10129;10519;14331;19786;20494;23778;24416;25625;25726;26227;27494	True;True;True;True;True;True;True;True;True;True;True;True;True;True;True	1730;5575;10077;10379;10380;10783;14717;20769;21493;24884;25537;26808;26910;27427;28718	3227;10436;18930;19563;19564;20263;27598;38080;39314;45912;47341;49819;49986;51320;53571;53572;53573;53574;53575;53576	4866;15988;15989;28785;29688;29689;29690;29691;29692;30780;41909;57371;59116;69110;71207;75008;75009;75230;77186;80537;80538;80539;80540;80541;80542	4866;15989;28785;29688;29691;30780;41909;57371;59116;69110;71207;75009;75230;77186;80537
sp|P41216|ACSL1_MOUSE	sp|P41216|ACSL1_MOUSE	15	15	15	>sp|P41216|ACSL1_MOUSE Long-chain-fatty-acid--CoA ligase 1 OS=Mus musculus GN=Acsl1 PE=1 SV=2	1	15	15	15	31	31	31	77.951	699	699	0	67.794	0.12747	0.14477	38.574	4	4	Median	145090	139600	5494				955	1232;2590;7983;8505;8703;10411;12503;13066;13105;14804;16450;16834;20118;22224;25486	True;True;True;True;True;True;True;True;True;True;True;True;True;True;True	1273;2665;8178;8708;8910;10671;12816;13400;13441;15200;16903;17347;21108;23282;26649	2485;5031;15161;15162;16278;16688;20079;24099;25322;25323;25388;28376;31571;32372;38606;38607;42531;49461	3757;3758;7612;23135;23136;24820;25472;30494;36554;38521;38522;38523;38524;38631;43079;43080;43081;43082;47856;49007;49008;58075;58076;58077;64070;74459	3758;7612;23136;24820;25472;30494;36554;38523;38631;43080;47856;49008;58075;64070;74459
sp|Q7TPV4|MBB1A_MOUSE	sp|Q7TPV4|MBB1A_MOUSE	15	15	15	>sp|Q7TPV4|MBB1A_MOUSE Myb-binding protein 1A OS=Mus musculus GN=Mybbp1a PE=1 SV=2	1	15	15	15	15.3	15.3	15.3	152.04	1344	1344	0	170.5	0.1329	0.12712	136.82	3	2	Median	167300	166450	848				2537	1026;9912;11831;12987;14327;17137;18279;18504;19305;21385;21390;21479;24989;26508;26838	True;True;True;True;True;True;True;True;True;True;True;True;True;True;True	1058;10157;12129;13319;14713;17687;18865;19132;20175;20176;22420;22425;22516;26129;27713;28046	2072;19101;19102;22796;22797;22798;22799;22800;25060;27593;32913;35097;35098;35560;37058;37059;37060;41047;41054;41177;48452;51862;51863;52420;52421	3139;29054;29055;29056;34530;34531;34532;34533;34534;34535;34536;34537;34538;38125;41901;41902;49745;49746;49747;52958;52959;52960;53707;55899;55900;55901;55902;61730;61737;61950;72921;78012;78013;78861;78862;78863	3139;29056;34532;38125;41902;49746;52959;53707;55900;61730;61737;61950;72921;78013;78862
sp|Q3U1J4|DDB1_MOUSE	sp|Q3U1J4|DDB1_MOUSE	15	15	15	>sp|Q3U1J4|DDB1_MOUSE DNA damage-binding protein 1 OS=Mus musculus GN=Ddb1 PE=1 SV=2	1	15	15	15	16.1	16.1	16.1	126.85	1140	1140	0	82.972	0.13494	0.1401	104.55	5	5	Median	163870	159870	4001				1729	1402;5858;6294;8093;11209;12000;14871;15126;15127;16859;16860;19380;22030;22478;26081	True;True;True;True;True;True;True;True;True;True;True;True;True;True;True	1445;5995;6440;8289;11485;12303;15268;15528;15529;17374;17375;20278;23082;23545;27273	2735;11196;11928;11929;11930;11931;11932;11933;11934;15438;21653;23126;28483;29057;29058;29059;32404;32405;32406;32407;32408;37252;42218;43030;50940	4178;17140;17141;18213;18214;18215;18216;18217;18218;18219;23560;23561;32809;32810;32811;35030;43232;43233;44131;44132;44133;44134;44135;49055;49056;49057;49058;49059;49060;56177;56178;56179;63587;63588;64822;76620;76621	4178;17141;18216;23561;32810;35030;43232;44133;44135;49057;49059;56178;63587;64822;76621
sp|Q4QRL3|CC88B_MOUSE	sp|Q4QRL3|CC88B_MOUSE	15	15	15	>sp|Q4QRL3|CC88B_MOUSE Coiled-coil domain-containing protein 88B OS=Mus musculus GN=Ccdc88b PE=1 SV=2	1	15	15	15	13.6	13.6	13.6	166.61	1481	1481	0	48.066	0.13595	0.13446	64.636	2	2	Median	71052	69325	1727				1871	1295;1568;1728;1751;1792;4630;4741;6227;8967;11210;11546;12513;18951;20008;21281	True;True;True;True;True;True;True;True;True;True;True;True;True;True;True	1337;1621;1784;1809;1850;4752;4864;6371;9185;11486;11836;12827;19714;20996;22309	2563;3043;3345;3387;3453;8885;9084;11774;17180;21654;22237;24132;36422;38398;40893	3869;3870;4622;5046;5112;5199;5200;5201;13632;13633;13955;17984;26230;32812;32813;33705;36603;36604;54998;57793;61515	3869;4622;5046;5112;5199;13632;13955;17984;26230;32812;33705;36603;54998;57793;61515
sp|Q8BJ71|NUP93_MOUSE	sp|Q8BJ71|NUP93_MOUSE	15	15	15	>sp|Q8BJ71|NUP93_MOUSE Nuclear pore complex protein Nup93 OS=Mus musculus GN=Nup93 PE=2 SV=1	1	15	15	15	24.2	24.2	24.2	93.28	819	819	0	88.454	0.17641	0.16353	49.757	5	5	Median	146130	141720	4404				2812	2380;2502;3953;4996;12464;13507;14596;15010;15041;17334;17707;19171;21688;21702;22616	True;True;True;True;True;True;True;True;True;True;True;True;True;True;True	2447;2573;4061;5121;12776;13876;14988;15407;15439;17888;18268;20004;22731;22746;23684	4532;4866;7543;7544;7545;9502;9503;23990;23991;26121;28031;28753;28803;33282;34063;36806;41581;41609;41610;43321	6821;7360;11513;11514;11515;14611;14612;36386;36387;36388;36389;39745;39746;42540;43654;43734;43735;50291;51434;55556;55557;55558;62584;62585;62625;62626;62627;65257	6821;7360;11513;14611;36388;39746;42540;43654;43734;50291;51434;55556;62584;62626;65257
sp|Q5SUA5|MYO1G_MOUSE	sp|Q5SUA5|MYO1G_MOUSE	16	16	15	>sp|Q5SUA5|MYO1G_MOUSE Unconventional myosin-Ig OS=Mus musculus GN=Myo1g PE=1 SV=1	1	16	16	15	20.3	20.3	19	117.23	1024	1024	0	132.31	0.19421	0.19587	44.827	4	4	Median	174550	172150	2399				1944	1529;2310;3322;4248;4501;8394;9943;11339;11557;17896;18737;18738;20741;21608;21830;21845	True;True;True;True;True;True;True;True;True;True;True;True;True;True;True;True	1580;2377;3415;4364;4621;8595;10190;11620;11849;18467;19433;19434;19435;21751;22649;22877;22892	2961;4405;4406;6357;8143;8642;16002;16003;16004;16005;16006;16007;16008;19160;19161;19162;21881;22301;22302;22303;34379;36014;36015;36016;36017;36018;39889;41430;41794;41843	4507;6630;6631;6632;6633;9589;12415;12416;13238;24447;24448;24449;24450;24451;24452;24453;24454;24455;24456;29124;29125;29126;29127;33174;33175;33788;33789;33790;33791;51921;54364;54365;54366;54367;54368;59964;62363;62913;62914;62915;62985;62986;62987	4507;6632;9589;12416;13238;24452;29125;33174;33789;51921;54367;54368;59964;62363;62913;62986
sp|P49717|MCM4_MOUSE;sp|Q9CWV1|MCM8_MOUSE	sp|P49717|MCM4_MOUSE	15;1	15;1	15;1	>sp|P49717|MCM4_MOUSE DNA replication licensing factor MCM4 OS=Mus musculus GN=Mcm4 PE=1 SV=1	2	15	15	15	24	24	24	96.735	862	862;833	0	70.594	0.2078	0.22277	151.49	6	6	Median	303760	247660	56098				1054	819;952;3909;7586;9107;9108;10429;13813;15624;18909;22026;23624;23652;24453;25630	True;True;True;True;True;True;True;True;True;True;True;True;True;True;True	842;980;4012;7770;9329;9330;10689;14188;16037;19657;23077;23078;24728;24756;25574;26813	1656;1657;1918;7428;14335;17408;17409;17410;20109;26604;29977;36318;42209;42210;42211;45562;45563;45564;45565;45627;47400;49831	2511;2512;2891;2892;11327;21891;26570;26571;26572;30535;40460;45535;45536;54821;63575;63576;63577;68565;68566;68567;68568;68652;71293;75022	2511;2891;11327;21891;26571;26572;30535;40460;45536;54821;63576;68567;68652;71293;75022	327	590
sp|Q9QY06|MYO9B_MOUSE	sp|Q9QY06|MYO9B_MOUSE	15	15	15	>sp|Q9QY06|MYO9B_MOUSE Unconventional myosin-IXb OS=Mus musculus GN=Myo9b PE=1 SV=2	1	15	15	15	10.9	10.9	10.9	238.83	2114	2114	0	147.19	0.23741	0.2491	297.47	2	1	Median	110740	103820	6929.9				5047	1159;1683;4222;4810;6176;7270;10121;10430;13978;19263;19683;20577;22971;23435;23537	True;True;True;True;True;True;True;True;True;True;True;True;True;True;True	1197;1737;4338;4933;6319;7440;10372;10690;14358;20126;20665;21581;24047;24532;24641	2299;3237;8102;9194;9195;11697;11698;13651;19551;20110;26910;36979;37894;39491;44229;45216;45405	3477;4878;12353;14133;14134;14135;17874;17875;20896;29675;30536;40913;55798;57100;59392;66578;66579;66580;66581;66582;66583;66584;68063;68338	3477;4878;12353;14133;17875;20896;29675;30536;40913;55798;57100;59392;66579;68063;68338
sp|P70336|ROCK2_MOUSE	sp|P70336|ROCK2_MOUSE	18	18	15	>sp|P70336|ROCK2_MOUSE Rho-associated protein kinase 2 OS=Mus musculus GN=Rock2 PE=1 SV=1	1	18	18	15	16.7	16.7	14.5	160.58	1388	1388	0	79.221	0.24238	0.23708	95.571	2	2	Median	90475	89178	1297				1419	4403;5030;5344;5345;7946;11087;11374;14202;15243;16836;17294;17577;18843;20268;21347;21568;23145;25294	True;True;True;True;True;True;True;True;True;True;True;True;True;True;True;True;True;True	4519;5155;5472;5473;8141;11361;11657;14586;15648;17349;17848;18135;19569;21262;22380;22607;24231;26453	8462;9552;10248;10249;15076;21466;21467;21468;21469;21934;21935;27349;29245;32374;33222;33753;36211;38878;40985;41340;44642;49135	12906;14675;15700;15701;23019;23020;23021;32549;32550;32551;32552;33249;33250;33251;33252;33253;41554;44436;49011;50194;50943;54664;54665;58483;61636;62240;67241;73951	12906;14675;15700;15701;23021;32549;33249;41554;44436;49011;50194;50943;54665;58483;61636;62240;67241;73951
sp|Q5SUR0|PUR4_MOUSE	sp|Q5SUR0|PUR4_MOUSE	15	15	15	>sp|Q5SUR0|PUR4_MOUSE Phosphoribosylformylglycinamidine synthase OS=Mus musculus GN=Pfas PE=2 SV=1	1	15	15	15	18.5	18.5	18.5	144.63	1337	1337	0	71.939	0.30417	0.31005	169.64	5	4	Median	161630	130940	30693				1949	330;2376;2627;2729;2730;3163;5630;6983;9673;10091;11781;14183;14959;17944;24552	True;True;True;True;True;True;True;True;True;True;True;True;True;True;True	338;2443;2703;2807;2808;3249;5759;7143;9909;10341;12079;14566;15356;18516;25676	671;4528;5079;5245;5246;6066;10731;13213;13214;18556;19495;19496;22702;22703;27290;27291;28660;34450;47601	1025;6813;6814;6815;6816;7669;7906;7907;9134;16422;20198;20199;20200;28274;29605;29606;29607;29608;34384;34385;41467;41468;43494;52034;71578;71579	1025;6813;7669;7906;7907;9134;16422;20198;28274;29605;34385;41467;43494;52034;71578
sp|Q91V41|RAB14_MOUSE;sp|Q8BHC1|RB39B_MOUSE;sp|Q8BHD0|RB39A_MOUSE	sp|Q91V41|RAB14_MOUSE	17;2;2	17;2;2	15;0;0	>sp|Q91V41|RAB14_MOUSE Ras-related protein Rab-14 OS=Mus musculus GN=Rab14 PE=1 SV=3	3	17	17	15	80	80	74	23.897	215	215;213;217	0	323.31	0.3759	0.46689	58.02	4	0	Median	1228800	1155200	73566				3684	7364;7908;7909;12315;13216;13899;14681;15370;15598;15829;17751;18686;20154;21954;22696;22697;27185	True;True;True;True;True;True;True;True;True;True;True;True;True;True;True;True;True	7538;7539;8101;8102;8103;12623;13553;14277;15076;15776;16011;16248;18314;19372;21145;23004;23767;23768;28400	13819;13820;13821;13822;14975;14976;14977;14978;14979;14980;14981;14982;23708;25583;25584;25585;26764;26765;26766;26767;26768;26769;26770;28205;29433;29434;29435;29436;29437;29937;30369;34133;34134;34135;34136;34137;35911;35912;35913;35914;35915;35916;35917;35918;35919;35920;35921;35922;35923;35924;35925;38664;38665;42079;42080;43517;43518;43519;43520;43521;43522;43523;43524;43525;53008	21149;21150;21151;21152;21153;21154;22869;22870;22871;22872;22873;22874;22875;22876;22877;22878;22879;35944;38942;38943;38944;38945;40694;40695;40696;40697;40698;40699;40700;40701;40702;40703;40704;40705;42830;44720;44721;44722;44723;44724;44725;44726;44727;45484;46098;46099;51543;51544;51545;51546;51547;51548;51549;54234;54235;54236;54237;54238;54239;54240;54241;54242;54243;54244;54245;54246;542…	21150;22873;22878;35944;38943;40695;42830;44723;45484;46099;51544;54243;58169;63368;65539;65549;79754	782;783	37;89
sp|Q8CHG3|GCC2_MOUSE	sp|Q8CHG3|GCC2_MOUSE	15	15	15	>sp|Q8CHG3|GCC2_MOUSE GRIP and coiled-coil domain-containing protein 2 OS=Mus musculus GN=Gcc2 PE=1 SV=2	1	15	15	15	12.1	12.1	12.1	194.44	1679	1679	0	44.246	0.96212	1.0568	59.981	3	1	Median	69979	58723	11255				3212	552;2073;4275;4663;5806;10242;12187;12777;12936;13174;16333;17701;18674;21573;25417	True;True;True;True;True;True;True;True;True;True;True;True;True;True;True	568;2137;4391;4785;5940;10498;12494;13103;13265;13511;16778;18261;19357;22612;26577	1116;3936;8202;8203;8949;11079;19768;23501;24643;24940;25531;31333;34045;35890;41347;49336	1719;5926;12504;12505;13746;13747;16966;16967;29989;35624;37479;37936;38870;47503;47504;51406;54201;54202;62247;74278	1719;5926;12505;13746;16967;29989;35624;37479;37936;38870;47504;51406;54201;62247;74278
sp|Q99MR8|MCCA_MOUSE	sp|Q99MR8|MCCA_MOUSE	15	15	15	>sp|Q99MR8|MCCA_MOUSE Methylcrotonoyl-CoA carboxylase subunit alpha, mitochondrial OS=Mus musculus GN=Mccc1 PE=1 SV=2	1	15	15	15	32.6	32.6	32.6	79.343	717	717	0	41.568	1.2978	1.6959	138.45	4	4	Median	132690	99862	32832				4075	3383;10057;11901;14000;14198;15156;15240;15990;18611;20241;20518;21012;24638;25056;27253	True;True;True;True;True;True;True;True;True;True;True;True;True;True;True	3478;10306;12201;14381;14582;15559;15645;16417;19267;21234;21517;22028;25764;26196;28468	6459;19420;22916;22917;26941;27345;29125;29241;29242;30661;35771;38824;39350;40385;47779;48589;53107;53108	9751;9752;29485;34699;34700;40955;41550;44231;44431;44432;46517;54017;54018;58400;59172;59173;60747;60748;71846;71847;73110;79900;79901;79902	9752;29485;34700;40955;41550;44231;44432;46517;54018;58400;59172;60747;71846;73110;79900
sp|Q6ZQ08|CNOT1_MOUSE	sp|Q6ZQ08|CNOT1_MOUSE	15	15	15	>sp|Q6ZQ08|CNOT1_MOUSE CCR4-NOT transcription complex subunit 1 OS=Mus musculus GN=Cnot1 PE=1 SV=2	1	15	15	15	9.4	9.4	9.4	266.8	2375	2375	0	63	N/A	N/A	N/A	1	1	Median	38961	36625	2336.4				2448	2762;2768;3001;4418;5293;5869;10369;10467;13575;16863;18255;18837;20974;22818;22819	True;True;True;True;True;True;True;True;True;True;True;True;True;True;True	2841;2847;3085;4534;5421;6006;10628;10728;13944;17379;18841;19562;21990;23892;23893	5302;5312;5742;8482;10141;11208;11209;20008;20168;26216;32413;35037;36204;40294;43943;43944	7990;8001;8638;12944;15534;17154;17155;30355;30616;39878;49067;52880;54654;60594;66156;66157	7990;8001;8638;12944;15534;17155;30355;30616;39878;49067;52880;54654;60594;66156;66157
sp|P08249|MDHM_MOUSE	sp|P08249|MDHM_MOUSE	14	14	14	>sp|P08249|MDHM_MOUSE Malate dehydrogenase, mitochondrial OS=Mus musculus GN=Mdh2 PE=1 SV=3	1	14	14	14	48.2	48.2	48.2	35.611	338	338	0	323.31	0.006157	0.0055052	132.65	9	9	Median	4069500	4058000	11557				621	746;1565;5194;6297;6298;7730;8042;8531;9453;13770;14604;16566;22996;25629	True;True;True;True;True;True;True;True;True;True;True;True;True;True	766;1618;5321;6443;6444;7917;8238;8734;9684;14142;14996;17039;17040;24075;26812	1544;1545;1546;1547;3038;3039;9885;9886;9887;9888;9889;11938;11939;11940;11941;11942;14630;14631;15301;15302;15303;15304;15305;15306;16315;18103;26505;28053;28054;28055;28056;28057;28058;28059;28060;28061;28062;28063;31801;31802;44281;44282;44283;44284;49830	2357;2358;2359;2360;2361;2362;2363;4614;4615;4616;15156;15157;15158;15159;15160;15161;15162;15163;15164;15165;15166;15167;15168;18224;18225;18226;18227;18228;18229;18230;18231;18232;18233;18234;22340;22341;22342;22343;23333;23334;23335;23336;23337;23338;23339;23340;24880;27597;40312;42579;42580;42581;42582;42583;42584;42585;42586;42587;42588;42589;42590;42591;42592;42593;42594;42595;42596;42597;4…	2357;4614;15157;18225;18229;22341;23339;24880;27597;40312;42594;48201;66669;75021	121	315
sp|Q05816|FABP5_MOUSE	sp|Q05816|FABP5_MOUSE	14	14	14	>sp|Q05816|FABP5_MOUSE Fatty acid-binding protein, epidermal OS=Mus musculus GN=Fabp5 PE=1 SV=3	1	14	14	14	85.9	85.9	85.9	15.137	135	135	0	323.31	0.0095616	0.015596	180.85	22	22	Median	9495000	9458500	36473				1586	1904;5445;5446;13306;15846;16028;16029;16152;16714;22570;22571;23759;23760;23761	True;True;True;True;True;True;True;True;True;True;True;True;True;True	1964;5573;5574;13651;13652;13653;16265;16456;16457;16583;16584;17209;17210;17211;23638;23639;24865;24866;24867	3695;10432;10433;10434;10435;25720;25721;25722;25723;25724;25725;25726;30393;30394;30717;30718;30719;30720;30721;30722;30723;30724;30725;30726;30727;30728;30729;30730;30983;30984;30985;30986;30987;30988;30989;30990;30991;30992;30993;30994;30995;30996;30997;30998;30999;31000;31001;31002;31003;31004;31005;31006;31007;31008;31009;31010;31011;31012;31013;31014;31015;31016;31017;31018;31019;31020;3102…	5559;5560;5561;15978;15979;15980;15981;15982;15983;15984;15985;15986;15987;39133;39134;39135;39136;39137;39138;39139;39140;39141;39142;39143;39144;39145;39146;39147;46127;46128;46129;46130;46131;46596;46597;46598;46599;46600;46601;46602;46603;46604;46605;46606;46607;46608;46609;46610;46611;46612;46613;46614;46615;46616;46617;46618;46619;46993;46994;46995;46996;46997;46998;46999;47000;47001;47002;…	5560;15979;15984;39139;46128;46605;46619;47010;48673;65073;65082;68996;69030;69070	514;515;516;517;518;519	14;23;35;38;116;122
sp|Q8BHN3|GANAB_MOUSE	sp|Q8BHN3|GANAB_MOUSE	14	14	14	>sp|Q8BHN3|GANAB_MOUSE Neutral alpha-glucosidase AB OS=Mus musculus GN=Ganab PE=1 SV=1	1	14	14	14	20.2	20.2	20.2	106.91	944	944	0	49.893	0.010626	0.011204	33.446	2	2	Median	237580	236960	621				2787	3199;3376;6968;7551;8459;8665;10762;12587;14756;15817;16592;20979;22817;27436	True;True;True;True;True;True;True;True;True;True;True;True;True;True	3288;3471;7127;7733;8661;8872;11030;12903;15152;16236;17071;21995;23891;28659	6140;6451;13192;14158;14159;14160;14161;16164;16165;16637;20801;24329;28309;30346;31851;40299;40300;43941;43942;53455	9252;9253;9737;20170;21653;21654;21655;21656;21657;24658;24659;25382;31524;31525;36937;36938;36939;36940;42980;46069;48275;48276;60601;60602;66152;66153;66154;66155;80397	9252;9737;20170;21657;24658;25382;31525;36938;42980;46069;48276;60602;66153;80397
sp|Q91ZJ5|UGPA_MOUSE	sp|Q91ZJ5|UGPA_MOUSE	14	14	14	>sp|Q91ZJ5|UGPA_MOUSE UTP--glucose-1-phosphate uridylyltransferase OS=Mus musculus GN=Ugp2 PE=2 SV=3	1	14	14	14	28.3	28.3	28.3	56.979	508	508	0	100.35	0.013901	0.027566	97.251	4	4	Median	367010	364580	2424				3827	2533;5043;6202;10775;13470;13810;13963;14832;15392;19844;20485;22857;24026;24027	True;True;True;True;True;True;True;True;True;True;True;True;True;True	2606;5168;6345;11043;13837;14185;14342;15229;15799;20828;21484;23931;25142;25143	4918;4919;9587;11733;20824;26026;26601;26887;26888;26889;28433;29467;38164;39302;44024;44025;44026;44027;44028;44029;46528;46529;46530	7461;7462;14718;17924;31571;39615;40457;40878;40879;40880;40881;40882;43158;43159;44783;57479;59095;66255;66256;66257;66258;66259;66260;70010;70011;70012;70013;70014;70015;70016	7462;14718;17924;31571;39615;40457;40878;43158;44783;57479;59095;66260;70010;70013
sp|Q6NZJ6|IF4G1_MOUSE	sp|Q6NZJ6|IF4G1_MOUSE	18	18	14	>sp|Q6NZJ6|IF4G1_MOUSE Eukaryotic translation initiation factor 4 gamma 1 OS=Mus musculus GN=Eif4g1 PE=1 SV=1	1	18	18	14	14.8	14.8	12.6	176.07	1600	1600	0	112.18	0.017818	0.035822	166.73	3	3	Median	204320	202600	1719				2312	4747;5020;7528;7529;8413;8684;9110;12947;13020;13021;14607;16086;16281;16701;17487;20267;22307;24599	True;True;True;True;True;True;True;True;True;True;True;True;True;True;True;True;True;True	4870;5145;7710;7711;8614;8891;9332;13276;13353;13354;14999;16516;16725;17195;18042;21261;23370;25725	9092;9534;9535;9536;9537;9538;14129;14130;14131;16058;16659;17414;24952;25164;25165;28068;30861;31267;32074;32075;33545;33546;38877;42692;47707	13969;13970;13971;14650;14651;14652;14653;14654;14655;21609;21610;21611;21612;21613;24528;25424;26578;37953;38302;38303;42622;46832;47418;48602;48603;50641;50642;58481;58482;64291;71744	13970;14650;21611;21612;24528;25424;26578;37953;38302;38303;42622;46832;47418;48603;50642;58481;64291;71744
sp|O54782|MA2B2_MOUSE	sp|O54782|MA2B2_MOUSE	14	14	14	>sp|O54782|MA2B2_MOUSE Epididymis-specific alpha-mannosidase OS=Mus musculus GN=Man2b2 PE=2 SV=2	1	14	14	14	17.6	17.6	17.6	115.61	1018	1018	0	128.18	0.020509	0.028571	193.18	5	4	Median	354620	343870	10750				388	7090;8614;10288;16531;16992;18335;18336;18473;20681;21143;23632;24811;26554;27258	True;True;True;True;True;True;True;True;True;True;True;True;True;True	7253;8820;10544;17000;17523;18922;18923;18924;19094;21691;22165;24736;25944;27759;28473	13381;13382;16499;19839;31748;32672;35189;35190;35191;35192;35509;35510;39745;39746;40646;40647;40648;45588;48132;48133;51947;53115;53116	20434;20435;25160;25161;30095;30096;48129;49420;53092;53093;53094;53095;53096;53097;53635;53636;59754;59755;61134;61135;61136;68603;68604;72388;72389;78144;79911;79912	20435;25161;30095;48129;49420;53093;53097;53635;59754;61134;68603;72388;78144;79911	68	768
sp|P51150|RAB7A_MOUSE	sp|P51150|RAB7A_MOUSE	14	14	14	>sp|P51150|RAB7A_MOUSE Ras-related protein Rab-7a OS=Mus musculus GN=Rab7a PE=1 SV=2	1	14	14	14	70	70	70	23.489	207	207	0	323.31	0.021789	0.023534	172.18	21	21	Median	2766600	2736400	30212				1076	2079;4015;4016;4656;7501;7922;15104;17177;17178;18671;18672;22868;23606;25131	True;True;True;True;True;True;True;True;True;True;True;True;True;True	2143;4128;4129;4778;7683;8116;15505;15506;17729;17730;19353;19354;19355;23943;24710;26275	3942;3943;3944;3945;3946;3947;7730;7731;7732;8924;8925;8926;8927;8928;8929;8930;8931;8932;8933;8934;8935;8936;8937;8938;8939;8940;8941;14096;15005;15006;15007;15008;15009;15010;15011;29001;29002;29003;29004;29005;29006;29007;29008;29009;29010;33000;33001;33002;33003;33004;33005;33006;33007;33008;33009;33010;33011;33012;33013;33014;33015;33016;33017;33018;33019;33020;33021;33022;33023;33024;33025;…	5934;5935;5936;5937;5938;5939;5940;5941;5942;5943;5944;5945;5946;5947;11800;11801;11802;11803;11804;11805;11806;11807;11808;11809;11810;13698;13699;13700;13701;13702;13703;13704;13705;13706;13707;13708;13709;13710;13711;13712;13713;13714;13715;13716;13717;13718;13719;13720;13721;13722;13723;13724;13725;13726;13727;13728;13729;13730;13731;13732;21563;21564;21565;21566;22912;22913;22914;22915;22916…	5935;11801;11810;13698;21564;22919;44060;49874;49915;54191;54194;66304;68534;73370	338	59
sp|Q8R5A3|AB1IP_MOUSE	sp|Q8R5A3|AB1IP_MOUSE	14	14	14	>sp|Q8R5A3|AB1IP_MOUSE Amyloid beta A4 precursor protein-binding family B member 1-interacting protein OS=Mus musculus GN=Apbb1ip PE=1 SV=2	1	14	14	14	26.9	26.9	26.9	74.318	670	670	0	111.22	0.022567	0.023051	158.28	5	5	Median	420540	418370	2166				3535	1653;1873;4379;4908;18642;19909;21647;21720;22788;24623;25039;26728;26822;27117	True;True;True;True;True;True;True;True;True;True;True;True;True;True	1707;1933;4495;5033;19312;20893;22688;22766;23861;25749;26179;27935;27936;28030;28331	3181;3632;8382;8383;8384;9359;35831;38247;41487;41651;43712;47734;47735;48565;52229;52230;52231;52400;52904	4811;5455;12791;12792;12793;12794;12795;12796;12797;14395;54110;57583;57584;57585;62439;62697;65797;65798;65799;71788;71789;71790;71791;73072;78588;78589;78590;78591;78592;78593;78836;79603	4811;5455;12792;14395;54110;57583;62439;62697;65797;71789;73072;78589;78836;79603	753	453
sp|Q8JZQ9|EIF3B_MOUSE	sp|Q8JZQ9|EIF3B_MOUSE	14	14	14	>sp|Q8JZQ9|EIF3B_MOUSE Eukaryotic translation initiation factor 3 subunit B OS=Mus musculus GN=Eif3b PE=1 SV=1	1	14	14	14	19.2	19.2	19.2	91.369	803	803	0	129.69	0.026711	0.02995	69.662	5	5	Median	195590	191320	4267				3263	4101;6761;7565;8498;9228;9452;12665;12666;14409;16852;16981;19575;23227;26723	True;True;True;True;True;True;True;True;True;True;True;True;True;True	4214;6915;7747;8701;9453;9683;12990;12991;14795;17366;17367;17509;20530;20531;24315;27930	7894;7895;7896;12841;14239;14240;16271;17663;18102;24460;24461;27708;32391;32392;32393;32652;32653;37656;37657;44815;44816;52215	12049;12050;12051;19622;21759;21760;21761;24812;26942;26943;26944;27596;37173;37174;37175;42063;49035;49036;49037;49392;49393;56762;56763;67520;67521;78564	12050;19622;21760;24812;26943;27596;37173;37175;42063;49036;49392;56763;67520;78564	735	1
sp|Q9WU78|PDC6I_MOUSE	sp|Q9WU78|PDC6I_MOUSE	14	14	14	>sp|Q9WU78|PDC6I_MOUSE Programmed cell death 6-interacting protein OS=Mus musculus GN=Pdcd6ip PE=1 SV=3	1	14	14	14	22.1	22.1	22.1	96.023	869	869	0	257.29	0.029838	0.027612	176.29	5	5	Median	422630	416300	6329				5183	2092;3495;4267;5568;6013;7265;7651;10294;18514;20992;21929;22049;23568;25649	True;True;True;True;True;True;True;True;True;True;True;True;True;True	2156;3592;4383;5697;6153;7435;7835;10550;19145;19146;19147;22008;22979;23104;24672;26832	3969;6678;8190;10639;10640;11421;11422;11423;11424;11425;13644;13645;13646;14491;19845;35577;35578;35579;35580;35581;35582;35583;40320;42035;42036;42037;42038;42039;42040;42041;42042;42043;42245;45461;49871;49872	5980;10085;12481;12482;16292;16293;16294;17467;17468;17469;17470;17471;20887;20888;20889;20890;20891;22147;30102;53730;53731;53732;53733;53734;53735;53736;53737;53738;60634;63295;63296;63297;63298;63299;63300;63301;63302;63303;63304;63305;63306;63307;63308;63309;63310;63311;63625;68405;75072;75073	5980;10085;12481;16293;17467;20888;22147;30102;53734;60634;63296;63625;68405;75073	992	252
sp|P80315|TCPD_MOUSE	sp|P80315|TCPD_MOUSE	14	14	14	>sp|P80315|TCPD_MOUSE T-complex protein 1 subunit delta OS=Mus musculus GN=Cct4 PE=1 SV=3	1	14	14	14	29.5	29.5	29.5	58.066	539	539	0	323.31	0.031857	0.032369	160.79	13	12	Median	1374400	1332700	41731				1450	1150;1687;4365;4822;8163;11605;15752;16667;16715;22434;22679;23097;23955;24958	True;True;True;True;True;True;True;True;True;True;True;True;True;True	1188;1741;4481;4945;8359;11898;16168;17158;17159;17212;23500;23501;23749;24180;24181;25067;26098	2286;2287;2288;3242;3243;3244;8363;8364;8365;8366;8367;9220;9221;9222;15567;15568;15569;15570;22434;22435;22436;22437;22438;22439;22440;22441;30221;32019;32020;32021;32022;32023;32024;32025;32153;42936;42937;42938;42939;42940;42941;42942;42943;42944;42945;42946;42947;42948;42949;42950;42951;42952;43483;44478;44479;44480;44481;46397;48399;48400;48401	3448;3449;3450;3451;3452;3453;3454;4884;4885;4886;4887;4888;4889;4890;12754;12755;12756;12757;12758;12759;12760;12761;12762;12763;12764;14169;14170;14171;14172;23765;23766;23767;23768;23769;23770;23771;23772;33989;33990;33991;33992;33993;33994;33995;33996;33997;33998;33999;34000;45889;48511;48512;48513;48514;48515;48516;48517;48518;48519;48520;48521;48522;48712;48713;48714;48715;48716;64690;64691…	3449;4888;12756;14170;23766;33997;45889;48513;48712;64693;65480;67007;69808;72828	469;470;471	60;260;446
sp|Q8BP47|SYNC_MOUSE	sp|Q8BP47|SYNC_MOUSE	14	14	14	>sp|Q8BP47|SYNC_MOUSE Asparagine--tRNA ligase, cytoplasmic OS=Mus musculus GN=Nars PE=1 SV=2	1	14	14	14	22.9	22.9	22.9	64.279	559	559	0	183.9	0.031954	0.031084	111.67	9	9	Median	734870	723050	11826				2887	4332;4813;5121;5209;5992;12541;13374;14080;15537;16828;16829;17668;22118;22119	True;True;True;True;True;True;True;True;True;True;True;True;True;True	4448;4936;5246;5336;6132;12856;13737;14462;15950;17341;17342;18227;23174;23175	8282;9198;9199;9200;9201;9202;9203;9760;9761;9939;11398;24201;24202;25895;27144;29821;29822;29823;29824;29825;29826;29827;29828;32362;32363;32364;32365;33980;42345;42346;42347	12627;14140;14141;14142;14143;14144;14145;14146;14147;14148;14980;14981;14982;14983;15247;17439;36711;36712;36713;39416;41255;41256;45329;45330;45331;45332;45333;45334;45335;45336;45337;45338;45339;45340;48993;48994;48995;48996;48997;48998;51289;51290;63777;63778;63779	12627;14147;14980;15247;17439;36711;39416;41255;45330;48993;48998;51289;63777;63779
sp|Q9Z277|BAZ1B_MOUSE	sp|Q9Z277|BAZ1B_MOUSE	14	14	14	>sp|Q9Z277|BAZ1B_MOUSE Tyrosine-protein kinase BAZ1B OS=Mus musculus GN=Baz1b PE=1 SV=2	1	14	14	14	12.5	12.5	12.5	170.65	1479	1479	0	113.27	0.034361	0.038337	107.43	3	3	Median	101120	99139	1986				5307	3149;3169;4208;8396;12925;13912;14150;14918;15178;17207;19172;20136;26824;26825	True;True;True;True;True;True;True;True;True;True;True;True;True;True	3235;3255;4323;8597;13254;14291;14533;15315;15582;17759;20005;21127;28032;28033	6041;6076;8077;16010;16011;24927;26794;27243;28551;29153;33078;36807;38643;52402;52403	9097;9098;9147;12314;24458;24459;24460;37915;40732;41405;41406;41407;43337;43338;44286;50005;55559;58137;58138;78838;78839	9097;9147;12314;24459;37915;40732;41405;43337;44286;50005;55559;58138;78838;78839
sp|P12265|BGLR_MOUSE	sp|P12265|BGLR_MOUSE	14	14	14	>sp|P12265|BGLR_MOUSE Beta-glucuronidase OS=Mus musculus GN=Gusb PE=2 SV=2	1	14	14	14	21	21	21	74.194	648	648	0	174.83	0.035892	0.043433	129.97	11	10	Median	1371900	1272100	99730				678	1014;1029;2262;2263;9658;9659;13834;15042;16492;19959;22814;23538;23587;26732	True;True;True;True;True;True;True;True;True;True;True;True;True;True	1046;1061;2327;2328;9893;9894;9895;14211;15440;16951;20945;23888;24642;24691;27940	2039;2040;2075;4276;4277;18513;18514;18515;18516;18517;18518;18519;18520;18521;26651;28804;31633;38310;43934;43935;43936;43937;43938;45406;45407;45408;45409;45491;45492;52236	3086;3087;3142;6462;6463;28205;28206;28207;28208;28209;28210;28211;28212;28213;28214;28215;28216;40533;43736;43737;43738;43739;47964;57671;66142;66143;66144;66145;66146;66147;68339;68340;68341;68342;68343;68451;68452;68453;68454;68455;68456;68457;68458;68459;68460;78598	3086;3142;6462;6463;28210;28215;40533;43737;47964;57671;66145;68339;68457;78598	158	426
sp|Q9CZU3|SK2L2_MOUSE	sp|Q9CZU3|SK2L2_MOUSE	14	14	14	>sp|Q9CZU3|SK2L2_MOUSE Superkiller viralicidic activity 2-like 2 OS=Mus musculus GN=Skiv2l2 PE=1 SV=1	1	14	14	14	18.2	18.2	18.2	117.64	1040	1040	0	99.018	0.036643	0.042645	133.13	2	2	Median	168240	167150	1089				4403	3504;4662;8761;10713;11568;14512;15469;17015;17121;19738;23866;23876;25047;26651	True;True;True;True;True;True;True;True;True;True;True;True;True;True	3601;4784;8970;10979;11860;14901;15878;17549;17671;20721;24973;24983;26187;27858	6687;6688;6689;8948;16807;20726;22329;27871;29643;32714;32894;32895;38011;46171;46186;48578;52093	10101;10102;10103;10104;10105;13745;25648;25649;25650;25651;25652;31412;33828;33829;33830;33831;42309;42310;45047;49475;49722;49723;57274;69497;69517;73096;78370	10102;13745;25648;31412;33828;42310;45047;49475;49723;57274;69497;69517;73096;78370
sp|Q99KK7|DPP3_MOUSE	sp|Q99KK7|DPP3_MOUSE	14	14	14	>sp|Q99KK7|DPP3_MOUSE Dipeptidyl peptidase 3 OS=Mus musculus GN=Dpp3 PE=2 SV=2	1	14	14	14	28.2	28.2	28.2	82.897	738	738	0	323.31	0.037584	0.038239	77.34	9	9	Median	1040800	1023400	17431				3994	1417;5193;5794;7441;7612;7774;7775;7947;10408;10460;11042;13082;14531;25112	True;True;True;True;True;True;True;True;True;True;True;True;True;True	1461;5320;5928;7623;7796;7964;7965;8142;10668;10721;11316;13417;14921;26256	2758;9881;9882;9883;9884;11066;13985;13986;13987;13988;14382;14699;14700;15077;20075;20076;20155;20156;20157;21345;21346;21347;21348;21349;25343;27903;27904;48677;48678	4206;15149;15150;15151;15152;15153;15154;15155;16940;21398;21399;21400;21401;21955;21956;22448;22449;22450;23022;30489;30490;30491;30592;30593;30594;30595;30596;30597;30598;32370;32371;32372;32373;32374;32375;32376;32377;32378;32379;32380;32381;32382;32383;32384;38554;42357;42358;42359;73234;73235;73236	4206;15149;16940;21398;21955;22448;22450;23022;30489;30594;32381;38554;42357;73235
sp|P09528|FRIH_MOUSE	sp|P09528|FRIH_MOUSE	14	14	14	>sp|P09528|FRIH_MOUSE Ferritin heavy chain OS=Mus musculus GN=Fth1 PE=1 SV=2	1	14	14	14	63.2	63.2	63.2	21.066	182	182	0	323.31	0.03784	0.048669	143.18	15	15	Median	3339600	3323800	15794				632	3168;5417;10466;11337;11338;15854;15855;15891;16504;16505;17290;19208;21008;22055	True;True;True;True;True;True;True;True;True;True;True;True;True;True	3254;5545;10727;11618;11619;16273;16274;16275;16312;16313;16968;16969;16970;17844;20051;20052;22024;23110	6073;6074;6075;10378;20163;20164;20165;20166;20167;21877;21878;21879;21880;30413;30414;30415;30416;30480;30481;30482;30483;30484;30485;30486;31688;31689;31690;31691;31692;31693;31694;33216;33217;33218;36870;36871;36872;36873;36874;36875;36876;40379;40380;42252	9143;9144;9145;9146;15894;15895;15896;15897;15898;15899;15900;30604;30605;30606;30607;30608;30609;30610;30611;30612;30613;30614;30615;33168;33169;33170;33171;33172;33173;46153;46154;46155;46156;46157;46158;46159;46237;46238;46239;46240;46241;46242;46243;46244;46245;46246;46247;46248;46249;46250;46251;48035;48036;48037;48038;48039;48040;48041;48042;48043;48044;48045;48046;48047;50186;50187;50188;5…	9143;15894;30604;33171;33173;46153;46157;46243;48036;48044;50186;55642;60737;63637	126;127;128	101;159;166
sp|O55201|SPT5H_MOUSE	sp|O55201|SPT5H_MOUSE	14	14	14	>sp|O55201|SPT5H_MOUSE Transcription elongation factor SPT5 OS=Mus musculus GN=Supt5h PE=1 SV=1	1	14	14	14	20.7	20.7	20.7	120.66	1082	1082	0	106.59	0.038346	0.043175	89.836	4	4	Median	196190	193630	2554				429	4729;4902;5227;6309;6758;8779;9527;14702;14846;20912;23398;23399;24519;26345	True;True;True;True;True;True;True;True;True;True;True;True;True;True	4852;5026;5355;6455;6912;8989;9759;15098;15243;21926;24495;24496;25643;27548	9070;9341;9986;9987;11957;12838;16831;18215;28230;28451;40188;40189;40190;40191;45112;45113;47519;51556	13938;14366;15304;15305;18257;19619;25694;27770;42863;43180;60437;60438;60439;60440;60441;60442;67927;67928;71464;77543	13938;14366;15304;18257;19619;25694;27770;42863;43180;60442;67927;67928;71464;77543
sp|Q6P1B1|XPP1_MOUSE	sp|Q6P1B1|XPP1_MOUSE	14	14	14	>sp|Q6P1B1|XPP1_MOUSE Xaa-Pro aminopeptidase 1 OS=Mus musculus GN=Xpnpep1 PE=2 SV=1	1	14	14	14	37.7	37.7	37.7	69.59	623	623	0	161.36	0.038855	0.041826	63.786	4	4	Median	378040	374400	3645				2318	735;2014;2487;4288;11124;16591;18046;18585;19141;19258;23102;23257;24834;26998	True;True;True;True;True;True;True;True;True;True;True;True;True;True	755;2075;2558;4404;11398;17070;18620;19232;19964;20121;24187;24346;25967;28209	1524;1525;1526;1527;3849;4823;8217;8218;8219;21516;31849;31850;34607;34608;34609;34610;34611;35724;35725;36753;36974;44488;44489;44490;44491;44492;44493;44494;44495;44496;44497;44498;44499;44500;44501;44502;44503;44504;44505;44506;44507;44508;44869;48163;52646	2332;2333;2334;2335;5789;7293;12523;12524;12525;12526;32616;48273;48274;52236;52237;52238;52239;52240;52241;53949;53950;55484;55792;67019;67020;67021;67022;67023;67024;67025;67026;67027;67028;67029;67030;67031;67032;67033;67034;67035;67036;67037;67038;67039;67040;67591;72438;72439;79204;79205	2335;5789;7293;12523;32616;48273;52236;53949;55484;55792;67029;67591;72438;79205
sp|B2RQC6|PYR1_MOUSE;sp|Q8C196|CPSM_MOUSE	sp|B2RQC6|PYR1_MOUSE	14;1	14;1	14;1	>sp|B2RQC6|PYR1_MOUSE CAD protein OS=Mus musculus GN=Cad PE=2 SV=1	2	14	14	14	8.5	8.5	8.5	243.24	2225	2225;1500	0	45.151	0.039369	0.041902	139.61	3	3	Median	75648	74758	890				197	2072;5629;7295;8260;8680;10543;15099;16160;17084;18103;20481;20524;23020;25086	True;True;True;True;True;True;True;True;True;True;True;True;True;True	2136;5758;7466;8456;8887;10807;15500;16593;17630;18679;21480;21523;24100;26229	3935;10730;13688;15717;16655;20297;28994;31039;32841;34713;39298;39357;44331;48640	5925;16421;20957;20958;23999;25411;30827;44038;47075;49645;52393;59091;59190;66755;66756;73180	5925;16421;20957;23999;25411;30827;44038;47075;49645;52393;59091;59190;66756;73180
sp|Q9JIK5|DDX21_MOUSE	sp|Q9JIK5|DDX21_MOUSE	14	14	14	>sp|Q9JIK5|DDX21_MOUSE Nucleolar RNA helicase 2 OS=Mus musculus GN=Ddx21 PE=1 SV=3	1	14	14	14	23.1	23.1	23.1	93.55	851	851	0	89.086	0.040095	0.045189	229.28	3	3	Median	107450	97924	9525				4917	161;258;1640;4980;8525;11723;11772;14388;15499;17449;18531;21953;22775;26697	True;True;True;True;True;True;True;True;True;True;True;True;True;True	165;264;1694;5105;8728;12020;12069;14774;15910;18004;19165;23003;23848;27904	261;476;477;478;3165;9475;16309;22614;22683;27673;29690;33475;35604;42078;43689;52173;52174	415;730;731;732;4790;14565;14566;24872;24873;24874;34247;34248;34249;34348;34349;42019;45120;50534;53766;63367;65772;65773;78504;78505	415;731;4790;14566;24873;34249;34349;42019;45120;50534;53766;63367;65772;78505
sp|Q8BG05|ROA3_MOUSE	sp|Q8BG05|ROA3_MOUSE	15	14	14	>sp|Q8BG05|ROA3_MOUSE Heterogeneous nuclear ribonucleoprotein A3 OS=Mus musculus GN=Hnrnpa3 PE=1 SV=1	1	15	14	14	38.5	38.5	38.5	39.652	379	379	0	300.88	0.04491	0.092347	136.61	19	19	Median	2064000	2041200	22717				2710	4863;4864;8274;8275;8317;11188;11435;11437;11438;15974;16453;19755;21690;26612;27057	True;True;True;True;True;True;False;True;True;True;True;True;True;True;True	4986;4987;8470;8471;8515;11462;11463;11720;11722;11723;16400;16906;16907;20738;22733;27819;28269	9279;9280;15738;15739;15740;15741;15742;15743;15744;15745;15746;15747;15748;15749;15750;15751;15752;15753;15754;15755;15857;21611;21612;21613;21614;21615;21616;21617;21618;21619;22016;22017;22021;22022;22023;22024;22025;22026;22027;22028;22029;22030;22031;22032;30630;31575;31576;38031;38032;38033;38034;41583;41584;41585;52041;52759	14271;14272;14273;24027;24028;24029;24030;24031;24032;24033;24034;24035;24036;24037;24038;24039;24040;24041;24042;24043;24044;24045;24046;24047;24048;24049;24050;24051;24052;24053;24054;24055;24056;24217;24218;24219;24220;32746;32747;32748;32749;32750;32751;32752;32753;32754;32755;32756;32757;32758;32759;32760;32761;33371;33372;33373;33374;33375;33384;33385;33386;33387;33388;33389;33390;33391;333…	14271;14273;24027;24052;24217;32749;33374;33387;33398;46469;47862;57302;62587;78288;79406	678;679	1;158
sp|Q9DB05|SNAA_MOUSE;sp|P28663|SNAB_MOUSE	sp|Q9DB05|SNAA_MOUSE	14;2	14;2	14;2	>sp|Q9DB05|SNAA_MOUSE Alpha-soluble NSF attachment protein OS=Mus musculus GN=Napa PE=1 SV=1	2	14	14	14	55.9	55.9	55.9	33.189	295	295;298	0	307.53	0.045368	0.053456	73.357	13	13	Median	576040	565250	10794				4662	435;971;972;1031;1078;9507;9660;10979;12176;15436;15758;18401;24140;26907	True;True;True;True;True;True;True;True;True;True;True;True;True;True	445;1000;1001;1063;1112;9738;9896;11252;12483;15844;16174;18997;18998;25258;28117	860;1951;1952;1953;2077;2078;2079;2080;2161;18178;18179;18522;18523;18524;18525;18526;18527;18528;18529;18530;18531;18532;18533;18534;18535;18536;18537;18538;18539;18540;21216;23477;23478;29588;30237;30238;30239;35362;35363;35364;46741;52515;52516	1336;1337;2947;2948;2949;2950;2951;2952;2953;2954;2955;3144;3145;3146;3147;3148;3275;3276;3277;27715;27716;28217;28218;28219;28220;28221;28222;28223;28224;28225;28226;28227;28228;28229;28230;28231;28232;28233;28234;28235;28236;28237;28238;28239;28240;28241;32156;32157;32158;32159;35587;35588;44963;45922;45923;45924;53394;53395;53396;53397;53398;53399;53400;70336;70337;70338;79008;79009	1337;2947;2949;3146;3276;27715;28218;32156;35587;44963;45922;53395;70337;79008
sp|Q8K1X1|WDR11_MOUSE	sp|Q8K1X1|WDR11_MOUSE	14	14	14	>sp|Q8K1X1|WDR11_MOUSE WD repeat-containing protein 11 OS=Mus musculus GN=Wdr11 PE=2 SV=1	1	14	14	14	15.5	15.5	15.5	135.94	1223	1223	0	108.87	0.046747	0.057821	126.15	3	3	Median	117740	114160	3581				3307	3635;5214;5973;6547;11980;12159;15496;16664;17332;17497;22178;25530;26741;27022	True;True;True;True;True;True;True;True;True;True;True;True;True;True	3732;5341;6113;6697;12282;12466;15907;17155;17886;18053;23236;26702;27949;28234	6893;6894;9949;11371;12384;23078;23079;23417;23418;23419;29687;32016;33279;33564;33565;42476;42477;49604;52246;52680	10437;10438;15261;17401;18939;34954;34955;34956;35495;35496;35497;35498;45115;48507;48508;50286;50287;50288;50666;50667;63993;63994;74668;74669;78612;79258	10438;15261;17401;18939;34955;35498;45115;48508;50286;50667;63993;74668;78612;79258
sp|O08709|PRDX6_MOUSE	sp|O08709|PRDX6_MOUSE	14	14	14	>sp|O08709|PRDX6_MOUSE Peroxiredoxin-6 OS=Mus musculus GN=Prdx6 PE=1 SV=3	1	14	14	14	62.1	62.1	62.1	24.87	224	224	0	121.39	0.047062	0.059006	133.77	10	10	Median	600460	581160	19299				262	3283;3699;3700;8250;11977;13609;13610;14247;15620;17367;18351;26222;26241;26242	True;True;True;True;True;True;True;True;True;True;True;True;True;True	3375;3799;3800;8446;12279;13978;13979;14631;16033;17922;18939;27422;27441;27442	6303;7031;7032;15705;23071;23072;23073;23074;26258;26259;26260;26261;27434;29969;29970;33336;35215;35216;51312;51313;51314;51315;51345;51346;51347;51348;51349;51350;51351;51352;51353;51354;51355;51356	9499;9500;9501;9502;9503;10650;10651;10652;23985;23986;34942;34943;34944;34945;34946;34947;34948;34949;39944;39945;39946;39947;41672;41673;41674;45523;45524;45525;50361;53131;53132;77168;77169;77170;77171;77172;77173;77174;77175;77176;77177;77178;77179;77180;77181;77218;77219;77220;77221;77222;77223;77224;77225;77226;77227;77228;77229;77230;77231;77232	9500;10650;10652;23985;34947;39944;39945;41672;45525;50361;53131;77179;77223;77232
sp|Q9WTI7|MYO1C_MOUSE	sp|Q9WTI7|MYO1C_MOUSE	14	14	14	>sp|Q9WTI7|MYO1C_MOUSE Unconventional myosin-Ic OS=Mus musculus GN=Myo1c PE=1 SV=2	1	14	14	14	15.9	15.9	15.9	121.94	1063	1063	0	169.7	0.05037	0.069637	156.49	10	10	Median	580700	544090	36614				5157	3343;6814;8165;8188;12431;17384;18224;18977;19120;19230;22925;25297;27158;27311	True;True;True;True;True;True;True;True;True;True;True;True;True;True	3437;6970;8361;8384;12742;17939;18806;19749;19750;19940;20082;24001;26456;28372;28529	6389;12944;15572;15573;15574;15625;23919;33373;34973;34974;34975;34976;36465;36466;36467;36468;36722;36723;36925;44139;44140;44141;44142;44143;49138;49139;49140;49141;52966;52967;53207	9634;19781;23774;23775;23776;23777;23860;23861;36279;50404;52768;52769;52770;52771;55071;55072;55073;55074;55075;55076;55077;55439;55440;55729;66424;66425;66426;66427;66428;66429;66430;66431;73954;73955;73956;73957;73958;73959;73960;73961;73962;73963;73964;73965;73966;73967;73968;73969;73970;79682;79683;79684;79685;80042	9634;19781;23774;23860;36279;50404;52770;55071;55440;55729;66427;73959;79682;80042
sp|O08529|CAN2_MOUSE	sp|O08529|CAN2_MOUSE	14	14	14	>sp|O08529|CAN2_MOUSE Calpain-2 catalytic subunit OS=Mus musculus GN=Capn2 PE=2 SV=4	1	14	14	14	27.6	27.6	27.6	79.871	700	700	0	156.35	0.050535	0.059402	101.99	9	8	Median	611930	595530	16402				243	6685;8444;11061;11062;13381;15856;16510;17310;17374;17951;19900;20215;26673;27215	True;True;True;True;True;True;True;True;True;True;True;True;True;True	6838;8646;11335;11336;13746;16276;16977;17864;17929;18524;20884;21207;27880;28430	12643;16115;16116;16117;16118;16119;16120;16121;16122;16123;16124;16125;16126;16127;16128;16129;16130;16131;16132;16133;16134;16135;16136;16137;16138;16139;16140;16141;16142;16143;16144;21418;21419;21420;25907;30417;31706;33243;33343;34459;38237;38781;52123;53046	19356;24601;24602;24603;24604;24605;24606;24607;24608;24609;24610;24611;24612;24613;24614;24615;24616;24617;24618;24619;24620;24621;24622;24623;24624;24625;24626;24627;24628;24629;24630;24631;24632;24633;24634;24635;24636;32471;32472;32473;32474;39443;46160;46161;46162;48062;50218;50368;50369;52044;52045;52046;57570;58340;58341;58342;78409;78410;79814	19356;24621;32472;32474;39443;46161;48062;50218;50369;52045;57570;58340;78410;79814
sp|Q9WV32|ARC1B_MOUSE	sp|Q9WV32|ARC1B_MOUSE	14	14	14	>sp|Q9WV32|ARC1B_MOUSE Actin-related protein 2/3 complex subunit 1B OS=Mus musculus GN=Arpc1b PE=2 SV=4	1	14	14	14	42.2	42.2	42.2	41.063	372	372	0	316.12	0.052489	0.05532	217.98	12	10	Median	1947000	1833700	113250				5209	1962;2425;2426;2825;5228;11389;15090;15475;18102;23471;24277;24278;24852;26549	True;True;True;True;True;True;True;True;True;True;True;True;True;True	2023;2495;2496;2904;2905;5356;11672;15491;15884;18678;24571;25397;25398;25985;27754	3778;3779;3780;4668;4669;4670;5399;5400;5401;5402;5403;5404;9988;9989;21951;21952;21953;21954;21955;28982;29651;34707;34708;34709;34710;34711;34712;45298;45299;45300;47073;47074;47075;47076;47077;47078;47079;47080;47081;47082;47083;48184;51940	5676;5677;5678;5679;5680;7020;7021;7022;7023;7024;8124;8125;8126;8127;8128;8129;8130;8131;8132;8133;8134;8135;8136;15306;15307;33272;33273;33274;33275;33276;33277;33278;33279;33280;44024;45059;52385;52386;52387;52388;52389;52390;52391;52392;68177;68178;68179;68180;70832;70833;70834;70835;70836;70837;70838;70839;70840;70841;70842;70843;70844;70845;72470;78132	5676;7021;7024;8126;15307;33278;44024;45059;52387;68179;70832;70833;72470;78132	998	350
sp|Q8CC88|VWA8_MOUSE	sp|Q8CC88|VWA8_MOUSE	14	14	14	>sp|Q8CC88|VWA8_MOUSE von Willebrand factor A domain-containing protein 8 OS=Mus musculus GN=Vwa8 PE=2 SV=2	1	14	14	14	9.3	9.3	9.3	213.42	1905	1905	0	27.344	0.05255	0.074989	52.902	4	4	Median	72975	71375	1600				3148	864;5607;7251;8399;12750;15022;15118;17509;19860;21963;23171;24909;26873;27460	True;True;True;True;True;True;True;True;True;True;True;True;True;True	889;5736;7420;8600;13076;15419;15520;18065;20844;23013;24257;26046;28083;28684	1726;10696;13624;16014;16015;24597;24598;28768;29049;33584;38185;42092;44686;48306;52467;53486	2623;16374;16375;20857;24463;24464;24465;37416;37417;37418;37419;43684;43685;44120;50690;57506;63383;67324;72657;72658;78927;80436	2623;16374;20857;24464;37418;43685;44120;50690;57506;63383;67324;72657;78927;80436
sp|P97369|NCF4_MOUSE	sp|P97369|NCF4_MOUSE	14	14	14	>sp|P97369|NCF4_MOUSE Neutrophil cytosol factor 4 OS=Mus musculus GN=Ncf4 PE=1 SV=2	1	14	14	14	37.8	37.8	37.8	38.707	339	339	0	145.85	0.056262	0.057979	161.33	7	7	Median	269370	250530	18837				1485	775;983;2927;3255;3467;3601;4007;4818;5047;9361;12626;12879;13205;13552	True;True;True;True;True;True;True;True;True;True;True;True;True;True	795;1012;3007;3344;3564;3698;4119;4941;5172;9590;12944;13208;13542;13921	1582;1969;5540;6253;6254;6643;6644;6841;6842;7721;9209;9210;9211;9212;9213;9214;9215;9595;9596;17948;24393;24394;24395;24396;24397;24398;24399;24400;24809;24810;24811;24812;25570;26188	2407;2981;2982;8326;9409;9410;9411;9412;9413;9414;9415;9416;9417;9418;10035;10036;10352;10353;10354;10355;10356;11783;11784;11785;14155;14156;14157;14158;14159;14160;14161;14162;14163;14164;14726;14727;27379;37071;37072;37073;37074;37075;37076;37077;37078;37079;37080;37708;37709;37710;37711;37712;37713;37714;38925;39841	2407;2982;8326;9413;10035;10353;11784;14157;14727;27379;37077;37709;38925;39841
sp|P45376|ALDR_MOUSE	sp|P45376|ALDR_MOUSE	14	14	14	>sp|P45376|ALDR_MOUSE Aldose reductase OS=Mus musculus GN=Akr1b1 PE=1 SV=3	1	14	14	14	46.2	46.2	46.2	35.732	316	316	0	120.07	0.056355	0.084698	132.31	6	5	Median	629970	616860	13111				981	1888;4505;6476;9690;9830;15179;16849;17771;21463;22947;24147;24282;24613;27294	True;True;True;True;True;True;True;True;True;True;True;True;True;True	1948;4625;6625;9928;10069;15583;17363;18334;22500;24023;25265;25402;25739;28511	3667;8647;12259;18582;18913;29154;32388;34167;41159;44199;44200;44201;44202;46751;46752;46753;46754;47092;47722;53182;53183	5523;13246;13247;18734;28314;28753;28754;44287;49030;51596;61926;66536;66537;66538;66539;66540;66541;66542;66543;70349;70350;70351;70352;70857;71771;80003;80004;80005	5523;13247;18734;28314;28753;44287;49030;51596;61926;66536;70349;70857;71771;80004
sp|Q9D0I9|SYRC_MOUSE	sp|Q9D0I9|SYRC_MOUSE	14	14	14	>sp|Q9D0I9|SYRC_MOUSE Arginine--tRNA ligase, cytoplasmic OS=Mus musculus GN=Rars PE=2 SV=2	1	14	14	14	27.9	27.9	27.9	75.673	660	660	0	192.03	0.057144	0.064974	101.56	9	8	Median	386250	373560	12691				4437	287;1347;4999;6976;10373;11274;13820;14872;16251;17232;20216;21879;25353;25393	True;True;True;True;True;True;True;True;True;True;True;True;True;True	293;1389;5124;7135;7136;10632;10633;11554;14195;15269;16695;17786;21208;22928;26512;26553	547;548;549;2628;9507;13204;13205;20014;20015;20016;21786;21787;21788;26612;28484;31229;31230;33136;38782;41964;41965;49218;49297;49298	844;845;846;847;848;849;850;851;3971;14616;20184;20185;20186;30367;30368;30369;33006;33007;33008;33009;33010;40476;43234;47364;47365;47366;47367;50082;58343;58344;58345;58346;63186;63187;74086;74220;74221;74222	848;3971;14616;20185;30368;33006;40476;43234;47365;50082;58343;63186;74086;74221	874;875	124;554
sp|P48025|KSYK_MOUSE;sp|P43404|ZAP70_MOUSE;sp|Q8BZ25|ANKK1_MOUSE	sp|P48025|KSYK_MOUSE	14;1;1	14;1;1	14;1;1	>sp|P48025|KSYK_MOUSE Tyrosine-protein kinase SYK OS=Mus musculus GN=Syk PE=1 SV=2	3	14	14	14	34.8	34.8	34.8	71.376	629	629;618;745	0	146.26	0.057234	0.053094	246.26	11	9	Median	814940	546850	268090				1025	896;3202;3998;4658;4878;5550;12013;14105;15885;18234;18337;20998;25386;27139	True;True;True;True;True;True;True;True;True;True;True;True;True;True	922;3291;4108;4780;5001;5678;12316;14487;16306;18818;18925;22014;26546;28353	1800;6145;7707;8943;9299;10613;23148;27172;30472;35006;35007;35193;40360;40361;40362;40363;40364;40365;40366;49289;49290;52943	2738;9262;11759;11760;11761;13735;13736;13737;13738;14304;14305;16255;35059;41295;41296;46226;46227;52830;52831;52832;52833;53098;53099;53100;60711;60712;60713;60714;60715;60716;60717;60718;60719;60720;60721;60722;74210;74211;79655	2738;9262;11760;13735;14304;16255;35059;41295;46226;52830;53098;60711;74210;79655	316	165
sp|Q922B2|SYDC_MOUSE	sp|Q922B2|SYDC_MOUSE	14	14	14	>sp|Q922B2|SYDC_MOUSE Aspartate--tRNA ligase, cytoplasmic OS=Mus musculus GN=Dars PE=2 SV=2	1	14	14	14	31.5	31.5	31.5	57.147	501	501	0	97.759	0.062608	0.068788	198.33	13	13	Median	899010	749920	149090				3878	361;5688;6196;8350;11220;11816;13643;13644;15405;18509;19140;19318;19402;27054	True;True;True;True;True;True;True;True;True;True;True;True;True;True	369;5819;6339;8549;11496;12114;14014;14015;15812;19139;19963;20192;20306;28266	719;10885;11726;11727;15907;21684;22759;26310;26311;26312;29515;29516;29517;29518;35567;36752;37119;37120;37290;52756	1108;1109;1110;16644;16645;16646;16647;17913;17914;17915;17916;17917;24299;24300;32865;32866;34476;40026;40027;40028;40029;40030;44859;44860;44861;44862;44863;53716;53717;55483;55983;55984;56235;56236;79401;79402	1108;16646;17915;24300;32865;34476;40027;40030;44860;53716;55483;55983;56235;79401
sp|Q99NB9|SF3B1_MOUSE	sp|Q99NB9|SF3B1_MOUSE	14	14	14	>sp|Q99NB9|SF3B1_MOUSE Splicing factor 3B subunit 1 OS=Mus musculus GN=Sf3b1 PE=1 SV=1	1	14	14	14	15.3	15.3	15.3	145.81	1304	1304	0	89.455	0.067693	0.069392	133.39	7	7	Median	190430	185290	5145				4090	2141;8373;10811;13047;14456;15197;15421;15809;21168;22044;22793;24020;25248;25759	True;True;True;True;True;True;True;True;True;True;True;True;True;True	2205;8574;11081;13381;14843;15601;15829;16228;22191;23099;23866;25136;26405;26943	4044;4045;15978;20950;25293;27783;29179;29545;30320;40691;40692;40693;42237;43734;46522;49054;49055;49056;50046	6082;6083;24414;31765;31766;38480;42178;42179;44326;44327;44901;46043;61201;61202;61203;61204;63615;63616;65845;70000;73823;73824;73825;75311;75312	6082;24414;31765;38480;42178;44326;44901;46043;61203;63616;65845;70000;73825;75311
sp|P07901|HS90A_MOUSE	sp|P07901|HS90A_MOUSE	26	14	14	>sp|P07901|HS90A_MOUSE Heat shock protein HSP 90-alpha OS=Mus musculus GN=Hsp90aa1 PE=1 SV=4	1	26	14	14	38.9	22.6	22.6	84.787	733	733	0	215.47	0.068238	0.078184	129.33	12	11	Median	825260	811430	13832				610	405;1182;2626;5454;5455;5520;5818;5864;7856;9381;9588;9623;9713;9825;9861;15110;15670;17898;21153;23138;25125;25126;26948;26949;27129;27655	False;True;True;True;True;True;False;False;True;False;False;True;True;True;False;True;True;True;True;False;False;False;False;False;False;True	413;1220;2702;5582;5583;5648;5952;6001;8047;9611;9822;9857;9951;10064;10105;15512;16083;18469;22175;24223;24224;26269;26270;28159;28160;28343;28880	805;806;2333;2334;5078;10446;10447;10448;10560;11093;11203;14874;17988;17989;18339;18340;18341;18342;18343;18344;18345;18346;18347;18348;18349;18350;18351;18352;18353;18354;18355;18356;18357;18358;18359;18360;18361;18362;18363;18364;18365;18366;18367;18368;18369;18370;18371;18372;18373;18374;18375;18376;18377;18378;18379;18380;18381;18382;18383;18384;18385;18386;18387;18388;18389;18390;18391;1839…	1252;1253;1254;3532;3533;3534;3535;3536;3537;3538;3539;3540;3541;3542;3543;7667;7668;16002;16003;16004;16005;16170;16982;17148;22716;22717;27432;27433;27434;27943;27944;27945;27946;27947;27948;27949;27950;27951;27952;27953;27954;27955;27956;27957;27958;27959;27960;27961;27962;27963;27964;27965;27966;27967;27968;27969;27970;27971;27972;27973;27974;27975;27976;27977;27978;27979;27980;27981;27982;27…	1253;3535;7667;16003;16005;16170;16982;17148;22716;27432;27986;28111;28399;28742;28881;44080;45659;51926;61166;67217;73322;73361;79096;79097;79633;80980	114	98
sp|Q8K400|STXB5_MOUSE;sp|Q5DQR4|STB5L_MOUSE	sp|Q8K400|STXB5_MOUSE	14;1	14;1	14;1	>sp|Q8K400|STXB5_MOUSE Syntaxin-binding protein 5 OS=Mus musculus GN=Stxbp5 PE=1 SV=3	2	14	14	14	18.6	18.6	18.6	127.65	1152	1152;1185	0	57.342	0.07435	0.075832	14.54	2	2	Median	149540	148160	1379				3374	930;5985;6335;7580;8588;12016;15802;18681;19247;19901;20773;25543;26657;27548	True;True;True;True;True;True;True;True;True;True;True;True;True;True	956;6125;6481;7762;8794;12319;16221;19364;20104;20105;20885;21786;26715;27864;28772	1871;11391;12002;14278;16451;23151;30309;35897;36949;36950;38238;39960;49621;52101;53706	2825;17431;18338;21819;25077;35065;46025;54209;55758;55759;55760;57571;60097;74691;74692;78378;78379;80749;80750	2825;17431;18338;21819;25077;35065;46025;54209;55759;57571;60097;74692;78379;80749
sp|Q1HFZ0|NSUN2_MOUSE	sp|Q1HFZ0|NSUN2_MOUSE	14	14	14	>sp|Q1HFZ0|NSUN2_MOUSE tRNA (cytosine(34)-C(5))-methyltransferase OS=Mus musculus GN=Nsun2 PE=1 SV=2	1	14	14	14	26.8	26.8	26.8	85.451	757	757	0	63.862	0.076637	0.070918	142.15	7	7	Median	163740	154920	8820				1631	2931;3372;5492;7497;7833;10035;12025;12124;14349;17877;18589;19427;20342;23011	True;True;True;True;True;True;True;True;True;True;True;True;True;True	3011;3467;5620;7679;8024;10284;12328;12430;14735;18448;19236;19237;19238;20339;20340;21338;24090	5544;6444;10516;14091;14826;19379;23162;23366;27623;34353;34354;35729;35730;35731;35732;35733;35734;37328;37329;39013;39014;39015;39016;39017;39018;44310	8330;9719;9720;9721;9722;16100;21556;22652;22653;22654;22655;22656;22657;29429;35079;35080;35412;41948;41949;51890;51891;53954;53955;53956;53957;53958;53959;53960;53961;56290;56291;58672;58673;58674;58675;58676;58677;58678;66729;66730	8330;9720;16100;21556;22654;29429;35079;35412;41949;51890;53960;56290;58674;66729	531	166
sp|Q505F5|LRC47_MOUSE	sp|Q505F5|LRC47_MOUSE	14	14	14	>sp|Q505F5|LRC47_MOUSE Leucine-rich repeat-containing protein 47 OS=Mus musculus GN=Lrrc47 PE=2 SV=1	1	14	14	14	35.3	35.3	35.3	63.589	581	581	0	101.4	0.078055	0.080523	95.928	6	5	Median	183350	177340	6007				1886	9;5505;5562;5976;8923;17170;19043;21919;22416;22864;25096;26206;27171;27172	True;True;True;True;True;True;True;True;True;True;True;True;True;True	10;5633;5690;6116;9137;17722;19838;22969;23480;23939;26240;27402;28385;28386	18;10541;10631;11375;17057;32988;32989;32990;32991;32992;36579;42025;42910;44046;44047;44048;44049;48659;51241;51242;52985;52986	33;34;16132;16133;16280;17405;26041;49855;49856;49857;49858;49859;49860;49861;49862;49863;55224;55225;63278;64650;66292;66293;66294;66295;66296;73208;77047;77048;79707;79708	34;16132;16280;17405;26041;49861;55224;63278;64650;66292;73208;77047;79707;79708
[truncated: 3,840 more rows]

## Sheet: Replicate 2
Protein IDs	Majority protein IDs	Peptide counts (all)	Peptide counts (razor+unique)	Peptide counts (unique)	Fasta headers	Number of proteins	Peptides	Razor + unique peptides	Unique peptides	Sequence coverage [%]	Unique + razor sequence coverage [%]	Unique sequence coverage [%]	Mol. weight [kDa]	Sequence length	Sequence lengths	Q-value	Score	Ratio H/L	Ratio H/L normalized	Ratio H/L variability [%]	Ratio H/L count	Ratio H/L iso-count	Ratio H/L type	Intensity	Intensity L	Intensity H	Only identified by site	Reverse	Potential contaminant	id	Peptide IDs	Peptide is razor	Mod. peptide IDs	Evidence IDs	MS/MS IDs	Best MS/MS	Oxidation (M) site IDs	Oxidation (M) site positions
[truncated: 4,233 more rows]

[truncated: 1 more sheets: Replicate 3]
