# Supplementary material for: Cytoskeleton-centric protein transportation by exosomes transforms tumor-favorable macrophages
Source: Oncotarget. 2016 Sep 1;7(41):67387–402. doi: 10.18632/oncotarget.11794 (PMC5341883; doi:10.18632/oncotarget.11794)
Supplement: Supplementary file 3 [file oncotarget-07-67387-s003.xlsx]

## Sheet: Table S2
Supplementary Table. S2 Endpoint exosomally transported proteins repeatedly identified across all of the three replicates.
Uniprot	Gene name	Descricption	Mol. weight [kDa]	Sequence length	Rep1 (H/L ratio)	Rep2 (H/L ratio)	Rep3 (H/L ratio)
P08228	Sod1	SODC_MOUSE Superoxide dismutase [Cu-Zn] OS=Mus musculus GN=Sod1 PE=1 SV=2	15.942	154	0.010857	0.0063247	0.0030543
P60766	Cdc42	CDC42_MOUSE Cell division control protein 42 homolog OS=Mus musculus GN=Cdc42 PE=1 SV=2	21.258	191	0.012383	0.0045981	0.0044227
P99027	Rplp2	RLA2_MOUSE 60S acidic ribosomal protein P2 OS=Mus musculus GN=Rplp2 PE=1 SV=3	11.651	115	0.10919	0.017404	0.0051497
P28798	Grn	GRN_MOUSE Granulins OS=Mus musculus GN=Grn PE=1 SV=2	63.458	589	0.011617	0.0046354	0.007134
P68372	Tubb4b	TBB4B_MOUSE Tubulin beta-4B chain OS=Mus musculus GN=Tubb4b PE=1 SV=1	49.83	445	0.030684	0.020484	0.0058271
P07356	Anxa2	ANXA2_MOUSE Annexin A2 OS=Mus musculus GN=Anxa2 PE=1 SV=2	38.676	339	0.0073686	0.0044383	0.0057365
P21107	Tpm3	TPM3_MOUSE Tropomyosin alpha-3 chain OS=Mus musculus GN=Tpm3 PE=1 SV=3	32.994	285	0.024886	0.010683	0.0066198
Q9CR57	Rpl14	RL14_MOUSE 60S ribosomal protein L14 OS=Mus musculus GN=Rpl14 PE=1 SV=3	23.564	217	0.047615	0.012408	0.0062506
P43276	Hist1h1b	H15_MOUSE Histone H1.5 OS=Mus musculus GN=Hist1h1b PE=1 SV=2	22.576	223	0.016038	0.0056945	0.0072707
Q9ERS2	Ndufa13	NDUAD_MOUSE NADH dehydrogenase [ubiquinone] 1 alpha subcomplex subunit 13 OS=Mus musculus GN=Ndufa13 PE=1 SV=3	16.859	144	0.018593	0.0094899	0.0071897
Q9WUU7	Ctsz	CATZ_MOUSE Cathepsin Z OS=Mus musculus GN=Ctsz PE=2 SV=1	33.996	306	0.0061163	0.017072	0.0075529
Q60930	Vdac2	VDAC2_MOUSE Voltage-dependent anion-selective channel protein 2 OS=Mus musculus GN=Vdac2 PE=1 SV=2	31.732	295	0.0096429	0.0061642	0.0081438
Q9QZ88	Vps29	VPS29_MOUSE Vacuolar protein sorting-associated protein 29 OS=Mus musculus GN=Vps29 PE=1 SV=1	20.495	182	0.11225	0.01027	0.0083677
Q8BGS2	Bola2	BOLA2_MOUSE BolA-like protein 2 OS=Mus musculus GN=Bola2 PE=1 SV=1	10.214	86	0.11621	0.013311	0.0080074
Q9CQM9	Glrx3	GLRX3_MOUSE Glutaredoxin-3 OS=Mus musculus GN=Glrx3 PE=1 SV=1	37.778	337	0.026161	0.013658	0.0085593
P61089	Ube2n	UBE2N_MOUSE Ubiquitin-conjugating enzyme E2 N OS=Mus musculus GN=Ube2n PE=1 SV=1	17.138	152	0.013356	0.028792	0.011098
P35700	Prdx1	PRDX1_MOUSE Peroxiredoxin-1 OS=Mus musculus GN=Prdx1 PE=1 SV=1	22.176	199	0.010648	0.028044	0.0086727
P62754	Rps6	RS6_MOUSE 40S ribosomal protein S6 OS=Mus musculus GN=Rps6 PE=1 SV=1	28.68	249	0.056123	0.085984	0.0096215
P62889	Rpl30	RL30_MOUSE 60S ribosomal protein L30 OS=Mus musculus GN=Rpl30 PE=2 SV=2	12.784	115	0.050799	0.0090465	0.010198
P35980	Rpl18	RL18_MOUSE 60S ribosomal protein L18 OS=Mus musculus GN=Rpl18 PE=2 SV=3	21.644	188	0.093222	0.053491	0.010789
Q9D1G1	Rab1b	RAB1B_MOUSE Ras-related protein Rab-1B OS=Mus musculus GN=Rab1b PE=1 SV=1	22.187	201	0.0046555	0.012672	0.01056
P61979	Hnrnpk	HNRPK_MOUSE Heterogeneous nuclear ribonucleoprotein K OS=Mus musculus GN=Hnrnpk PE=1 SV=1	50.976	463	0.034019	0.0074859	0.012321
O70310	Nmt1	NMT1_MOUSE Glycylpeptide N-tetradecanoyltransferase 1 OS=Mus musculus GN=Nmt1 PE=1 SV=1	56.888	496	0.053447	0.042001	0.01122
Q07076	Anxa7	ANXA7_MOUSE Annexin A7 OS=Mus musculus GN=Anxa7 PE=2 SV=2	49.925	463	0.022837	0.019776	0.010001
Q8K183	Pdxk	PDXK_MOUSE Pyridoxal kinase OS=Mus musculus GN=Pdxk PE=1 SV=1	35.015	312	0.020981	0.021824	0.011573
P62874	Gnb1	GBB1_MOUSE Guanine nucleotide-binding protein G(I)/G(S)/G(T) subunit beta-1 OS=Mus musculus GN=Gnb1 PE=1 SV=3	37.377	340	0.023775	0.018793	0.011009
P47963	Rpl13	RL13_MOUSE 60S ribosomal protein L13 OS=Mus musculus GN=Rpl13 PE=2 SV=3	24.305	211	0.035256	0.016586	0.012888
Q99LP6	Grpel1	GRPE1_MOUSE GrpE protein homolog 1, mitochondrial OS=Mus musculus GN=Grpel1 PE=1 SV=1	24.307	217	0.029272	0.011649	0.011899
Q9D8N0	Eef1g	EF1G_MOUSE Elongation factor 1-gamma OS=Mus musculus GN=Eef1g PE=1 SV=3	50.06	437	0.017875	0.01941	0.0098601
P24452	Capg	CAPG_MOUSE Macrophage-capping protein OS=Mus musculus GN=Capg PE=1 SV=2	39.24	352	0.023058	0.0071598	0.0078287
Q61233	Lcp1	PLSL_MOUSE Plastin-2 OS=Mus musculus GN=Lcp1 PE=1 SV=4	70.148	627	0.023189	0.012028	0.01231
P53026	Rpl10a	RL10A_MOUSE 60S ribosomal protein L10a OS=Mus musculus GN=Rpl10a PE=1 SV=3	24.916	217	0.0052855	0.0066421	0.011107
Q91V61	Sfxn3	SFXN3_MOUSE Sideroflexin-3 OS=Mus musculus GN=Sfxn3 PE=1 SV=1	35.406	321	0.019276	0.065986	0.013049
Q62418	Dbnl	DBNL_MOUSE Drebrin-like protein OS=Mus musculus GN=Dbnl PE=1 SV=2	48.699	436	0.1549	0.010813	0.011527
P14869	Rplp0	RLA0_MOUSE 60S acidic ribosomal protein P0 OS=Mus musculus GN=Rplp0 PE=1 SV=3	34.216	317	0.057065	0.031563	0.012151
Q91VI7	Rnh1	RINI_MOUSE Ribonuclease inhibitor OS=Mus musculus GN=Rnh1 PE=1 SV=1	49.816	456	0.03149	0.018449	0.013714
Q3THW5	H2afv	H2AV_MOUSE Histone H2A.V OS=Mus musculus GN=H2afv PE=1 SV=3	13.509	128	0.069858	0.02545	0.012411
P35979	Rpl12	RL12_MOUSE 60S ribosomal protein L12 OS=Mus musculus GN=Rpl12 PE=1 SV=2	17.804	165	0.017942	0.011183	0.013088
P16858	Gapdh	G3P_MOUSE Glyceraldehyde-3-phosphate dehydrogenase OS=Mus musculus GN=Gapdh PE=1 SV=2	35.81	333	0.0026946	0.02477	0.012871
P54227	Stmn1	STMN1_MOUSE Stathmin OS=Mus musculus GN=Stmn1 PE=1 SV=2	17.274	149	0.21516	0.051937	0.014693
P00493	Hprt1	HPRT_MOUSE Hypoxanthine-guanine phosphoribosyltransferase OS=Mus musculus GN=Hprt1 PE=1 SV=3	24.57	218	0.012489	0.019512	0.012356
Q9R0P3	Esd	ESTD_MOUSE S-formylglutathione hydrolase OS=Mus musculus GN=Esd PE=1 SV=1	31.319	282	0.028333	0.052105	0.015955
P43274	Hist1h1e	H14_MOUSE Histone H1.4 OS=Mus musculus GN=Hist1h1e PE=1 SV=2	21.977	219	0.010905	0.012807	0.0096624
P11983	Tcp1	TCPA_MOUSE T-complex protein 1 subunit alpha OS=Mus musculus GN=Tcp1 PE=1 SV=3	60.448	556	0.022388	0.013944	0.01582
Q8CGP6	Hist1h2ah	H2A1H_MOUSE Histone H2A type 1-H OS=Mus musculus GN=Hist1h2ah PE=1 SV=3	13.95	128	0.0085926	0.050065	0.016453
P62281	Rps11	RS11_MOUSE 40S ribosomal protein S11 OS=Mus musculus GN=Rps11 PE=1 SV=3	18.431	158	0.015963	0.015817	0.013708
P10126	Eef1a1	EF1A1_MOUSE Elongation factor 1-alpha 1 OS=Mus musculus GN=Eef1a1 PE=1 SV=3	50.113	462	0.087319	0.039658	0.013066
P62242	Rps8	RS8_MOUSE 40S ribosomal protein S8 OS=Mus musculus GN=Rps8 PE=1 SV=2	24.205	208	0.0059698	0.0066213	0.014584
Q61029	Tmpo	LAP2B_MOUSE Lamina-associated polypeptide 2, isoforms beta/delta/epsilon/gamma OS=Mus musculus GN=Tmpo PE=1 SV=4	50.372	452	0.006672	0.011334	0.014357
P62774	Mtpn	MTPN_MOUSE Myotrophin OS=Mus musculus GN=Mtpn PE=1 SV=2	12.861	118	0.023224	0.043236	0.014431
P17047	Lamp2	LAMP2_MOUSE Lysosome-associated membrane glycoprotein 2 OS=Mus musculus GN=Lamp2 PE=2 SV=2	45.681	415	0.010791	0.019871	0.015667
Q9JLJ2	Aldh9a1	AL9A1_MOUSE 4-trimethylaminobutyraldehyde dehydrogenase OS=Mus musculus GN=Aldh9a1 PE=1 SV=1	53.514	494	0.011972	0.012959	0.014702
P08249	Mdh2	MDHM_MOUSE Malate dehydrogenase, mitochondrial OS=Mus musculus GN=Mdh2 PE=1 SV=3	35.611	338	0.006157	0.018347	0.01778
P54116	Stom	STOM_MOUSE Erythrocyte band 7 integral membrane protein OS=Mus musculus GN=Stom PE=1 SV=3	31.375	284	0.017603	0.054261	0.016436
Q9WU78	Pdcd6ip	PDC6I_MOUSE Programmed cell death 6-interacting protein OS=Mus musculus GN=Pdcd6ip PE=1 SV=3	96.023	869	0.029838	0.021019	0.021789
P27659	Rpl3	RL3_MOUSE 60S ribosomal protein L3 OS=Mus musculus GN=Rpl3 PE=1 SV=3	46.109	403	0.038622	0.013796	0.012727
Q62422	Ostf1	OSTF1_MOUSE Osteoclast-stimulating factor 1 OS=Mus musculus GN=Ostf1 PE=1 SV=2	23.782	215	0.12163	0.046151	0.018272
A1L314	Mpeg1	MPEG1_MOUSE Macrophage-expressed gene 1 protein OS=Mus musculus GN=Mpeg1 PE=2 SV=1	78.39	713	0.026811	0.0080903	0.015685
Q9WUK2	Eif4h	IF4H_MOUSE Eukaryotic translation initiation factor 4H OS=Mus musculus GN=Eif4h PE=1 SV=3	27.341	248	0.044585	0.030263	0.017389
P01900	H2-D1	HA12_MOUSE H-2 class I histocompatibility antigen, D-D alpha chain OS=Mus musculus GN=H2-D1 PE=1 SV=1	41.11	365	0.039007	0.031667	0.016394
P60335	Pcbp1	PCBP1_MOUSE Poly(rC)-binding protein 1 OS=Mus musculus GN=Pcbp1 PE=1 SV=1	37.497	356	0.027455	0.0084169	0.016485
Q9JJI8	Rpl38	RL38_MOUSE 60S ribosomal protein L38 OS=Mus musculus GN=Rpl38 PE=2 SV=3	8.2038	70	0.064162	0.026819	0.014207
Q6WVG3	Kctd12	KCD12_MOUSE BTB/POZ domain-containing protein KCTD12 OS=Mus musculus GN=Kctd12 PE=1 SV=1	35.892	327	0.068707	0.1273	0.018714
Q8VC28	Akr1c13	AK1CD_MOUSE Aldo-keto reductase family 1 member C13 OS=Mus musculus GN=Akr1c13 PE=1 SV=2	37.057	323	0.020013	0.019191	0.019182
O70435	Psma3	PSA3_MOUSE Proteasome subunit alpha type-3 OS=Mus musculus GN=Psma3 PE=1 SV=3	28.405	255	0.021883	0.0307	0.017481
Q9CXW3	Cacybp	CYBP_MOUSE Calcyclin-binding protein OS=Mus musculus GN=Cacybp PE=1 SV=1	26.51	229	0.045197	0.063853	0.017901
Q9CQW2	Arl8b	ARL8B_MOUSE ADP-ribosylation factor-like protein 8B OS=Mus musculus GN=Arl8b PE=2 SV=1	21.539	186	0.03763	0.17201	0.0086045
P29391	Ftl1	FRIL1_MOUSE Ferritin light chain 1 OS=Mus musculus GN=Ftl1 PE=1 SV=2	20.802	183	0.02365	0.020491	0.01978
Q9D8Y0	Efhd2	EFHD2_MOUSE EF-hand domain-containing protein D2 OS=Mus musculus GN=Efhd2 PE=1 SV=1	26.791	240	0.01255	0.011343	0.017662
Q6ZWV7	Rpl35	RL35_MOUSE 60S ribosomal protein L35 OS=Mus musculus GN=Rpl35 PE=2 SV=1	14.552	123	0.01812	0.015271	0.011355
P40142	Tkt	TKT_MOUSE Transketolase OS=Mus musculus GN=Tkt PE=1 SV=1	67.63	623	0.039514	0.018657	0.019302
O08795	Prkcsh	GLU2B_MOUSE Glucosidase 2 subunit beta OS=Mus musculus GN=Prkcsh PE=1 SV=1	58.792	521	0.068418	0.051489	0.018215
Q9EQP2	Ehd4	EHD4_MOUSE EH domain-containing protein 4 OS=Mus musculus GN=Ehd4 PE=1 SV=1	61.48	541	0.019695	0.05264	0.018345
Q68FD5	Cltc	CLH1_MOUSE Clathrin heavy chain 1 OS=Mus musculus GN=Cltc PE=1 SV=3	191.55	1675	0.006797	0.076758	0.019211
P10810	Cd14	CD14_MOUSE Monocyte differentiation antigen CD14 OS=Mus musculus GN=Cd14 PE=1 SV=1	39.203	366	0.021428	0.013839	0.021385
Q9WVJ2	Psmd13	PSD13_MOUSE 26S proteasome non-ATPase regulatory subunit 13 OS=Mus musculus GN=Psmd13 PE=1 SV=1	42.809	376	0.094338	0.025398	0.021003
P63005	Pafah1b1	LIS1_MOUSE Platelet-activating factor acetylhydrolase IB subunit alpha OS=Mus musculus GN=Pafah1b1 PE=1 SV=2	46.67	410	0.036854	0.043512	0.018018
Q3UHX2	Pdap1	HAP28_MOUSE 28 kDa heat- and acid-stable phosphoprotein OS=Mus musculus GN=Pdap1 PE=1 SV=1	20.605	181	0.014275	0.039732	0.020844
P10107	Anxa1	ANXA1_MOUSE Annexin A1 OS=Mus musculus GN=Anxa1 PE=1 SV=2	38.734	346	0.025763	0.012656	0.012974
P26638	Sars	SYSC_MOUSE Serine--tRNA ligase, cytoplasmic OS=Mus musculus GN=Sars PE=2 SV=3	58.388	512	0.020573	0.39365	0.021713
Q8K2B3	Sdha	SDHA_MOUSE Succinate dehydrogenase [ubiquinone] flavoprotein subunit, mitochondrial OS=Mus musculus GN=Sdha PE=1 SV=1	72.585	664	0.024312	0.05341	0.022628
P80313	Cct7	TCPH_MOUSE T-complex protein 1 subunit eta OS=Mus musculus GN=Cct7 PE=1 SV=1	59.652	544	0.045561	0.036278	0.020363
O08749	Dld	DLDH_MOUSE Dihydrolipoyl dehydrogenase, mitochondrial OS=Mus musculus GN=Dld PE=1 SV=2	54.272	509	0.073385	0.01775	0.021488
Q60817	Naca	NACA_MOUSE Nascent polypeptide-associated complex subunit alpha OS=Mus musculus GN=Naca PE=1 SV=1	23.384	215	0.024428	0.017149	0.022129
Q9CZ44	Nsfl1c	NSF1C_MOUSE NSFL1 cofactor p47 OS=Mus musculus GN=Nsfl1c PE=1 SV=1	40.709	370	0.015241	0.023967	0.020685
Q9CQ22	Lamtor1	LTOR1_MOUSE Ragulator complex protein LAMTOR1 OS=Mus musculus GN=Lamtor1 PE=1 SV=1	17.749	161	0.017815	0.047127	0.021751
P35492	Hal	HUTH_MOUSE Histidine ammonia-lyase OS=Mus musculus GN=Hal PE=1 SV=1	72.257	657	0.029101	0.026203	0.021774
O88844	Idh1	IDHC_MOUSE Isocitrate dehydrogenase [NADP] cytoplasmic OS=Mus musculus GN=Idh1 PE=1 SV=2	46.674	414	0.020046	0.050322	0.020858
P10605	Ctsb	CATB_MOUSE Cathepsin B OS=Mus musculus GN=Ctsb PE=1 SV=2	37.279	339	0.0059362	0.028638	0.023641
Q9WTI7	Myo1c	MYO1C_MOUSE Unconventional myosin-Ic OS=Mus musculus GN=Myo1c PE=1 SV=2	121.94	1063	0.05037	0.047668	0.023727
Q3UPL0	Sec31a	SC31A_MOUSE Protein transport protein Sec31A OS=Mus musculus GN=Sec31a PE=1 SV=2	133.57	1230	0.11119	0.013009	0.013559
Q61599	Arhgdib	GDIR2_MOUSE Rho GDP-dissociation inhibitor 2 OS=Mus musculus GN=Arhgdib PE=1 SV=3	22.851	200	0.024868	0.036239	0.021981
Q8BH24	Tm9sf4	TM9S4_MOUSE Transmembrane 9 superfamily member 4 OS=Mus musculus GN=Tm9sf4 PE=2 SV=1	74.692	643	0.11141	0.030478	0.01951
P25444	Rps2	RS2_MOUSE 40S ribosomal protein S2 OS=Mus musculus GN=Rps2 PE=2 SV=3	31.231	293	0.018692	0.017802	0.017251
P62082	Rps7	RS7_MOUSE 40S ribosomal protein S7 OS=Mus musculus GN=Rps7 PE=2 SV=1	22.127	194	0.02876	0.02664	0.024562
Q8BMK4	Ckap4	CKAP4_MOUSE Cytoskeleton-associated protein 4 OS=Mus musculus GN=Ckap4 PE=1 SV=2	63.691	575	0.12512	0.03565	0.022798
Q9DCD0	Pgd	6PGD_MOUSE 6-phosphogluconate dehydrogenase, decarboxylating OS=Mus musculus GN=Pgd PE=1 SV=3	53.247	483	0.045484	0.030812	0.021263
Q8K1B8	Fermt3	URP2_MOUSE Fermitin family homolog 3 OS=Mus musculus GN=Fermt3 PE=1 SV=1	75.634	665	0.015362	0.016313	0.020787
P10649	Gstm1	GSTM1_MOUSE Glutathione S-transferase Mu 1 OS=Mus musculus GN=Gstm1 PE=1 SV=2	25.97	218	0.11564	0.0082362	0.023849
P97807	Fh	FUMH_MOUSE Fumarate hydratase, mitochondrial OS=Mus musculus GN=Fh PE=1 SV=3	54.356	507	0.016643	0.018518	0.020605
Q05816	Fabp5	FABP5_MOUSE Fatty acid-binding protein, epidermal OS=Mus musculus GN=Fabp5 PE=1 SV=3	15.137	135	0.0095616	0.010343	0.017286
P97300	Nptn	NPTN_MOUSE Neuroplastin OS=Mus musculus GN=Nptn PE=1 SV=3	44.373	397	0.027296	0.020478	0.022499
Q6ZWV3	Rpl10	RL10_MOUSE 60S ribosomal protein L10 OS=Mus musculus GN=Rpl10 PE=1 SV=3	24.604	214	0.0085739	0.01007	0.016577
Q9JII6	Akr1a1	AK1A1_MOUSE Alcohol dehydrogenase [NADP(+)] OS=Mus musculus GN=Akr1a1 PE=1 SV=3	36.586	325	0.016342	0.019638	0.015624
Q91VR5	Ddx1	DDX1_MOUSE ATP-dependent RNA helicase DDX1 OS=Mus musculus GN=Ddx1 PE=1 SV=1	82.499	740	0.012719	0.042193	0.022752
Q7TPV4	Mybbp1a	MBB1A_MOUSE Myb-binding protein 1A OS=Mus musculus GN=Mybbp1a PE=1 SV=2	152.04	1344	0.1329	0.064131	0.025417
Q9Z1G3	Atp6v1c1	VATC1_MOUSE V-type proton ATPase subunit C 1 OS=Mus musculus GN=Atp6v1c1 PE=1 SV=4	43.887	382	0.029077	0.034391	0.023244
P63242	Eif5a	IF5A1_MOUSE Eukaryotic translation initiation factor 5A-1 OS=Mus musculus GN=Eif5a PE=1 SV=2	16.832	154	0.021457	0.0022911	0.0090998
P68368	Tuba4a	TBA4A_MOUSE Tubulin alpha-4A chain OS=Mus musculus GN=Tuba4a PE=1 SV=1	49.924	448	0.032314	0.029494	0.022397
P11438	Lamp1	LAMP1_MOUSE Lysosome-associated membrane glycoprotein 1 OS=Mus musculus GN=Lamp1 PE=1 SV=2	43.865	406	0.029604	0.096049	0.025623
P80317	Cct6a	TCPZ_MOUSE T-complex protein 1 subunit zeta OS=Mus musculus GN=Cct6a PE=1 SV=3	58.004	531	0.02211	0.026539	0.025181
P14206	Rpsa	RSSA_MOUSE 40S ribosomal protein SA OS=Mus musculus GN=Rpsa PE=1 SV=4	32.838	295	0.012449	0.018368	0.017487
P17918	Pcna	PCNA_MOUSE Proliferating cell nuclear antigen OS=Mus musculus GN=Pcna PE=1 SV=2	28.785	261	0.028652	0.14325	0.022526
P06795	Abcb1b	MDR1B_MOUSE Multidrug resistance protein 1B OS=Mus musculus GN=Abcb1b PE=1 SV=1	140.99	1276	0.088269	0.046092	0.028095
Q64433	Hspe1	CH10_MOUSE 10 kDa heat shock protein, mitochondrial OS=Mus musculus GN=Hspe1 PE=1 SV=2	10.963	102	0.012188	0.0036277	0.010645
P23198	Cbx3	CBX3_MOUSE Chromobox protein homolog 3 OS=Mus musculus GN=Cbx3 PE=1 SV=2	20.855	183	0.043954	0.038243	0.017038
P57776	Eef1d	EF1D_MOUSE Elongation factor 1-delta OS=Mus musculus GN=Eef1d PE=1 SV=3	31.293	281	0.024239	0.023584	0.026059
P48678	Lmna	LMNA_MOUSE Prelamin-A/C OS=Mus musculus GN=Lmna PE=1 SV=2	74.237	665	0.13603	0.030114	0.025089
P61358	Rpl27	RL27_MOUSE 60S ribosomal protein L27 OS=Mus musculus GN=Rpl27 PE=1 SV=2	15.798	136	0.025923	0.031402	0.024005
Q9JKC8	Ap3m1	AP3M1_MOUSE AP-3 complex subunit mu-1 OS=Mus musculus GN=Ap3m1 PE=1 SV=1	46.936	418	0.013285	0.043236	0.026037
P97371	Psme1	PSME1_MOUSE Proteasome activator complex subunit 1 OS=Mus musculus GN=Psme1 PE=2 SV=2	28.673	249	0.024105	0.012433	0.016903
Q6IRU2	Tpm4	TPM4_MOUSE Tropomyosin alpha-4 chain OS=Mus musculus GN=Tpm4 PE=2 SV=3	28.467	248	0.02343	0.010504	0.019506
P58252	Eef2	EF2_MOUSE Elongation factor 2 OS=Mus musculus GN=Eef2 PE=1 SV=2	95.313	858	0.1036	0.027052	0.025539
P49443	Ppm1a	PPM1A_MOUSE Protein phosphatase 1A OS=Mus musculus GN=Ppm1a PE=1 SV=1	42.432	382	0.019582	0.022528	0.025626
Q921M7	Fam49b	FA49B_MOUSE Protein FAM49B OS=Mus musculus GN=Fam49b PE=2 SV=1	36.776	324	0.028119	0.017639	0.026046
P58021	Tm9sf2	TM9S2_MOUSE Transmembrane 9 superfamily member 2 OS=Mus musculus GN=Tm9sf2 PE=2 SV=1	75.329	662	0.018919	0.020842	0.029126
P51150	Rab7a	RAB7A_MOUSE Ras-related protein Rab-7a OS=Mus musculus GN=Rab7a PE=1 SV=2	23.489	207	0.021789	0.019272	0.022462
O70503	Hsd17b12	DHB12_MOUSE Very-long-chain 3-oxoacyl-CoA reductase OS=Mus musculus GN=Hsd17b12 PE=2 SV=1	34.741	312	0.064452	0.030298	0.025105
P26039	Tln1	TLN1_MOUSE Talin-1 OS=Mus musculus GN=Tln1 PE=1 SV=2	269.82	2541	0.083869	0.031709	0.024296
P14824	Anxa6	ANXA6_MOUSE Annexin A6 OS=Mus musculus GN=Anxa6 PE=1 SV=3	75.884	673	0.020023	0.026557	0.024414
Q9Z2I9	Sucla2	SUCB1_MOUSE Succinyl-CoA ligase [ADP-forming] subunit beta, mitochondrial OS=Mus musculus GN=Sucla2 PE=1 SV=2	50.113	463	0.12501	0.073106	0.026856
P84244	H3f3a	H33_MOUSE Histone H3.3 OS=Mus musculus GN=H3f3a PE=1 SV=2	15.328	136	0.016741	0.007389	0.021862
Q99KV1	Dnajb11	DJB11_MOUSE DnaJ homolog subfamily B member 11 OS=Mus musculus GN=Dnajb11 PE=1 SV=1	40.555	358	0.028927	0.021777	0.024682
Q8BHN3	Ganab	GANAB_MOUSE Neutral alpha-glucosidase AB OS=Mus musculus GN=Ganab PE=1 SV=1	106.91	944	0.010626	0.11302	0.026791
P46664	Adss	PURA2_MOUSE Adenylosuccinate synthetase isozyme 2 OS=Mus musculus GN=Adss PE=1 SV=2	50.02	456	0.027925	0.021723	0.028671
P09528	Fth1	FRIH_MOUSE Ferritin heavy chain OS=Mus musculus GN=Fth1 PE=1 SV=2	21.066	182	0.03784	0.010323	0.02476
P14148	Rpl7	RL7_MOUSE 60S ribosomal protein L7 OS=Mus musculus GN=Rpl7 PE=1 SV=2	31.419	270	0.069983	0.06603	0.027543
Q9DBJ1	Pgam1	PGAM1_MOUSE Phosphoglycerate mutase 1 OS=Mus musculus GN=Pgam1 PE=1 SV=3	28.832	254	0.029577	0.029365	0.025922
Q99KK7	Dpp3	DPP3_MOUSE Dipeptidyl peptidase 3 OS=Mus musculus GN=Dpp3 PE=2 SV=2	82.897	738	0.037584	0.021914	0.025343
Q99LX0	Park7	PARK7_MOUSE Protein deglycase DJ-1 OS=Mus musculus GN=Park7 PE=1 SV=1	20.021	189	0.018598	0.024653	0.026124
P56812	Pdcd5	PDCD5_MOUSE Programmed cell death protein 5 OS=Mus musculus GN=Pdcd5 PE=1 SV=3	14.275	126	0.022727	0.0065167	0.019758
Q921T2	Tor1aip1	TOIP1_MOUSE Torsin-1A-interacting protein 1 OS=Mus musculus GN=Tor1aip1 PE=1 SV=3	66.78	595	0.063552	0.051588	0.022224
P62264	Rps14	RS14_MOUSE 40S ribosomal protein S14 OS=Mus musculus GN=Rps14 PE=2 SV=3	16.273	151	0.079995	0.0097612	0.028295
P06797	Ctsl	CATL1_MOUSE Cathepsin L1 OS=Mus musculus GN=Ctsl PE=1 SV=2	37.547	334	0.047434	0.079537	0.025257
Q9EQ06	Hsd17b11	DHB11_MOUSE Estradiol 17-beta-dehydrogenase 11 OS=Mus musculus GN=Hsd17b11 PE=2 SV=1	32.88	298	0.039163	0.091768	0.024925
Q00612	G6pdx	G6PD1_MOUSE Glucose-6-phosphate 1-dehydrogenase X OS=Mus musculus GN=G6pdx PE=1 SV=3	59.262	515	0.052056	0.043657	0.026414
P50247	Ahcy	SAHH_MOUSE Adenosylhomocysteinase OS=Mus musculus GN=Ahcy PE=1 SV=3	47.688	432	0.024365	0.022545	0.029608
P06151	Ldha	LDHA_MOUSE L-lactate dehydrogenase A chain OS=Mus musculus GN=Ldha PE=1 SV=3	36.498	332	0.01209	0.025085	0.026363
Q9WV32	Arpc1b	ARC1B_MOUSE Actin-related protein 2/3 complex subunit 1B OS=Mus musculus GN=Arpc1b PE=2 SV=4	41.063	372	0.052489	0.016626	0.019073
Q64133	Maoa	AOFA_MOUSE Amine oxidase [flavin-containing] A OS=Mus musculus GN=Maoa PE=1 SV=3	59.601	526	0.03858	0.045003	0.029933
Q9R1P4	Psma1	PSA1_MOUSE Proteasome subunit alpha type-1 OS=Mus musculus GN=Psma1 PE=1 SV=1	29.546	263	0.017615	0.014946	0.026592
Q8CGK3	Lonp1	LONM_MOUSE Lon protease homolog, mitochondrial OS=Mus musculus GN=Lonp1 PE=1 SV=2	105.84	949	0.031519	0.052919	0.02448
Q99L45	Eif2s2	IF2B_MOUSE Eukaryotic translation initiation factor 2 subunit 2 OS=Mus musculus GN=Eif2s2 PE=1 SV=1	38.092	331	0.028832	0.023398	0.025788
Q9CXI5	Manf	MANF_MOUSE Mesencephalic astrocyte-derived neurotrophic factor OS=Mus musculus GN=Manf PE=1 SV=1	20.373	179	0.024114	0.019617	0.019433
P62849	Rps24	RS24_MOUSE 40S ribosomal protein S24 OS=Mus musculus GN=Rps24 PE=2 SV=1	15.423	133	0.05084	0.097305	0.024413
P51410	Rpl9	RL9_MOUSE 60S ribosomal protein L9 OS=Mus musculus GN=Rpl9 PE=1 SV=2	21.881	192	0.030948	0.030606	0.027362
O08583	Alyref	THOC4_MOUSE THO complex subunit 4 OS=Mus musculus GN=Alyref PE=1 SV=3	26.94	255	0.017595	0.047993	0.026796
O08547	Sec22b	SC22B_MOUSE Vesicle-trafficking protein SEC22b OS=Mus musculus GN=Sec22b PE=1 SV=3	24.74	215	0.10183	0.019005	0.026384
P15379	Cd44	CD44_MOUSE CD44 antigen OS=Mus musculus GN=Cd44 PE=1 SV=3	85.616	778	0.0090226	0.0095255	0.016667
P62983	Rps27a	RS27A_MOUSE Ubiquitin-40S ribosomal protein S27a OS=Mus musculus GN=Rps27a PE=1 SV=2	17.951	156	0.016433	0.014726	0.024464
P49312	Hnrnpa1	ROA1_MOUSE Heterogeneous nuclear ribonucleoprotein A1 OS=Mus musculus GN=Hnrnpa1 PE=1 SV=2	34.196	320	0.063398	0.053708	0.029427
O55143	Atp2a2	AT2A2_MOUSE Sarcoplasmic/endoplasmic reticulum calcium ATPase 2 OS=Mus musculus GN=Atp2a2 PE=1 SV=2	114.86	1044	0.054995	0.035317	0.023308
Q99LY9	Ndufs5	NDUS5_MOUSE NADH dehydrogenase [ubiquinone] iron-sulfur protein 5 OS=Mus musculus GN=Ndufs5 PE=1 SV=3	12.648	106	0.24	0.31231	0.030156
P40336	Vps26a	VP26A_MOUSE Vacuolar protein sorting-associated protein 26A OS=Mus musculus GN=Vps26a PE=1 SV=1	38.113	327	0.02003	0.094146	0.027729
Q9WVA4	Tagln2	TAGL2_MOUSE Transgelin-2 OS=Mus musculus GN=Tagln2 PE=1 SV=4	22.395	199	0.011564	0.035733	0.023595
P29758	Oat	OAT_MOUSE Ornithine aminotransferase, mitochondrial OS=Mus musculus GN=Oat PE=1 SV=1	48.354	439	0.04356	0.013864	0.026115
P70248	Myo1f	MYO1F_MOUSE Unconventional myosin-If OS=Mus musculus GN=Myo1f PE=1 SV=1	125.95	1099	0.096889	0.20403	0.027919
Q61753	Phgdh	SERA_MOUSE D-3-phosphoglycerate dehydrogenase OS=Mus musculus GN=Phgdh PE=1 SV=3	56.585	533	0.063394	0.043391	0.028969
Q9DAS9	Gng12	GBG12_MOUSE Guanine nucleotide-binding protein G(I)/G(S)/G(O) subunit gamma-12 OS=Mus musculus GN=Gng12 PE=1 SV=3	7.9972	72	0.056622	0.40548	0.028924
P14211	Calr	CALR_MOUSE Calreticulin OS=Mus musculus GN=Calr PE=1 SV=1	47.994	416	0.02064	0.023528	0.027266
Q9CZM2	Rpl15	RL15_MOUSE 60S ribosomal protein L15 OS=Mus musculus GN=Rpl15 PE=2 SV=4	24.146	204	0.069467	0.051853	0.033812
O35286	Dhx15	DHX15_MOUSE Putative pre-mRNA-splicing factor ATP-dependent RNA helicase DHX15 OS=Mus musculus GN=Dhx15 PE=1 SV=2	91.006	795	0.073125	0.02729	0.029199
Q8BG07	Pld4	PLD4_MOUSE Phospholipase D4 OS=Mus musculus GN=Pld4 PE=2 SV=1	56.153	503	0.053886	0.021831	0.030956
Q60605	Myl6	MYL6_MOUSE Myosin light polypeptide 6 OS=Mus musculus GN=Myl6 PE=1 SV=3	16.93	151	0.014318	0.018268	0.024441
Q80WJ7	Mtdh	LYRIC_MOUSE Protein LYRIC OS=Mus musculus GN=Mtdh PE=1 SV=1	63.845	579	0.046083	0.056126	0.02421
O09159	Man2b1	MA2B1_MOUSE Lysosomal alpha-mannosidase OS=Mus musculus GN=Man2b1 PE=2 SV=4	114.65	1013	0.037478	0.01859	0.020507
P08113	Hsp90b1	ENPL_MOUSE Endoplasmin OS=Mus musculus GN=Hsp90b1 PE=1 SV=2	92.475	802	0.068864	0.026416	0.030388
P21981	Tgm2	TGM2_MOUSE Protein-glutamine gamma-glutamyltransferase 2 OS=Mus musculus GN=Tgm2 PE=1 SV=4	77.06	686	0.045777	0.05155	0.027488
Q9CPV4	Glod4	GLOD4_MOUSE Glyoxalase domain-containing protein 4 OS=Mus musculus GN=Glod4 PE=1 SV=1	33.316	298	0.14469	0.055307	0.03125
O54984	Asna1	ASNA_MOUSE ATPase Asna1 OS=Mus musculus GN=Asna1 PE=1 SV=2	38.822	348	0.035715	0.03006	0.029724
O70251	Eef1b	EF1B_MOUSE Elongation factor 1-beta OS=Mus musculus GN=Eef1b PE=1 SV=5	24.693	225	0.01385	0.014972	0.024144
P24527	Lta4h	LKHA4_MOUSE Leukotriene A-4 hydrolase OS=Mus musculus GN=Lta4h PE=1 SV=4	69.05	611	0.072349	0.023381	0.028956
P63073	Eif4e	IF4E_MOUSE Eukaryotic translation initiation factor 4E OS=Mus musculus GN=Eif4e PE=1 SV=1	25.053	217	0.020051	0.014916	0.027413
P70296	Pebp1	PEBP1_MOUSE Phosphatidylethanolamine-binding protein 1 OS=Mus musculus GN=Pebp1 PE=1 SV=3	20.83	187	0.068458	0.02155	0.028056
Q9D8U8	Snx5	SNX5_MOUSE Sorting nexin-5 OS=Mus musculus GN=Snx5 PE=1 SV=1	46.797	404	0.055657	0.088466	0.027394
P27870	Vav1	VAV_MOUSE Proto-oncogene vav OS=Mus musculus GN=Vav1 PE=1 SV=1	98.136	845	0.025521	0.062854	0.03066
P40124	Cap1	CAP1_MOUSE Adenylyl cyclase-associated protein 1 OS=Mus musculus GN=Cap1 PE=1 SV=4	51.564	474	0.030665	0.020002	0.03037
Q9WUM4	Coro1c	COR1C_MOUSE Coronin-1C OS=Mus musculus GN=Coro1c PE=1 SV=2	53.12	474	0.051191	0.046601	0.027282
Q9QXT0	Cnpy2	CNPY2_MOUSE Protein canopy homolog 2 OS=Mus musculus GN=Cnpy2 PE=1 SV=1	20.767	182	0.01216	0.035009	0.031791
Q91V41	Rab14	RAB14_MOUSE Ras-related protein Rab-14 OS=Mus musculus GN=Rab14 PE=1 SV=3	23.897	215	0.3759	0.36446	0.01896
Q07797	Lgals3bp	LG3BP_MOUSE Galectin-3-binding protein OS=Mus musculus GN=Lgals3bp PE=1 SV=1	64.49	577	0.025574	0.034536	0.030229
P18242	Ctsd	CATD_MOUSE Cathepsin D OS=Mus musculus GN=Ctsd PE=1 SV=1	44.953	410	0.061294	0.033001	0.030681
Q6R5N8	Tlr13	TLR13_MOUSE Toll-like receptor 13 OS=Mus musculus GN=Tlr13 PE=1 SV=1	114.44	991	0.0051839	0.051789	0.024562
P06745	Gpi	G6PI_MOUSE Glucose-6-phosphate isomerase OS=Mus musculus GN=Gpi PE=1 SV=4	62.766	558	0.032153	0.018094	0.028779
P26041	Msn	MOES_MOUSE Moesin OS=Mus musculus GN=Msn PE=1 SV=3	67.766	577	0.01229	0.014615	0.034765
Q7TMQ7	Wdr91	WDR91_MOUSE WD repeat-containing protein 91 OS=Mus musculus GN=Wdr91 PE=1 SV=1	83.42	748	0.034827	0.052401	0.034335
P59999	Arpc4	ARPC4_MOUSE Actin-related protein 2/3 complex subunit 4 OS=Mus musculus GN=Arpc4 PE=1 SV=3	19.667	168	0.005257	0.0064232	0.021539
P62918	Rpl8	RL8_MOUSE 60S ribosomal protein L8 OS=Mus musculus GN=Rpl8 PE=1 SV=2	28.024	257	0.053169	0.12031	0.0293
Q921H8	Acaa1a	THIKA_MOUSE 3-ketoacyl-CoA thiolase A, peroxisomal OS=Mus musculus GN=Acaa1a PE=1 SV=1	43.953	424	0.059927	0.025654	0.030429
Q5M8N0	Cnrip1	CNRP1_MOUSE CB1 cannabinoid receptor-interacting protein 1 OS=Mus musculus GN=Cnrip1 PE=1 SV=1	18.612	164	0.060512	0.016091	0.028514
Q9QUI0	Rhoa	RHOA_MOUSE Transforming protein RhoA OS=Mus musculus GN=Rhoa PE=1 SV=1	21.782	193	0.025017	0.033101	0.031493
Q9CQ60	Pgls	6PGL_MOUSE 6-phosphogluconolactonase OS=Mus musculus GN=Pgls PE=2 SV=1	27.254	257	0.014447	0.06162	0.029445
P42932	Cct8	TCPQ_MOUSE T-complex protein 1 subunit theta OS=Mus musculus GN=Cct8 PE=1 SV=3	59.555	548	0.026265	0.03141	0.031623
Q78PY7	Snd1	SND1_MOUSE Staphylococcal nuclease domain-containing protein 1 OS=Mus musculus GN=Snd1 PE=1 SV=1	102.09	910	0.051968	0.21178	0.032188
O35405	Pld3	PLD3_MOUSE Phospholipase D3 OS=Mus musculus GN=Pld3 PE=2 SV=1	54.388	488	0.057421	0.048167	0.028589
P70168	Kpnb1	IMB1_MOUSE Importin subunit beta-1 OS=Mus musculus GN=Kpnb1 PE=1 SV=2	97.183	876	0.030491	0.022236	0.033026
Q01853	Vcp	TERA_MOUSE Transitional endoplasmic reticulum ATPase OS=Mus musculus GN=Vcp PE=1 SV=4	89.321	806	0.029405	0.03772	0.031442
Q9EST5	Anp32b	AN32B_MOUSE Acidic leucine-rich nuclear phosphoprotein 32 family member B OS=Mus musculus GN=Anp32b PE=1 SV=1	31.078	272	0.13886	0.13317	0.0329
P11404	Fabp3	FABPH_MOUSE Fatty acid-binding protein, heart OS=Mus musculus GN=Fabp3 PE=1 SV=5	14.819	133	0.01434	0.036704	0.032311
P35821	Ptpn1	PTN1_MOUSE Tyrosine-protein phosphatase non-receptor type 1 OS=Mus musculus GN=Ptpn1 PE=1 SV=2	49.593	432	0.036843	0.060875	0.032469
P27546	Map4	MAP4_MOUSE Microtubule-associated protein 4 OS=Mus musculus GN=Map4 PE=1 SV=3	117.43	1125	0.031595	0.018742	0.03277
Q99P91	Gpnmb	GPNMB_MOUSE Transmembrane glycoprotein NMB OS=Mus musculus GN=Gpnmb PE=1 SV=2	63.675	574	0.093853	0.71191	0.027803
Q99PL5	Rrbp1	RRBP1_MOUSE Ribosome-binding protein 1 OS=Mus musculus GN=Rrbp1 PE=1 SV=2	172.88	1605	0.053422	0.040904	0.032092
P61161	Actr2	ARP2_MOUSE Actin-related protein 2 OS=Mus musculus GN=Actr2 PE=1 SV=1	44.76	394	0.076405	0.12483	0.030512
P80318	Cct3	TCPG_MOUSE T-complex protein 1 subunit gamma OS=Mus musculus GN=Cct3 PE=1 SV=1	60.629	545	0.056934	0.028921	0.027791
Q9D8E6	Rpl4	RL4_MOUSE 60S ribosomal protein L4 OS=Mus musculus GN=Rpl4 PE=1 SV=3	47.153	419	0.02694	0.008711	0.03189
Q9CQW9	Ifitm3	IFM3_MOUSE Interferon-induced transmembrane protein 3 OS=Mus musculus GN=Ifitm3 PE=1 SV=1	14.954	137	0.059539	0.013345	0.018452
P51660	Hsd17b4	DHB4_MOUSE Peroxisomal multifunctional enzyme type 2 OS=Mus musculus GN=Hsd17b4 PE=1 SV=3	79.481	735	0.12832	0.029289	0.030355
P51125	Cast	ICAL_MOUSE Calpastatin OS=Mus musculus GN=Cast PE=1 SV=2	84.921	788	0.084429	0.18577	0.030407
Q8BMS1	Hadha	ECHA_MOUSE Trifunctional enzyme subunit alpha, mitochondrial OS=Mus musculus GN=Hadha PE=1 SV=1	82.669	763	0.029814	0.1023	0.033228
Q922Q8	Lrrc59	LRC59_MOUSE Leucine-rich repeat-containing protein 59 OS=Mus musculus GN=Lrrc59 PE=1 SV=1	34.877	307	0.031871	0.035722	0.033313
Q9DBH5	Lman2	LMAN2_MOUSE Vesicular integral-membrane protein VIP36 OS=Mus musculus GN=Lman2 PE=2 SV=2	40.429	358	0.076286	0.22899	0.033145
P08003	Pdia4	PDIA4_MOUSE Protein disulfide-isomerase A4 OS=Mus musculus GN=Pdia4 PE=1 SV=3	71.982	638	0.11625	0.027076	0.020764
Q9DCW4	Etfb	ETFB_MOUSE Electron transfer flavoprotein subunit beta OS=Mus musculus GN=Etfb PE=1 SV=3	27.623	255	0.036867	0.01573	0.030198
Q921F4	Hnrnpll	HNRLL_MOUSE Heterogeneous nuclear ribonucleoprotein L-like OS=Mus musculus GN=Hnrnpll PE=1 SV=3	64.124	591	0.030778	0.10215	0.035362
Q9Z1G4	Atp6v0a1	VPP1_MOUSE V-type proton ATPase 116 kDa subunit a isoform 1 OS=Mus musculus GN=Atp6v0a1 PE=1 SV=3	96.466	839	0.025213	0.059544	0.035521
Q91YR9	Ptgr1	PTGR1_MOUSE Prostaglandin reductase 1 OS=Mus musculus GN=Ptgr1 PE=1 SV=2	35.56	329	0.048023	0.029415	0.030873
Q02053	Uba1	UBA1_MOUSE Ubiquitin-like modifier-activating enzyme 1 OS=Mus musculus GN=Uba1 PE=1 SV=1	117.81	1058	0.028527	0.031541	0.025183
Q9DCN2	Cyb5r3	NB5R3_MOUSE NADH-cytochrome b5 reductase 3 OS=Mus musculus GN=Cyb5r3 PE=1 SV=3	34.127	301	0.039944	0.027416	0.030936
Q9R1P0	Psma4	PSA4_MOUSE Proteasome subunit alpha type-4 OS=Mus musculus GN=Psma4 PE=1 SV=1	29.47	261	0.070728	0.063321	0.033882
O55222	Ilk	ILK_MOUSE Integrin-linked protein kinase OS=Mus musculus GN=Ilk PE=1 SV=2	51.373	452	0.071817	0.077301	0.037725
P97370	Atp1b3	AT1B3_MOUSE Sodium/potassium-transporting ATPase subunit beta-3 OS=Mus musculus GN=Atp1b3 PE=1 SV=1	31.775	278	0.030047	0.16685	0.036275
P19253	Rpl13a	RL13A_MOUSE 60S ribosomal protein L13a OS=Mus musculus GN=Rpl13a PE=1 SV=4	23.464	203	0.048727	0.089862	0.028928
Q6PB66	Lrpprc	LPPRC_MOUSE Leucine-rich PPR motif-containing protein, mitochondrial OS=Mus musculus GN=Lrpprc PE=1 SV=2	156.61	1392	0.14029	0.070155	0.035469
O09172	Gclm	GSH0_MOUSE Glutamate--cysteine ligase regulatory subunit OS=Mus musculus GN=Gclm PE=2 SV=1	30.534	274	0.060814	0.043563	0.038112
Q3TIV5	Zc3h15	ZC3HF_MOUSE Zinc finger CCCH domain-containing protein 15 OS=Mus musculus GN=Zc3h15 PE=1 SV=2	48.327	426	0.037003	0.044475	0.03218
P49586	Pcyt1a	PCY1A_MOUSE Choline-phosphate cytidylyltransferase A OS=Mus musculus GN=Pcyt1a PE=1 SV=1	41.666	367	0.095397	0.046827	0.031821
Q8BIJ6	Iars2	SYIM_MOUSE Isoleucine--tRNA ligase, mitochondrial OS=Mus musculus GN=Iars2 PE=1 SV=1	112.8	1012	0.13465	0.020061	0.034452
O88342	Wdr1	WDR1_MOUSE WD repeat-containing protein 1 OS=Mus musculus GN=Wdr1 PE=1 SV=3	66.406	606	0.032978	0.22306	0.033027
Q91ZW3	Smarca5	SMCA5_MOUSE SWI/SNF-related matrix-associated actin-dependent regulator of chromatin subfamily A member 5 OS=Mus musculus GN=Smarca5 PE=1 SV=1	121.63	1051	0.21135	0.2017	0.032573
Q99L04	Dhrs1	DHRS1_MOUSE Dehydrogenase/reductase SDR family member 1 OS=Mus musculus GN=Dhrs1 PE=2 SV=1	34.005	313	0.02805	0.079131	0.035682
Q9D964	Gatm	GATM_MOUSE Glycine amidinotransferase, mitochondrial OS=Mus musculus GN=Gatm PE=1 SV=1	48.297	423	0.029661	0.15224	0.032211
Q61598	Gdi2	GDIB_MOUSE Rab GDP dissociation inhibitor beta OS=Mus musculus GN=Gdi2 PE=1 SV=1	50.537	445	0.023602	0.017546	0.027514
P56399	Usp5	UBP5_MOUSE Ubiquitin carboxyl-terminal hydrolase 5 OS=Mus musculus GN=Usp5 PE=1 SV=1	95.832	858	0.037156	0.052739	0.024949
O08788	Dctn1	DCTN1_MOUSE Dynactin subunit 1 OS=Mus musculus GN=Dctn1 PE=1 SV=3	141.67	1281	0.014064	0.027026	0.039662
P26043	Rdx	RADI_MOUSE Radixin OS=Mus musculus GN=Rdx PE=1 SV=3	68.542	583	0.033343	0.15514	0.03811
Q60749	Khdrbs1	KHDR1_MOUSE KH domain-containing, RNA-binding, signal transduction-associated protein 1 OS=Mus musculus GN=Khdrbs1 PE=1 SV=2	48.37	443	0.025095	0.087927	0.02126
Q8BP47	Nars	SYNC_MOUSE Asparagine--tRNA ligase, cytoplasmic OS=Mus musculus GN=Nars PE=1 SV=2	64.279	559	0.031954	0.025706	0.023179
P62245	Rps15a	RS15A_MOUSE 40S ribosomal protein S15a OS=Mus musculus GN=Rps15a PE=1 SV=2	14.839	130	0.042629	0.037569	0.034233
Q62348	Tsn	TSN_MOUSE Translin OS=Mus musculus GN=Tsn PE=1 SV=1	26.201	228	0.0433	0.27995	0.032971
P51569	Gla	AGAL_MOUSE Alpha-galactosidase A OS=Mus musculus GN=Gla PE=1 SV=1	47.642	419	0.023269	0.037418	0.027893
P80314	Cct2	TCPB_MOUSE T-complex protein 1 subunit beta OS=Mus musculus GN=Cct2 PE=1 SV=4	57.477	535	0.062908	0.059868	0.037991
Q91VR2	Atp5c1	ATPG_MOUSE ATP synthase subunit gamma, mitochondrial OS=Mus musculus GN=Atp5c1 PE=1 SV=1	32.886	298	0.025759	0.016162	0.033023
Q8BP92	Rcn2	RCN2_MOUSE Reticulocalbin-2 OS=Mus musculus GN=Rcn2 PE=2 SV=1	37.27	320	0.023374	0.083779	0.037009
P67778	Phb	PHB_MOUSE Prohibitin OS=Mus musculus GN=Phb PE=1 SV=1	29.82	272	0.056213	0.050546	0.039855
P68510	Ywhah	1433F_MOUSE 14-3-3 protein eta OS=Mus musculus GN=Ywhah PE=1 SV=2	28.211	246	0.065137	0.029161	0.033421
P62908	Rps3	RS3_MOUSE 40S ribosomal protein S3 OS=Mus musculus GN=Rps3 PE=1 SV=1	26.674	243	0.01517	0.023281	0.033169
P62301	Rps13	RS13_MOUSE 40S ribosomal protein S13 OS=Mus musculus GN=Rps13 PE=1 SV=2	17.222	151	0.036637	0.027952	0.03156
Q6ZQ38	Cand1	CAND1_MOUSE Cullin-associated NEDD8-dissociated protein 1 OS=Mus musculus GN=Cand1 PE=2 SV=2	136.33	1230	0.057765	0.029538	0.034597
P51174	Acadl	ACADL_MOUSE Long-chain specific acyl-CoA dehydrogenase, mitochondrial OS=Mus musculus GN=Acadl PE=1 SV=2	47.907	430	0.095786	0.029092	0.033831
P62315	Snrpd1	SMD1_MOUSE Small nuclear ribonucleoprotein Sm D1 OS=Mus musculus GN=Snrpd1 PE=2 SV=1	13.281	119	0.05402	0.041956	0.037827
P19783	Cox4i1	COX41_MOUSE Cytochrome c oxidase subunit 4 isoform 1, mitochondrial OS=Mus musculus GN=Cox4i1 PE=1 SV=2	19.53	169	0.055733	0.024978	0.04041
Q9ERK4	Cse1l	XPO2_MOUSE Exportin-2 OS=Mus musculus GN=Cse1l PE=2 SV=1	110.45	971	0.018814	0.029326	0.040102
Q8BSY0	Asph	ASPH_MOUSE Aspartyl/asparaginyl beta-hydroxylase OS=Mus musculus GN=Asph PE=1 SV=1	83.041	741	0.11907	0.019979	0.034969
P97450	Atp5j	ATP5J_MOUSE ATP synthase-coupling factor 6, mitochondrial OS=Mus musculus GN=Atp5j PE=1 SV=1	12.496	108	0.027109	0.011438	0.028002
Q8R5A3	Apbb1ip	AB1IP_MOUSE Amyloid beta A4 precursor protein-binding family B member 1-interacting protein OS=Mus musculus GN=Apbb1ip PE=1 SV=2	74.318	670	0.022567	0.024888	0.034148
Q3U7R1	Esyt1	ESYT1_MOUSE Extended synaptotagmin-1 OS=Mus musculus GN=Esyt1 PE=1 SV=2	121.55	1092	0.031261	0.028576	0.026344
P28063	Psmb8	PSB8_MOUSE Proteasome subunit beta type-8 OS=Mus musculus GN=Psmb8 PE=1 SV=2	30.26	276	0.10495	0.015438	0.03785
P21995	Emb	EMB_MOUSE Embigin OS=Mus musculus GN=Emb PE=1 SV=2	37.064	330	0.063831	0.080413	0.04072
P53994	Rab2a	RAB2A_MOUSE Ras-related protein Rab-2A OS=Mus musculus GN=Rab2a PE=1 SV=1	23.547	212	0.8368	0.042241	0.036996
Q8K124	Plekho2	PKHO2_MOUSE Pleckstrin homology domain-containing family O member 2 OS=Mus musculus GN=Plekho2 PE=1 SV=1	53.872	495	0.02251	0.047803	0.023164
P08905	Lyz2	LYZ2_MOUSE Lysozyme C-2 OS=Mus musculus GN=Lyz2 PE=1 SV=2	16.689	148	0.026833	0.033449	0.037025
Q8VIJ6	Sfpq	SFPQ_MOUSE Splicing factor, proline- and glutamine-rich OS=Mus musculus GN=Sfpq PE=1 SV=1	75.441	699	0.02615	0.13725	0.044747
Q9Z1Q5	Clic1	CLIC1_MOUSE Chloride intracellular channel protein 1 OS=Mus musculus GN=Clic1 PE=1 SV=3	27.013	241	0.019744	0.058613	0.041114
Q8C129	Lnpep	LCAP_MOUSE Leucyl-cystinyl aminopeptidase OS=Mus musculus GN=Lnpep PE=1 SV=1	117.3	1025	0.057682	0.070291	0.037259
P50518	Atp6v1e1	VATE1_MOUSE V-type proton ATPase subunit E 1 OS=Mus musculus GN=Atp6v1e1 PE=1 SV=2	26.157	226	0.044059	0.028318	0.031247
Q8CIN4	Pak2	PAK2_MOUSE Serine/threonine-protein kinase PAK 2 OS=Mus musculus GN=Pak2 PE=1 SV=1	57.93	524	0.049271	0.04469	0.035811
Q61655	Ddx19a	DD19A_MOUSE ATP-dependent RNA helicase DDX19A OS=Mus musculus GN=Ddx19a PE=2 SV=2	53.932	478	0.2459	0.030533	0.036364
Q8VDV3	Rab3il1	R3GEF_MOUSE Guanine nucleotide exchange factor for Rab-3A OS=Mus musculus GN=Rab3il1 PE=2 SV=1	42.712	383	0.079174	0.22027	0.041521
Q9WTL7	Lypla2	LYPA2_MOUSE Acyl-protein thioesterase 2 OS=Mus musculus GN=Lypla2 PE=1 SV=1	24.794	231	0.044861	0.015692	0.042068
Q61549	Emr1	EMR1_MOUSE EGF-like module-containing mucin-like hormone receptor-like 1 OS=Mus musculus GN=Emr1 PE=2 SV=1	102.13	931	0.055077	0.02916	0.036944
Q5XJY5	Arcn1	COPD_MOUSE Coatomer subunit delta OS=Mus musculus GN=Arcn1 PE=1 SV=2	57.229	511	0.061484	0.10243	0.040312
Q9CWK8	Snx2	SNX2_MOUSE Sorting nexin-2 OS=Mus musculus GN=Snx2 PE=1 SV=2	58.47	519	0.036887	0.020002	0.036791
Q93092	Taldo1	TALDO_MOUSE Transaldolase OS=Mus musculus GN=Taldo1 PE=1 SV=2	37.387	337	0.0051115	0.055947	0.034152
O70318	Epb41l2	E41L2_MOUSE Band 4.1-like protein 2 OS=Mus musculus GN=Epb41l2 PE=1 SV=2	109.94	988	0.14305	0.028991	0.044166
Q9JHK5	Plek	PLEK_MOUSE Pleckstrin OS=Mus musculus GN=Plek PE=1 SV=1	39.9	350	0.029577	0.029571	0.042376
O55142	Rpl35a	RL35A_MOUSE 60S ribosomal protein L35a OS=Mus musculus GN=Rpl35a PE=1 SV=2	12.554	110	0.020063	0.045071	0.033041
Q3TRM8	Hk3	HXK3_MOUSE Hexokinase-3 OS=Mus musculus GN=Hk3 PE=2 SV=2	100.1	922	0.056439	0.072336	0.039609
P10852	Slc3a2	4F2_MOUSE 4F2 cell-surface antigen heavy chain OS=Mus musculus GN=Slc3a2 PE=1 SV=1	58.336	526	0.028894	0.02632	0.034737
P98083	Shc1	SHC1_MOUSE SHC-transforming protein 1 OS=Mus musculus GN=Shc1 PE=1 SV=3	62.607	579	0.056988	0.040711	0.039426
Q07813	Bax	BAX_MOUSE Apoptosis regulator BAX OS=Mus musculus GN=Bax PE=1 SV=1	21.394	192	0.050881	0.048838	0.038966
Q6P1B1	Xpnpep1	XPP1_MOUSE Xaa-Pro aminopeptidase 1 OS=Mus musculus GN=Xpnpep1 PE=2 SV=1	69.59	623	0.038855	0.051622	0.042467
Q8BWY3	Etf1	ERF1_MOUSE Eukaryotic peptide chain release factor subunit 1 OS=Mus musculus GN=Etf1 PE=1 SV=4	49.03	437	0.052767	0.086516	0.034989
P14152	Mdh1	MDHC_MOUSE Malate dehydrogenase, cytoplasmic OS=Mus musculus GN=Mdh1 PE=1 SV=3	36.511	334	0.18344	0.019291	0.032187
Q6P5F9	Xpo1	XPO1_MOUSE Exportin-1 OS=Mus musculus GN=Xpo1 PE=1 SV=1	123.09	1071	0.13786	0.038824	0.035484
Q8BKS9	Kiaa0020	K0020_MOUSE Pumilio domain-containing protein KIAA0020 OS=Mus musculus GN=Kiaa0020 PE=1 SV=2	72.799	647	0.12779	0.029949	0.040262
O70439	Stx7	STX7_MOUSE Syntaxin-7 OS=Mus musculus GN=Stx7 PE=1 SV=3	29.82	261	0.14597	0.049052	0.038173
Q9WV80	Snx1	SNX1_MOUSE Sorting nexin-1 OS=Mus musculus GN=Snx1 PE=1 SV=1	58.951	522	0.059425	0.086189	0.043769
Q3TEA8	Hp1bp3	HP1B3_MOUSE Heterochromatin protein 1-binding protein 3 OS=Mus musculus GN=Hp1bp3 PE=1 SV=1	60.866	554	0.08095	0.050016	0.037895
Q62419	Sh3gl1	SH3G1_MOUSE Endophilin-A2 OS=Mus musculus GN=Sh3gl1 PE=1 SV=1	41.518	368	0.11165	0.060079	0.046753
P47738	Aldh2	ALDH2_MOUSE Aldehyde dehydrogenase, mitochondrial OS=Mus musculus GN=Aldh2 PE=1 SV=1	56.537	519	0.068716	0.022637	0.043909
Q8CH18	Ccar1	CCAR1_MOUSE Cell division cycle and apoptosis regulator protein 1 OS=Mus musculus GN=Ccar1 PE=1 SV=1	132.06	1146	0.03798	0.048608	0.044295
Q8CHP8	Pgp	PGP_MOUSE Phosphoglycolate phosphatase OS=Mus musculus GN=Pgp PE=1 SV=1	34.54	321	0.023037	0.35993	0.044426
Q8R1F1	Fam129b	NIBL1_MOUSE Niban-like protein 1 OS=Mus musculus GN=Fam129b PE=2 SV=2	84.818	749	0.033847	0.031862	0.044532
Q80VQ0	Aldh3b1	AL3B1_MOUSE Aldehyde dehydrogenase family 3 member B1 OS=Mus musculus GN=Aldh3b1 PE=2 SV=1	52.292	468	0.13243	0.057504	0.044734
P47753	Capza1	CAZA1_MOUSE F-actin-capping protein subunit alpha-1 OS=Mus musculus GN=Capza1 PE=1 SV=4	32.939	286	0.037241	0.044336	0.037192
O70370	Ctss	CATS_MOUSE Cathepsin S OS=Mus musculus GN=Ctss PE=1 SV=2	38.474	340	0.016147	0.007694	0.035856
P12265	Gusb	BGLR_MOUSE Beta-glucuronidase OS=Mus musculus GN=Gusb PE=2 SV=2	74.194	648	0.035892	0.040299	0.038091
Q80SY3	Atp6v0d2	VA0D2_MOUSE V-type proton ATPase subunit d 2 OS=Mus musculus GN=Atp6v0d2 PE=2 SV=2	40.493	350	0.089418	0.12567	0.041911
Q91ZJ5	Ugp2	UGPA_MOUSE UTP--glucose-1-phosphate uridylyltransferase OS=Mus musculus GN=Ugp2 PE=2 SV=3	56.979	508	0.013901	0.05879	0.038531
P16675	Ctsa	PPGB_MOUSE Lysosomal protective protein OS=Mus musculus GN=Ctsa PE=1 SV=1	53.844	474	0.013426	0.022551	0.045237
O35887	Calu	CALU_MOUSE Calumenin OS=Mus musculus GN=Calu PE=1 SV=1	37.063	315	0.1179	0.091639	0.03949
Q8BLF1	Nceh1	NCEH1_MOUSE Neutral cholesterol ester hydrolase 1 OS=Mus musculus GN=Nceh1 PE=1 SV=1	45.739	408	0.035669	0.01784	0.038372
P57759	Erp29	ERP29_MOUSE Endoplasmic reticulum resident protein 29 OS=Mus musculus GN=Erp29 PE=1 SV=2	28.823	262	0.03041	0.060424	0.040162
Q9D0K2	Oxct1	SCOT1_MOUSE Succinyl-CoA:3-ketoacid coenzyme A transferase 1, mitochondrial OS=Mus musculus GN=Oxct1 PE=1 SV=1	55.988	520	0.047972	0.12489	0.044843
Q99MN1	Kars	SYK_MOUSE Lysine--tRNA ligase OS=Mus musculus GN=Kars PE=1 SV=1	67.839	595	0.16705	0.062943	0.04018
O54734	Ddost	OST48_MOUSE Dolichyl-diphosphooligosaccharide--protein glycosyltransferase 48 kDa subunit OS=Mus musculus GN=Ddost PE=1 SV=2	49.027	441	0.030564	0.03696	0.035936
P24668	M6pr	MPRD_MOUSE Cation-dependent mannose-6-phosphate receptor OS=Mus musculus GN=M6pr PE=1 SV=1	31.172	278	0.025289	0.075064	0.045448
Q62465	Vat1	VAT1_MOUSE Synaptic vesicle membrane protein VAT-1 homolog OS=Mus musculus GN=Vat1 PE=1 SV=3	43.096	406	0.12914	0.6939	0.041115
O09167	Rpl21	RL21_MOUSE 60S ribosomal protein L21 OS=Mus musculus GN=Rpl21 PE=2 SV=3	18.562	160	0.023328	0.035645	0.039739
Q6ZWN5	Rps9	RS9_MOUSE 40S ribosomal protein S9 OS=Mus musculus GN=Rps9 PE=1 SV=3	22.591	194	0.036144	0.023701	0.043091
Q61656	Ddx5	DDX5_MOUSE Probable ATP-dependent RNA helicase DDX5 OS=Mus musculus GN=Ddx5 PE=1 SV=2	69.289	614	0.041202	0.062855	0.043975
B2RY56	Rbm25	RBM25_MOUSE RNA-binding protein 25 OS=Mus musculus GN=Rbm25 PE=1 SV=2	99.551	838	0.038216	0.057354	0.044933
O35601	Fyb	FYB_MOUSE FYN-binding protein OS=Mus musculus GN=Fyb PE=1 SV=2	90.054	819	0.049602	0.037597	0.037991
Q91WC9	Daglb	DGLB_MOUSE Sn1-specific diacylglycerol lipase beta OS=Mus musculus GN=Daglb PE=1 SV=2	73.904	669	0.50939	0.044305	0.0415
P62492	Rab11a	RB11A_MOUSE Ras-related protein Rab-11A OS=Mus musculus GN=Rab11a PE=1 SV=3	24.393	216	0.029158	0.05291	0.034959
Q8R146	Apeh	APEH_MOUSE Acylamino-acid-releasing enzyme OS=Mus musculus GN=Apeh PE=2 SV=3	81.58	732	0.053452	0.029318	0.039738
Q9JHJ0	Tmod3	TMOD3_MOUSE Tropomodulin-3 OS=Mus musculus GN=Tmod3 PE=2 SV=1	39.502	352	0.030605	0.077048	0.039035
P68254	Ywhaq	1433T_MOUSE 14-3-3 protein theta OS=Mus musculus GN=Ywhaq PE=1 SV=1	27.778	245	0.016028	0.015352	0.025027
Q9DB05	Napa	SNAA_MOUSE Alpha-soluble NSF attachment protein OS=Mus musculus GN=Napa PE=1 SV=1	33.189	295	0.045368	0.080451	0.042897
Q62318	Trim28	TIF1B_MOUSE Transcription intermediary factor 1-beta OS=Mus musculus GN=Trim28 PE=1 SV=3	88.846	834	0.091766	0.024531	0.035832
P01902	H2-K1	HA1D_MOUSE H-2 class I histocompatibility antigen, K-D alpha chain OS=Mus musculus GN=H2-K1 PE=1 SV=1	41.489	368	0.041137	0.052161	0.042872
P97384	Anxa11	ANX11_MOUSE Annexin A11 OS=Mus musculus GN=Anxa11 PE=1 SV=2	54.079	503	0.087699	0.050093	0.043848
P13020	Gsn	GELS_MOUSE Gelsolin OS=Mus musculus GN=Gsn PE=1 SV=3	85.941	780	0.062936	0.04602	0.03783
Q8BL66	Eea1	EEA1_MOUSE Early endosome antigen 1 OS=Mus musculus GN=Eea1 PE=1 SV=2	160.91	1411	0.042563	0.11408	0.041643
P70335	Rock1	ROCK1_MOUSE Rho-associated protein kinase 1 OS=Mus musculus GN=Rock1 PE=1 SV=1	158.17	1354	0.081066	0.1461	0.047962
Q6YGZ1	Hpse	HPSE_MOUSE Heparanase OS=Mus musculus GN=Hpse PE=1 SV=3	60.065	535	0.389	0.038014	0.045822
Q01768	Nme2	NDKB_MOUSE Nucleoside diphosphate kinase B OS=Mus musculus GN=Nme2 PE=1 SV=1	17.363	152	0.017998	0.070451	0.038734
Q3TCN2	Plbd2	PLBL2_MOUSE Putative phospholipase B-like 2 OS=Mus musculus GN=Plbd2 PE=1 SV=2	66.289	594	0.022312	0.015189	0.043043
P52503	Ndufs6	NDUS6_MOUSE NADH dehydrogenase [ubiquinone] iron-sulfur protein 6, mitochondrial OS=Mus musculus GN=Ndufs6 PE=1 SV=2	13.02	116	0.04802	0.090864	0.050971
Q9Z1Z2	Strap	STRAP_MOUSE Serine-threonine kinase receptor-associated protein OS=Mus musculus GN=Strap PE=1 SV=2	38.442	350	0.040415	0.047006	0.028592
Q61207	Psap	SAP_MOUSE Prosaposin OS=Mus musculus GN=Psap PE=1 SV=2	61.422	557	0.031381	0.030781	0.046026
Q63844	Mapk3	MK03_MOUSE Mitogen-activated protein kinase 3 OS=Mus musculus GN=Mapk3 PE=1 SV=5	43.066	380	0.011309	0.099347	0.020082
P47757	Capzb	CAPZB_MOUSE F-actin-capping protein subunit beta OS=Mus musculus GN=Capzb PE=1 SV=3	31.345	277	0.050479	0.037937	0.017344
Q8BPU7	Elmo1	ELMO1_MOUSE Engulfment and cell motility protein 1 OS=Mus musculus GN=Elmo1 PE=1 SV=2	83.935	727	0.059724	0.038586	0.047717
Q9QY06	Myo9b	MYO9B_MOUSE Unconventional myosin-IXb OS=Mus musculus GN=Myo9b PE=1 SV=2	238.83	2114	0.23741	0.15102	0.044921
Q9QUJ7	Acsl4	ACSL4_MOUSE Long-chain-fatty-acid--CoA ligase 4 OS=Mus musculus GN=Acsl4 PE=2 SV=2	79.076	711	0.03557	0.043361	0.042843
P12970	Rpl7a	RL7A_MOUSE 60S ribosomal protein L7a OS=Mus musculus GN=Rpl7a PE=1 SV=2	29.976	266	0.043719	0.023117	0.049985
Q9Z2U1	Psma5	PSA5_MOUSE Proteasome subunit alpha type-5 OS=Mus musculus GN=Psma5 PE=1 SV=1	26.411	241	0.099095	0.054781	0.049444
Q99KP6	Prpf19	PRP19_MOUSE Pre-mRNA-processing factor 19 OS=Mus musculus GN=Prpf19 PE=1 SV=1	55.238	504	0.017772	0.032055	0.046841
P97461	Rps5	RS5_MOUSE 40S ribosomal protein S5 OS=Mus musculus GN=Rps5 PE=1 SV=3	22.889	204	0.15327	0.04952	0.046428
Q8C0C7	Farsa	SYFA_MOUSE Phenylalanine--tRNA ligase alpha subunit OS=Mus musculus GN=Farsa PE=2 SV=1	57.598	508	0.046058	0.035345	0.046202
P60843	Eif4a1	IF4A1_MOUSE Eukaryotic initiation factor 4A-I OS=Mus musculus GN=Eif4a1 PE=1 SV=1	46.153	406	0.02213	0.020932	0.04579
P60229	Eif3e	EIF3E_MOUSE Eukaryotic translation initiation factor 3 subunit E OS=Mus musculus GN=Eif3e PE=1 SV=1	52.22	445	0.14408	0.077544	0.040865
P23116	Eif3a	EIF3A_MOUSE Eukaryotic translation initiation factor 3 subunit A OS=Mus musculus GN=Eif3a PE=1 SV=5	161.93	1344	0.051928	0.12513	0.047755
Q68FH4	Galk2	GALK2_MOUSE N-acetylgalactosamine kinase OS=Mus musculus GN=Galk2 PE=1 SV=1	50.503	458	0.069882	0.022744	0.04374
Q9D0E1	Hnrnpm	HNRPM_MOUSE Heterogeneous nuclear ribonucleoprotein M OS=Mus musculus GN=Hnrnpm PE=1 SV=3	77.648	729	0.086081	0.040455	0.045325
Q8CAQ8	Immt	MIC60_MOUSE MICOS complex subunit Mic60 OS=Mus musculus GN=Immt PE=1 SV=1	83.899	757	0.15117	0.075848	0.046229
P70452	Stx4	STX4_MOUSE Syntaxin-4 OS=Mus musculus GN=Stx4 PE=1 SV=1	34.165	298	0.031716	0.021428	0.040888
Q8BFR4	Gns	GNS_MOUSE N-acetylglucosamine-6-sulfatase OS=Mus musculus GN=Gns PE=2 SV=1	61.174	544	0.041224	0.070347	0.04753
Q99KN9	Clint1	EPN4_MOUSE Clathrin interactor 1 OS=Mus musculus GN=Clint1 PE=1 SV=2	68.512	631	0.034816	0.034823	0.048887
P68040	Gnb2l1	GBLP_MOUSE Guanine nucleotide-binding protein subunit beta-2-like 1 OS=Mus musculus GN=Gnb2l1 PE=1 SV=3	35.076	317	0.031155	0.068249	0.046138
O08709	Prdx6	PRDX6_MOUSE Peroxiredoxin-6 OS=Mus musculus GN=Prdx6 PE=1 SV=3	24.87	224	0.047062	0.052911	0.048036
P28650	Adssl1	PURA1_MOUSE Adenylosuccinate synthetase isozyme 1 OS=Mus musculus GN=Adssl1 PE=1 SV=2	50.254	457	0.032447	0.038691	0.042958
Q6ZQK5	Acap2	ACAP2_MOUSE Arf-GAP with coiled-coil, ANK repeat and PH domain-containing protein 2 OS=Mus musculus GN=Acap2 PE=1 SV=2	87.21	770	0.10943	0.062584	0.050786
Q9CX34	Sugt1	SUGT1_MOUSE Suppressor of G2 allele of SKP1 homolog OS=Mus musculus GN=Sugt1 PE=2 SV=3	38.158	336	0.15716	0.028217	0.050365
Q6PAR5	Gapvd1	GAPD1_MOUSE GTPase-activating protein and VPS9 domain-containing protein 1 OS=Mus musculus GN=Gapvd1 PE=1 SV=2	162.4	1458	0.17306	0.051425	0.044738
Q9QZE5	Copg1	COPG1_MOUSE Coatomer subunit gamma-1 OS=Mus musculus GN=Copg1 PE=2 SV=1	97.512	874	0.020876	0.013086	0.040956
Q8K310	Matr3	MATR3_MOUSE Matrin-3 OS=Mus musculus GN=Matr3 PE=1 SV=1	94.629	846	0.01204	0.009881	0.055352
P45376	Akr1b1	ALDR_MOUSE Aldose reductase OS=Mus musculus GN=Akr1b1 PE=1 SV=3	35.732	316	0.056355	0.070958	0.029015
P70441	Slc9a3r1	NHRF1_MOUSE Na(+)/H(+) exchange regulatory cofactor NHE-RF1 OS=Mus musculus GN=Slc9a3r1 PE=1 SV=3	38.6	355	0.085475	0.023111	0.045294
P12382	Pfkl	PFKAL_MOUSE ATP-dependent 6-phosphofructokinase, liver type OS=Mus musculus GN=Pfkl PE=1 SV=4	85.359	780	0.040451	0.06332	0.043154
P31230	Aimp1	AIMP1_MOUSE Aminoacyl tRNA synthase complex-interacting multifunctional protein 1 OS=Mus musculus GN=Aimp1 PE=1 SV=2	33.997	310	0.093447	0.059865	0.046395
Q8BTI8	Srrm2	SRRM2_MOUSE Serine/arginine repetitive matrix protein 2 OS=Mus musculus GN=Srrm2 PE=1 SV=3	294.84	2703	0.060993	0.071866	0.048995
P62962	Pfn1	PROF1_MOUSE Profilin-1 OS=Mus musculus GN=Pfn1 PE=1 SV=2	14.957	140	0.037525	0.037794	0.047361
P62814	Atp6v1b2	VATB2_MOUSE V-type proton ATPase subunit B, brain isoform OS=Mus musculus GN=Atp6v1b2 PE=1 SV=1	56.55	511	0.073274	0.039655	0.046313
O88811	Stam2	STAM2_MOUSE Signal transducing adapter molecule 2 OS=Mus musculus GN=Stam2 PE=1 SV=1	57.454	523	0.040399	0.070551	0.051018
Q9CR61	Ndufb7	NDUB7_MOUSE NADH dehydrogenase [ubiquinone] 1 beta subcomplex subunit 7 OS=Mus musculus GN=Ndufb7 PE=1 SV=3	16.331	137	0.057429	0.05507	0.051986
Q8R081	Hnrnpl	HNRPL_MOUSE Heterogeneous nuclear ribonucleoprotein L OS=Mus musculus GN=Hnrnpl PE=1 SV=2	63.963	586	0.031043	0.032922	0.032544
Q8BT60	Cpne3	CPNE3_MOUSE Copine-3 OS=Mus musculus GN=Cpne3 PE=2 SV=2	59.584	533	0.047048	0.035897	0.044289
Q8BH43	Wasf2	WASF2_MOUSE Wiskott-Aldrich syndrome protein family member 2 OS=Mus musculus GN=Wasf2 PE=1 SV=1	54.073	497	0.040655	0.023451	0.038574
P06800	Ptprc	PTPRC_MOUSE Receptor-type tyrosine-protein phosphatase C OS=Mus musculus GN=Ptprc PE=1 SV=3	144.6	1291	0.029927	0.040648	0.047245
Q9QZD9	Eif3i	EIF3I_MOUSE Eukaryotic translation initiation factor 3 subunit I OS=Mus musculus GN=Eif3i PE=1 SV=1	36.46	325	0.12889	0.12454	0.047593
P58771	Tpm1	TPM1_MOUSE Tropomyosin alpha-1 chain OS=Mus musculus GN=Tpm1 PE=1 SV=1	32.68	284	0.020358	0.10618	0.050412
O08808	Diaph1	DIAP1_MOUSE Protein diaphanous homolog 1 OS=Mus musculus GN=Diaph1 PE=1 SV=1	139.34	1255	0.054883	0.044414	0.048597
Q6A0A9	FAM120A	F120A_MOUSE Constitutive coactivator of PPAR-gamma-like protein 1 OS=Mus musculus GN=FAM120A PE=1 SV=2	121.64	1112	0.084224	0.11241	0.0529
P63158	Hmgb1	HMGB1_MOUSE High mobility group protein B1 OS=Mus musculus GN=Hmgb1 PE=1 SV=2	24.893	215	0.078373	0.039803	0.034944
P97315	Csrp1	CSRP1_MOUSE Cysteine and glycine-rich protein 1 OS=Mus musculus GN=Csrp1 PE=1 SV=3	20.583	193	0.14341	0.074824	0.045988
P63323	Rps12	RS12_MOUSE 40S ribosomal protein S12 OS=Mus musculus GN=Rps12 PE=1 SV=2	14.525	132	0.012977	0.054778	0.048134
Q6PGH2	Hn1l	HN1L_MOUSE Hematological and neurological expressed 1-like protein OS=Mus musculus GN=Hn1l PE=1 SV=1	20.02	190	0.027269	0.050091	0.046394
P27773	Pdia3	PDIA3_MOUSE Protein disulfide-isomerase A3 OS=Mus musculus GN=Pdia3 PE=1 SV=2	56.678	505	0.022452	0.018081	0.048597
Q8BYC6	Taok3	TAOK3_MOUSE Serine/threonine-protein kinase TAO3 OS=Mus musculus GN=Taok3 PE=1 SV=2	105.33	898	0.15796	0.063698	0.047757
P14685	Psmd3	PSMD3_MOUSE 26S proteasome non-ATPase regulatory subunit 3 OS=Mus musculus GN=Psmd3 PE=1 SV=3	60.718	530	0.080427	0.019789	0.048297
Q9WUP7	Uchl5	UCHL5_MOUSE Ubiquitin carboxyl-terminal hydrolase isozyme L5 OS=Mus musculus GN=Uchl5 PE=1 SV=2	37.616	329	0.089765	0.035206	0.053989
Q6P5H2	Nes	NEST_MOUSE Nestin OS=Mus musculus GN=Nes PE=1 SV=1	207.12	1864	0.15245	0.038284	0.049544
Q9D358	Acp1	PPAC_MOUSE Low molecular weight phosphotyrosine protein phosphatase OS=Mus musculus GN=Acp1 PE=1 SV=3	18.192	158	0.80424	0.04744	0.047548
Q02819	Nucb1	NUCB1_MOUSE Nucleobindin-1 OS=Mus musculus GN=Nucb1 PE=1 SV=2	53.408	459	0.06187	0.063371	0.045813
Q9QUM9	Psma6	PSA6_MOUSE Proteasome subunit alpha type-6 OS=Mus musculus GN=Psma6 PE=1 SV=1	27.372	246	0.046723	0.083691	0.049886
P54822	Adsl	PUR8_MOUSE Adenylosuccinate lyase OS=Mus musculus GN=Adsl PE=2 SV=2	54.866	484	0.059136	0.09058	0.040213
O70378	Emc8	EMC8_MOUSE ER membrane protein complex subunit 8 OS=Mus musculus GN=Emc8 PE=1 SV=1	23.348	207	0.088797	0.070334	0.049067
P62702	Rps4x	RS4X_MOUSE 40S ribosomal protein S4, X isoform OS=Mus musculus GN=Rps4x PE=2 SV=2	29.597	263	0.053904	0.089313	0.04995
Q5MJS3	Fam20c	DMP4_MOUSE Extracellular serine/threonine protein kinase FAM20C OS=Mus musculus GN=Fam20c PE=2 SV=1	65.765	579	0.096985	0.071889	0.052509
Q8R0X7	Sgpl1	SGPL1_MOUSE Sphingosine-1-phosphate lyase 1 OS=Mus musculus GN=Sgpl1 PE=1 SV=1	63.676	568	0.023531	0.018174	0.050054
P50580	Pa2g4	PA2G4_MOUSE Proliferation-associated protein 2G4 OS=Mus musculus GN=Pa2g4 PE=1 SV=3	43.698	394	0.17248	0.072598	0.044133
Q61210	Arhgef1	ARHG1_MOUSE Rho guanine nucleotide exchange factor 1 OS=Mus musculus GN=Arhgef1 PE=1 SV=2	102.8	920	0.090523	0.078375	0.051469
P50516	Atp6v1a	VATA_MOUSE V-type proton ATPase catalytic subunit A OS=Mus musculus GN=Atp6v1a PE=1 SV=2	68.325	617	0.055568	0.022252	0.038033
Q8CIE6	Copa	COPA_MOUSE Coatomer subunit alpha OS=Mus musculus GN=Copa PE=1 SV=2	138.43	1224	0.060433	0.034384	0.050424
Q61171	Prdx2	PRDX2_MOUSE Peroxiredoxin-2 OS=Mus musculus GN=Prdx2 PE=1 SV=3	21.778	198	0.076854	0.12461	0.044535
P80315	Cct4	TCPD_MOUSE T-complex protein 1 subunit delta OS=Mus musculus GN=Cct4 PE=1 SV=3	58.066	539	0.031857	0.066812	0.031072
Q61462	Cyba	CY24A_MOUSE Cytochrome b-245 light chain OS=Mus musculus GN=Cyba PE=1 SV=3	20.748	192	0.028893	0.033192	0.03079
Q9JJX6	P2rx4	P2RX4_MOUSE P2X purinoceptor 4 OS=Mus musculus GN=P2rx4 PE=2 SV=1	43.437	388	0.083371	0.02526	0.050597
Q921G6	Lrch4	LRCH4_MOUSE Leucine-rich repeat and calponin homology domain-containing protein 4 OS=Mus musculus GN=Lrch4 PE=2 SV=1	73.162	680	0.098213	0.052485	0.05664
Q9JKF1	Iqgap1	IQGA1_MOUSE Ras GTPase-activating-like protein IQGAP1 OS=Mus musculus GN=Iqgap1 PE=1 SV=2	188.74	1657	0.034804	0.046221	0.049304
Q9QXK3	Copg2	COPG2_MOUSE Coatomer subunit gamma-2 OS=Mus musculus GN=Copg2 PE=2 SV=1	97.679	871	0.030722	0.12188	0.052593
Q8BH04	Pck2	PCKGM_MOUSE Phosphoenolpyruvate carboxykinase [GTP], mitochondrial OS=Mus musculus GN=Pck2 PE=1 SV=1	70.527	640	0.088791	0.040656	0.05238
Q7TMK9	Syncrip	HNRPQ_MOUSE Heterogeneous nuclear ribonucleoprotein Q OS=Mus musculus GN=Syncrip PE=1 SV=2	69.632	623	0.032683	0.059454	0.050975
Q99JY9	Actr3	ARP3_MOUSE Actin-related protein 3 OS=Mus musculus GN=Actr3 PE=1 SV=3	47.357	418	0.036471	0.035088	0.053354
P27048	Snrpb	RSMB_MOUSE Small nuclear ribonucleoprotein-associated protein B OS=Mus musculus GN=Snrpb PE=1 SV=1	23.656	231	0.077287	0.04836	0.051801
O35215	Ddt	DOPD_MOUSE D-dopachrome decarboxylase OS=Mus musculus GN=Ddt PE=1 SV=3	13.077	118	0.11659	0.078841	0.052665
Q9CR26	Vta1	VTA1_MOUSE Vacuolar protein sorting-associated protein VTA1 homolog OS=Mus musculus GN=Vta1 PE=1 SV=1	33.913	309	0.11797	0.09588	0.053631
P83940	Tceb1	ELOC_MOUSE Transcription elongation factor B polypeptide 1 OS=Mus musculus GN=Tceb1 PE=1 SV=1	12.473	112	0.0095968	0.051838	0.054282
O89053	Coro1a	COR1A_MOUSE Coronin-1A OS=Mus musculus GN=Coro1a PE=1 SV=5	50.989	461	0.02783	0.031187	0.033471
Q9D1M0	Sec13	SEC13_MOUSE Protein SEC13 homolog OS=Mus musculus GN=Sec13 PE=2 SV=3	35.565	322	0.039538	0.10894	0.050354
O88958	Gnpda1	GNPI1_MOUSE Glucosamine-6-phosphate isomerase 1 OS=Mus musculus GN=Gnpda1 PE=2 SV=3	32.549	289	0.041213	0.42696	0.05045
Q9QUR6	Prep	PPCE_MOUSE Prolyl endopeptidase OS=Mus musculus GN=Prep PE=2 SV=1	80.751	710	0.032683	0.047861	0.052523
Q8CI51	Pdlim5	PDLI5_MOUSE PDZ and LIM domain protein 5 OS=Mus musculus GN=Pdlim5 PE=1 SV=4	63.299	591	0.029949	0.045166	0.050681
P54729	Nub1	NUB1_MOUSE NEDD8 ultimate buster 1 OS=Mus musculus GN=Nub1 PE=1 SV=2	70.306	614	0.071144	0.1752	0.052333
Q9Z0P5	Twf2	TWF2_MOUSE Twinfilin-2 OS=Mus musculus GN=Twf2 PE=1 SV=1	39.47	349	0.078577	0.056649	0.051383
Q64727	Vcl	VINC_MOUSE Vinculin OS=Mus musculus GN=Vcl PE=1 SV=4	116.72	1066	0.25875	0.11907	0.044813
P21956	Mfge8	MFGM_MOUSE Lactadherin OS=Mus musculus GN=Mfge8 PE=1 SV=3	51.24	463	0.081308	0.080659	0.05345
P10922	H1f0	H10_MOUSE Histone H1.0 OS=Mus musculus GN=H1f0 PE=2 SV=4	20.861	194	0.059194	0.20041	0.052552
Q9JIG7	Ccdc22	CCD22_MOUSE Coiled-coil domain-containing protein 22 OS=Mus musculus GN=Ccdc22 PE=1 SV=1	70.843	627	0.17842	0.09196	0.044905
P53810	Pitpna	PIPNA_MOUSE Phosphatidylinositol transfer protein alpha isoform OS=Mus musculus GN=Pitpna PE=1 SV=2	31.893	271	0.070962	0.02796	0.047888
P29351	Ptpn6	PTN6_MOUSE Tyrosine-protein phosphatase non-receptor type 6 OS=Mus musculus GN=Ptpn6 PE=1 SV=2	67.558	595	0.048062	0.034304	0.050428
O08529	Capn2	CAN2_MOUSE Calpain-2 catalytic subunit OS=Mus musculus GN=Capn2 PE=2 SV=4	79.871	700	0.050535	0.082611	0.053087
Q99L47	St13	F10A1_MOUSE Hsc70-interacting protein OS=Mus musculus GN=St13 PE=1 SV=1	41.655	371	0.089066	0.067632	0.054994
Q99KJ8	Dctn2	DCTN2_MOUSE Dynactin subunit 2 OS=Mus musculus GN=Dctn2 PE=1 SV=3	44.116	402	0.070471	0.037402	0.056035
A2AN08	Ubr4	UBR4_MOUSE E3 ubiquitin-protein ligase UBR4 OS=Mus musculus GN=Ubr4 PE=1 SV=1	572.28	5180	0.21175	0.33604	0.056387
Q9WUM3	Coro1b	COR1B_MOUSE Coronin-1B OS=Mus musculus GN=Coro1b PE=1 SV=1	53.912	484	0.065034	0.074915	0.05235
P05555	Itgam	ITAM_MOUSE Integrin alpha-M OS=Mus musculus GN=Itgam PE=1 SV=2	127.48	1153	0.10013	0.14413	0.058237
G5E829	Atp2b1	AT2B1_MOUSE Plasma membrane calcium-transporting ATPase 1 OS=Mus musculus GN=Atp2b1 PE=1 SV=1	134.75	1220	1.0252	0.032485	0.054355
Q9CWJ9	Atic	PUR9_MOUSE Bifunctional purine biosynthesis protein PURH OS=Mus musculus GN=Atic PE=1 SV=2	64.217	592	0.032452	0.041491	0.052715
P07901	Hsp90aa1	HS90A_MOUSE Heat shock protein HSP 90-alpha OS=Mus musculus GN=Hsp90aa1 PE=1 SV=4	84.787	733	0.068238	0.051619	0.055696
P35486	Pdha1	ODPA_MOUSE Pyruvate dehydrogenase E1 component subunit alpha, somatic form, mitochondrial OS=Mus musculus GN=Pdha1 PE=1 SV=1	43.231	390	0.035212	0.058499	0.056579
Q9DAU1	Cnpy3	CNPY3_MOUSE Protein canopy homolog 3 OS=Mus musculus GN=Cnpy3 PE=1 SV=1	30.537	276	0.098608	0.022322	0.055082
Q80U93	Nup214	NU214_MOUSE Nuclear pore complex protein Nup214 OS=Mus musculus GN=Nup214 PE=1 SV=2	212.98	2085	0.052399	0.046763	0.061037
Q6ZQM8	Ugt1a7c	UD17C_MOUSE UDP-glucuronosyltransferase 1-7C OS=Mus musculus GN=Ugt1a7c PE=2 SV=1	59.757	531	0.014435	0.034492	0.059254
Q99LB2	Dhrs4	DHRS4_MOUSE Dehydrogenase/reductase SDR family member 4 OS=Mus musculus GN=Dhrs4 PE=1 SV=3	29.884	279	0.25235	0.20208	0.061151
Q9CQW1	Ykt6	YKT6_MOUSE Synaptobrevin homolog YKT6 OS=Mus musculus GN=Ykt6 PE=2 SV=1	22.314	198	0.068994	0.069956	0.053206
P46061	Rangap1	RAGP1_MOUSE Ran GTPase-activating protein 1 OS=Mus musculus GN=Rangap1 PE=1 SV=2	63.53	589	0.047781	0.62329	0.048825
Q99JW4	Lims1	LIMS1_MOUSE LIM and senescent cell antigen-like-containing domain protein 1 OS=Mus musculus GN=Lims1 PE=1 SV=3	37.24	325	0.14351	0.031654	0.051031
Q9DCL9	Paics	PUR6_MOUSE Multifunctional protein ADE2 OS=Mus musculus GN=Paics PE=1 SV=4	47.006	425	0.11445	0.058806	0.061476
Q91WC0	Setd3	SETD3_MOUSE Histone-lysine N-methyltransferase setd3 OS=Mus musculus GN=Setd3 PE=1 SV=1	67.175	594	0.11856	0.21283	0.056421
Q3UIA2	Arhgap17	RHG17_MOUSE Rho GTPase-activating protein 17 OS=Mus musculus GN=Arhgap17 PE=2 SV=1	92.201	846	0.066916	0.046398	0.052312
Q9WUA3	Pfkp	PFKAP_MOUSE ATP-dependent 6-phosphofructokinase, platelet type OS=Mus musculus GN=Pfkp PE=1 SV=1	85.454	784	0.043466	0.028019	0.04978
P11031	Sub1	TCP4_MOUSE Activated RNA polymerase II transcriptional coactivator p15 OS=Mus musculus GN=Sub1 PE=1 SV=3	14.427	127	0.041101	0.039208	0.022876
Q501J6	Ddx17	DDX17_MOUSE Probable ATP-dependent RNA helicase DDX17 OS=Mus musculus GN=Ddx17 PE=1 SV=1	72.399	650	0.049328	0.089219	0.053925
P70372	Elavl1	ELAV1_MOUSE ELAV-like protein 1 OS=Mus musculus GN=Elavl1 PE=1 SV=2	36.169	326	0.10736	0.028182	0.044157
Q8VE99	Ccdc115	CC115_MOUSE Coiled-coil domain-containing protein 115 OS=Mus musculus GN=Ccdc115 PE=2 SV=1	19.742	180	0.20974	0.25991	0.039595
Q505F5	Lrrc47	LRC47_MOUSE Leucine-rich repeat-containing protein 47 OS=Mus musculus GN=Lrrc47 PE=2 SV=1	63.589	581	0.078055	0.12808	0.13621
P09103	P4hb	PDIA1_MOUSE Protein disulfide-isomerase OS=Mus musculus GN=P4hb PE=1 SV=2	57.058	509	0.047939	0.026464	0.029437
Q6PDG5	Smarcc2	SMRC2_MOUSE SWI/SNF complex subunit SMARCC2 OS=Mus musculus GN=Smarcc2 PE=1 SV=2	132.6	1213	0.21932	0.078643	0.062508
Q3TW96	Uap1l1	UAP1L_MOUSE UDP-N-acetylhexosamine pyrophosphorylase-like protein 1 OS=Mus musculus GN=Uap1l1 PE=2 SV=1	56.613	507	0.086623	0.039122	0.064597
Q9CY64	Blvra	BIEA_MOUSE Biliverdin reductase A OS=Mus musculus GN=Blvra PE=2 SV=1	33.524	295	0.016519	0.049297	0.058021
Q8VE47	Uba5	UBA5_MOUSE Ubiquitin-like modifier-activating enzyme 5 OS=Mus musculus GN=Uba5 PE=2 SV=2	44.789	403	0.060251	0.078472	0.056097
P18654	Rps6ka3	KS6A3_MOUSE Ribosomal protein S6 kinase alpha-3 OS=Mus musculus GN=Rps6ka3 PE=1 SV=2	83.693	740	0.04805	0.032819	0.064824
Q9QY76	Vapb	VAPB_MOUSE Vesicle-associated membrane protein-associated protein B OS=Mus musculus GN=Vapb PE=2 SV=3	26.946	243	0.052891	0.064793	0.030488
Q9Z0M5	Lipa	LICH_MOUSE Lysosomal acid lipase/cholesteryl ester hydrolase OS=Mus musculus GN=Lipa PE=2 SV=2	45.325	397	0.040585	0.039859	0.052358
Q64514	Tpp2	TPP2_MOUSE Tripeptidyl-peptidase 2 OS=Mus musculus GN=Tpp2 PE=1 SV=3	139.88	1262	0.17345	0.03795	0.058907
Q9D8T2	Gsdmdc1	GSDMD_MOUSE Gasdermin-D OS=Mus musculus GN=Gsdmdc1 PE=2 SV=1	53.237	487	0.10864	0.077134	0.056645
P06869	Plau	UROK_MOUSE Urokinase-type plasminogen activator OS=Mus musculus GN=Plau PE=1 SV=1	48.267	433	0.20587	0.18937	0.052852
Q7TMB8	Cyfip1	CYFP1_MOUSE Cytoplasmic FMR1-interacting protein 1 OS=Mus musculus GN=Cyfip1 PE=1 SV=1	145.24	1253	0.18157	0.015906	0.053716
Q8K4Z5	Sf3a1	SF3A1_MOUSE Splicing factor 3A subunit 1 OS=Mus musculus GN=Sf3a1 PE=1 SV=1	88.544	791	0.064069	0.08629	0.059699
Q7TPR4	Actn1	ACTN1_MOUSE Alpha-actinin-1 OS=Mus musculus GN=Actn1 PE=1 SV=1	103.07	892	0.060485	0.05828	0.06344
Q922D8	Mthfd1	C1TC_MOUSE C-1-tetrahydrofolate synthase, cytoplasmic OS=Mus musculus GN=Mthfd1 PE=1 SV=4	101.2	935	0.055704	0.038577	0.055953
Q61035	Hars	SYHC_MOUSE Histidine--tRNA ligase, cytoplasmic OS=Mus musculus GN=Hars PE=2 SV=2	57.432	509	0.10743	0.022768	0.059579
Q8VDP3	Mical1	MICA1_MOUSE Protein-methionine sulfoxide oxidase MICAL1 OS=Mus musculus GN=Mical1 PE=1 SV=1	116.78	1048	0.034081	0.12552	0.046466
Q9R1T4	Sept6	SEPT6_MOUSE Septin-6 OS=Mus musculus GN=Sept6 PE=1 SV=4	49.619	434	0.045398	0.045558	0.061247
Q6P9Q6	Fkbp15	FKB15_MOUSE FK506-binding protein 15 OS=Mus musculus GN=Fkbp15 PE=1 SV=2	132.96	1216	0.07807	0.034605	0.031993
P06804	Tnf	TNFA_MOUSE Tumor necrosis factor OS=Mus musculus GN=Tnf PE=1 SV=2	25.895	235	0.073375	0.053803	0.061374
P62806	Hist1h4a	H4_MOUSE Histone H4 OS=Mus musculus GN=Hist1h4a PE=1 SV=2	11.367	103	0.05557	0.010235	0.058379
O08539	Bin1	BIN1_MOUSE Myc box-dependent-interacting protein 1 OS=Mus musculus GN=Bin1 PE=1 SV=1	64.469	588	0.059539	0.047798	0.024183
Q8C6G8	Wdr26	WDR26_MOUSE WD repeat-containing protein 26 OS=Mus musculus GN=Wdr26 PE=2 SV=3	70.543	641	0.11968	1.6913	0.070936
P24547	Impdh2	IMDH2_MOUSE Inosine-5-monophosphate dehydrogenase 2 OS=Mus musculus GN=Impdh2 PE=1 SV=2	55.814	514	0.060152	0.04207	0.058049
Q8VDQ8	Sirt2	SIR2_MOUSE NAD-dependent protein deacetylase sirtuin-2 OS=Mus musculus GN=Sirt2 PE=1 SV=2	43.256	389	0.042787	0.054576	0.060709
P57780	Actn4	ACTN4_MOUSE Alpha-actinin-4 OS=Mus musculus GN=Actn4 PE=1 SV=1	104.98	912	0.027624	0.015628	0.058077
P47754	Capza2	CAZA2_MOUSE F-actin-capping protein subunit alpha-2 OS=Mus musculus GN=Capza2 PE=1 SV=3	32.967	286	0.076734	0.039763	0.048053
Q9EPK7	Xpo7	XPO7_MOUSE Exportin-7 OS=Mus musculus GN=Xpo7 PE=2 SV=3	123.81	1087	0.050839	0.062474	0.054008
Q9JI75	Nqo2	NQO2_MOUSE Ribosyldihydronicotinamide dehydrogenase [quinone] OS=Mus musculus GN=Nqo2 PE=2 SV=3	26.248	231	0.099495	0.23493	0.06545
P47911	Rpl6	RL6_MOUSE 60S ribosomal protein L6 OS=Mus musculus GN=Rpl6 PE=1 SV=3	33.509	296	0.027837	0.034535	0.051499
Q9QWR8	Naga	NAGAB_MOUSE Alpha-N-acetylgalactosaminidase OS=Mus musculus GN=Naga PE=2 SV=2	47.234	415	0.016028	0.062245	0.067085
Q9R1P3	Psmb2	PSB2_MOUSE Proteasome subunit beta type-2 OS=Mus musculus GN=Psmb2 PE=1 SV=1	22.906	201	0.032488	0.034871	0.045055
P14131	Rps16	RS16_MOUSE 40S ribosomal protein S16 OS=Mus musculus GN=Rps16 PE=2 SV=4	16.445	146	0.033226	0.013008	0.055874
Q9JJU8	Sh3bgrl	SH3L1_MOUSE SH3 domain-binding glutamic acid-rich-like protein OS=Mus musculus GN=Sh3bgrl PE=3 SV=1	12.811	114	0.042171	0.0083273	0.06153
Q69ZN7	Myof	MYOF_MOUSE Myoferlin OS=Mus musculus GN=Myof PE=1 SV=2	233.32	2048	0.055573	0.051289	0.061459
Q9R0Q7	Ptges3	TEBP_MOUSE Prostaglandin E synthase 3 OS=Mus musculus GN=Ptges3 PE=1 SV=1	18.721	160	0.010203	0.29258	0.052324
Q80X50	Ubap2l	UBP2L_MOUSE Ubiquitin-associated protein 2-like OS=Mus musculus GN=Ubap2l PE=1 SV=1	116.8	1107	0.05123	0.09102	0.062756
Q99K01	Pdxdc1	PDXD1_MOUSE Pyridoxal-dependent decarboxylase domain-containing protein 1 OS=Mus musculus GN=Pdxdc1 PE=1 SV=2	87.334	787	0.11488	0.088107	0.049944
Q04447	Ckb	KCRB_MOUSE Creatine kinase B-type OS=Mus musculus GN=Ckb PE=1 SV=1	42.713	381	1.3042	0.030104	0.043632
Q810B6	Ankfy1	ANFY1_MOUSE Rabankyrin-5 OS=Mus musculus GN=Ankfy1 PE=2 SV=2	128.65	1169	0.24171	0.037528	0.061557
O88569	Hnrnpa2b1	ROA2_MOUSE Heterogeneous nuclear ribonucleoproteins A2/B1 OS=Mus musculus GN=Hnrnpa2b1 PE=1 SV=2	37.402	353	0.032268	0.052594	0.053955
P70290	Mpp1	EM55_MOUSE 55 kDa erythrocyte membrane protein OS=Mus musculus GN=Mpp1 PE=1 SV=1	52.227	466	0.019084	0.030667	0.066221
Q3TWW8	Srsf6	SRSF6_MOUSE Serine/arginine-rich splicing factor 6 OS=Mus musculus GN=Srsf6 PE=1 SV=1	39.025	339	0.13017	0.083093	0.061771
Q8BG05	Hnrnpa3	ROA3_MOUSE Heterogeneous nuclear ribonucleoprotein A3 OS=Mus musculus GN=Hnrnpa3 PE=1 SV=1	39.652	379	0.04491	0.040694	0.055197
Q9ES28	Arhgef7	ARHG7_MOUSE Rho guanine nucleotide exchange factor 7 OS=Mus musculus GN=Arhgef7 PE=1 SV=2	97.055	862	0.16552	0.049487	0.066677
P46471	Psmc2	PRS7_MOUSE 26S protease regulatory subunit 7 OS=Mus musculus GN=Psmc2 PE=1 SV=5	48.647	433	0.075209	0.021581	0.057638
Q8BQ47	Cnpy4	CNPY4_MOUSE Protein canopy homolog 4 OS=Mus musculus GN=Cnpy4 PE=1 SV=1	28.093	245	0.045892	0.020519	0.058942
O88712	Ctbp1	CTBP1_MOUSE C-terminal-binding protein 1 OS=Mus musculus GN=Ctbp1 PE=1 SV=2	47.744	441	0.15461	0.069013	0.061261
Q91ZX7	Lrp1	LRP1_MOUSE Prolow-density lipoprotein receptor-related protein 1 OS=Mus musculus GN=Lrp1 PE=1 SV=1	504.74	4545	0.17393	0.060164	0.056851
P14901	Hmox1	HMOX1_MOUSE Heme oxygenase 1 OS=Mus musculus GN=Hmox1 PE=1 SV=1	32.928	289	0.076649	0.026126	0.067794
P97351	Rps3a	RS3A_MOUSE 40S ribosomal protein S3a OS=Mus musculus GN=Rps3a PE=1 SV=3	29.885	264	0.14883	0.01477	0.044329
Q9CR68	Uqcrfs1	UCRI_MOUSE Cytochrome b-c1 complex subunit Rieske, mitochondrial OS=Mus musculus GN=Uqcrfs1 PE=1 SV=1	29.367	274	0.027442	0.16814	0.063183
P62869	Tceb2	ELOB_MOUSE Transcription elongation factor B polypeptide 2 OS=Mus musculus GN=Tceb2 PE=1 SV=1	13.17	118	0.030653	0.02835	0.026332
Q99L13	Hibadh	3HIDH_MOUSE 3-hydroxyisobutyrate dehydrogenase, mitochondrial OS=Mus musculus GN=Hibadh PE=1 SV=1	35.44	335	0.057865	0.06647	0.045603
P56480	Atp5b	ATPB_MOUSE ATP synthase subunit beta, mitochondrial OS=Mus musculus GN=Atp5b PE=1 SV=2	56.3	529	0.041105	0.030272	0.056072
Q91VH6	Memo1	MEMO1_MOUSE Protein MEMO1 OS=Mus musculus GN=Memo1 PE=1 SV=1	33.692	297	0.073904	0.10452	0.062983
P84099	Rpl19	RL19_MOUSE 60S ribosomal protein L19 OS=Mus musculus GN=Rpl19 PE=1 SV=1	23.466	196	0.029622	0.084515	0.065006
Q8C2Q3	Rbm14	RBM14_MOUSE RNA-binding protein 14 OS=Mus musculus GN=Rbm14 PE=1 SV=1	69.448	669	0.084869	0.053274	0.067264
Q9Z2U0	Psma7	PSA7_MOUSE Proteasome subunit alpha type-7 OS=Mus musculus GN=Psma7 PE=1 SV=1	27.855	248	0.0452	0.031154	0.064651
Q5SSZ5	Tns3	TENS3_MOUSE Tensin-3 OS=Mus musculus GN=Tns3 PE=1 SV=1	155.59	1440	0.062686	0.070569	0.070181
P62827	Ran	RAN_MOUSE GTP-binding nuclear protein Ran OS=Mus musculus GN=Ran PE=1 SV=3	24.423	216	0.011953	0.08255	0.049541
P97429	Anxa4	ANXA4_MOUSE Annexin A4 OS=Mus musculus GN=Anxa4 PE=2 SV=4	35.915	319	0.048551	0.036169	0.057434
Q64324	Stxbp2	STXB2_MOUSE Syntaxin-binding protein 2 OS=Mus musculus GN=Stxbp2 PE=2 SV=1	66.357	593	0.026137	0.040953	0.045186
P47962	Rpl5	RL5_MOUSE 60S ribosomal protein L5 OS=Mus musculus GN=Rpl5 PE=1 SV=3	34.4	297	0.084116	0.065073	0.062545
Q11136	Pepd	PEPD_MOUSE Xaa-Pro dipeptidase OS=Mus musculus GN=Pepd PE=2 SV=3	55.028	493	0.061438	0.10967	0.065325
P32921	Wars	SYWC_MOUSE Tryptophan--tRNA ligase, cytoplasmic OS=Mus musculus GN=Wars PE=1 SV=2	54.357	481	0.048301	0.047485	0.062701
P28271	Aco1	ACOC_MOUSE Cytoplasmic aconitate hydratase OS=Mus musculus GN=Aco1 PE=1 SV=3	98.124	889	0.19074	0.084954	0.068927
P17710	Hk1	HXK1_MOUSE Hexokinase-1 OS=Mus musculus GN=Hk1 PE=1 SV=3	108.3	974	0.057419	0.1087	0.067997
O08807	Prdx4	PRDX4_MOUSE Peroxiredoxin-4 OS=Mus musculus GN=Prdx4 PE=1 SV=1	31.052	274	0.021629	0.0162	0.034214
Q99NB1	Acss1	ACS2L_MOUSE Acetyl-coenzyme A synthetase 2-like, mitochondrial OS=Mus musculus GN=Acss1 PE=1 SV=1	74.622	682	0.16858	0.35284	0.059229
P45952	Acadm	ACADM_MOUSE Medium-chain specific acyl-CoA dehydrogenase, mitochondrial OS=Mus musculus GN=Acadm PE=1 SV=1	46.481	421	0.050194	0.08941	0.063144
Q91WJ8	Fubp1	FUBP1_MOUSE Far upstream element-binding protein 1 OS=Mus musculus GN=Fubp1 PE=1 SV=1	68.539	651	0.039536	0.050378	0.058615
Q8C1B7	Sept11	SEP11_MOUSE Septin-11 OS=Mus musculus GN=Sept11 PE=1 SV=4	49.694	431	0.61588	0.09577	0.061301
A2AAY5	Sh3pxd2b	SPD2B_MOUSE SH3 and PX domain-containing protein 2B OS=Mus musculus GN=Sh3pxd2b PE=1 SV=1	101.52	908	0.13542	0.097435	0.063455
Q99P72	Rtn4	RTN4_MOUSE Reticulon-4 OS=Mus musculus GN=Rtn4 PE=1 SV=2	126.61	1162	0.043312	0.13523	0.062214
P83741	Wnk1	WNK1_MOUSE Serine/threonine-protein kinase WNK1 OS=Mus musculus GN=Wnk1 PE=1 SV=2	250.93	2377	0.049044	0.023427	0.061564
P17426	Ap2a1	AP2A1_MOUSE AP-2 complex subunit alpha-1 OS=Mus musculus GN=Ap2a1 PE=1 SV=1	107.66	977	0.03051	0.07253	0.062579
Q61081	Cdc37	CDC37_MOUSE Hsp90 co-chaperone Cdc37 OS=Mus musculus GN=Cdc37 PE=2 SV=1	44.593	379	0.09623	0.015738	0.054067
P56395	Cyb5a	CYB5_MOUSE Cytochrome b5 OS=Mus musculus GN=Cyb5a PE=1 SV=2	15.241	134	0.011861	0.016875	0.06164
Q8VDM4	Psmd2	PSMD2_MOUSE 26S proteasome non-ATPase regulatory subunit 2 OS=Mus musculus GN=Psmd2 PE=1 SV=1	100.2	908	0.058501	0.068049	0.064311
P80316	Cct5	TCPE_MOUSE T-complex protein 1 subunit epsilon OS=Mus musculus GN=Cct5 PE=1 SV=1	59.623	541	0.047393	0.026938	0.061451
Q91VW3	Sh3bgrl3	SH3L3_MOUSE SH3 domain-binding glutamic acid-rich-like protein 3 OS=Mus musculus GN=Sh3bgrl3 PE=1 SV=1	10.477	93	0.037114	0.069259	0.059412
P09405	Ncl	NUCL_MOUSE Nucleolin OS=Mus musculus GN=Ncl PE=1 SV=2	76.722	707	0.02408	0.0194	0.040848
Q9DC51	Gnai3	GNAI3_MOUSE Guanine nucleotide-binding protein G(k) subunit alpha OS=Mus musculus GN=Gnai3 PE=1 SV=3	40.538	354	0.078691	0.051495	0.064013
P48722	Hspa4l	HS74L_MOUSE Heat shock 70 kDa protein 4L OS=Mus musculus GN=Hspa4l PE=1 SV=2	94.381	838	0.1037	0.1489	0.064595
O09061	Psmb1	PSB1_MOUSE Proteasome subunit beta type-1 OS=Mus musculus GN=Psmb1 PE=1 SV=1	26.372	240	0.10709	0.037486	0.069953
Q9WVQ5	Apip	MTNB_MOUSE Methylthioribulose-1-phosphate dehydratase OS=Mus musculus GN=Apip PE=1 SV=1	26.949	241	0.11921	0.061863	0.065054
P55264	Adk	ADK_MOUSE Adenosine kinase OS=Mus musculus GN=Adk PE=1 SV=2	40.148	361	0.025539	0.058405	0.056943
Q8BK64	Ahsa1	AHSA1_MOUSE Activator of 90 kDa heat shock protein ATPase homolog 1 OS=Mus musculus GN=Ahsa1 PE=2 SV=2	38.117	338	0.025608	0.036945	0.068142
Q3B7Z2	Osbp	OSBP1_MOUSE Oxysterol-binding protein 1 OS=Mus musculus GN=Osbp PE=1 SV=3	88.796	805	0.033903	0.069435	0.066683
P19973	Lsp1	LSP1_MOUSE Lymphocyte-specific protein 1 OS=Mus musculus GN=Lsp1 PE=1 SV=2	36.713	330	0.10691	0.028564	0.060747
Q9D7X3	Dusp3	DUS3_MOUSE Dual specificity protein phosphatase 3 OS=Mus musculus GN=Dusp3 PE=1 SV=1	20.472	185	0.034421	0.021214	0.054505
Q8K352	Sash3	SASH3_MOUSE SAM and SH3 domain-containing protein 3 OS=Mus musculus GN=Sash3 PE=2 SV=2	41.608	380	0.29309	0.092412	0.065551
Q9CQR6	Ppp6c	PPP6_MOUSE Serine/threonine-protein phosphatase 6 catalytic subunit OS=Mus musculus GN=Ppp6c PE=2 SV=1	35.159	305	0.15458	0.056542	0.068795
Q9DCT2	Ndufs3	NDUS3_MOUSE NADH dehydrogenase [ubiquinone] iron-sulfur protein 3, mitochondrial OS=Mus musculus GN=Ndufs3 PE=1 SV=2	30.149	263	0.043665	0.051157	0.061222
P97369	Ncf4	NCF4_MOUSE Neutrophil cytosol factor 4 OS=Mus musculus GN=Ncf4 PE=1 SV=2	38.707	339	0.056262	0.092317	0.065088
O88983	Stx8	STX8_MOUSE Syntaxin-8 OS=Mus musculus GN=Stx8 PE=1 SV=1	26.925	236	0.066352	0.12171	0.070544
P42208	Sept2	SEPT2_MOUSE Septin-2 OS=Mus musculus GN=Sept2 PE=1 SV=2	41.525	361	0.04968	0.077167	0.064727
P98078	Dab2	DAB2_MOUSE Disabled homolog 2 OS=Mus musculus GN=Dab2 PE=1 SV=2	82.311	766	0.084478	0.051331	0.054242
P54775	Psmc4	PRS6B_MOUSE 26S protease regulatory subunit 6B OS=Mus musculus GN=Psmc4 PE=1 SV=2	47.408	418	0.043042	0.080143	0.065649
Q8BKE6	Cyp20a1	CP20A_MOUSE Cytochrome P450 20A1 OS=Mus musculus GN=Cyp20a1 PE=2 SV=1	52.149	462	0.10824	0.093073	0.066022
P11835	Itgb2	ITB2_MOUSE Integrin beta-2 OS=Mus musculus GN=Itgb2 PE=1 SV=2	85.025	771	0.094753	0.024231	0.069778
O55029	Copb2	COPB2_MOUSE Coatomer subunit beta OS=Mus musculus GN=Copb2 PE=2 SV=2	102.45	905	0.014906	0.04892	0.070848
P11247	Mpo	PERM_MOUSE Myeloperoxidase OS=Mus musculus GN=Mpo PE=2 SV=2	81.181	718	0.080383	0.023136	0.062113
P24270	Cat	CATA_MOUSE Catalase OS=Mus musculus GN=Cat PE=1 SV=4	59.795	527	0.096899	0.052762	0.064154
Q9Z2X1	Hnrnpf	HNRPF_MOUSE Heterogeneous nuclear ribonucleoprotein F OS=Mus musculus GN=Hnrnpf PE=1 SV=3	45.729	415	0.1369	0.098438	0.066584
Q60855	Ripk1	RIPK1_MOUSE Receptor-interacting serine/threonine-protein kinase 1 OS=Mus musculus GN=Ripk1 PE=1 SV=1	74.854	656	0.069312	0.098566	0.070218
Q9DBG6	Rpn2	RPN2_MOUSE Dolichyl-diphosphooligosaccharide--protein glycosyltransferase subunit 2 OS=Mus musculus GN=Rpn2 PE=2 SV=1	69.062	631	0.075183	0.05479	0.041472
P62960	Ybx1	YBOX1_MOUSE Nuclease-sensitive element-binding protein 1 OS=Mus musculus GN=Ybx1 PE=1 SV=3	35.73	322	0.065013	0.073659	0.065225
O89079	Cope	COPE_MOUSE Coatomer subunit epsilon OS=Mus musculus GN=Cope PE=2 SV=3	34.567	308	0.10463	0.012813	0.061478
Q99KI0	Aco2	ACON_MOUSE Aconitate hydratase, mitochondrial OS=Mus musculus GN=Aco2 PE=1 SV=1	85.462	780	0.017092	0.040033	0.069329
Q9WUA2	Farsb	SYFB_MOUSE Phenylalanine--tRNA ligase beta subunit OS=Mus musculus GN=Farsb PE=2 SV=2	65.696	589	0.025636	0.041947	0.056132
Q9Z1Z0	Uso1	USO1_MOUSE General vesicular transport factor p115 OS=Mus musculus GN=Uso1 PE=1 SV=2	106.98	959	0.09692	0.41275	0.063528
P97470	Ppp4c	PP4C_MOUSE Serine/threonine-protein phosphatase 4 catalytic subunit OS=Mus musculus GN=Ppp4c PE=1 SV=2	35.08	307	0.04853	0.037402	0.074357
Q3TXS7	Psmd1	PSMD1_MOUSE 26S proteasome non-ATPase regulatory subunit 1 OS=Mus musculus GN=Psmd1 PE=1 SV=1	105.73	953	0.052202	0.040734	0.074359
Q8CGC7	Eprs	SYEP_MOUSE Bifunctional glutamate/proline--tRNA ligase OS=Mus musculus GN=Eprs PE=1 SV=4	170.08	1512	0.078946	0.072946	0.068131
Q9JM90	Stap1	STAP1_MOUSE Signal-transducing adaptor protein 1 OS=Mus musculus GN=Stap1 PE=1 SV=1	34.627	297	0.068027	0.086908	0.074703
Q80UM7	Mogs	MOGS_MOUSE Mannosyl-oligosaccharide glucosidase OS=Mus musculus GN=Mogs PE=2 SV=1	91.83	834	0.084173	0.1377	0.074002
Q9CQQ7	Atp5f1	AT5F1_MOUSE ATP synthase F(0) complex subunit B1, mitochondrial OS=Mus musculus GN=Atp5f1 PE=1 SV=1	28.948	256	0.056273	0.08309	0.056263
P51881	Slc25a5	ADT2_MOUSE ADP/ATP translocase 2 OS=Mus musculus GN=Slc25a5 PE=1 SV=3	32.931	298	0.046547	0.052855	0.074019
Q9JIF7	Copb1	COPB_MOUSE Coatomer subunit beta OS=Mus musculus GN=Copb1 PE=1 SV=1	107.06	953	0.024022	0.03224	0.065826
P29341	Pabpc1	PABP1_MOUSE Polyadenylate-binding protein 1 OS=Mus musculus GN=Pabpc1 PE=1 SV=2	70.67	636	0.051957	0.082525	0.07802
O08573	Lgals9	LEG9_MOUSE Galectin-9 OS=Mus musculus GN=Lgals9 PE=1 SV=1	40.035	353	0.79434	0.16335	0.074837
Q9Z1T1	Ap3b1	AP3B1_MOUSE AP-3 complex subunit beta-1 OS=Mus musculus GN=Ap3b1 PE=1 SV=2	122.74	1105	0.036389	0.13767	0.074979
Q9D0I9	Rars	SYRC_MOUSE Arginine--tRNA ligase, cytoplasmic OS=Mus musculus GN=Rars PE=2 SV=2	75.673	660	0.057144	0.023151	0.060123
Q9CPR4	Rpl17	RL17_MOUSE 60S ribosomal protein L17 OS=Mus musculus GN=Rpl17 PE=2 SV=3	21.423	184	0.10385	0.052862	0.064433
O70493	Snx12	SNX12_MOUSE Sorting nexin-12 OS=Mus musculus GN=Snx12 PE=1 SV=1	19.116	165	0.047564	0.01796	0.070165
Q68FL4	Ahcyl2	SAHH3_MOUSE Putative adenosylhomocysteinase 3 OS=Mus musculus GN=Ahcyl2 PE=1 SV=1	66.899	613	0.19288	0.068402	0.067601
P35293	Rab18	RAB18_MOUSE Ras-related protein Rab-18 OS=Mus musculus GN=Rab18 PE=2 SV=2	23.035	206	0.092116	0.06531	0.055521
Q8C0I1	Agps	ADAS_MOUSE Alkyldihydroxyacetonephosphate synthase, peroxisomal OS=Mus musculus GN=Agps PE=1 SV=1	71.683	645	0.021741	0.096856	0.078255
Q9ER00	Stx12	STX12_MOUSE Syntaxin-12 OS=Mus musculus GN=Stx12 PE=1 SV=1	31.195	274	0.13636	0.041061	0.06987
Q9CX00	Ist1	IST1_MOUSE IST1 homolog OS=Mus musculus GN=Ist1 PE=2 SV=1	39.468	362	0.019025	0.01944	0.070147
Q9D906	Atg7	ATG7_MOUSE Ubiquitin-like modifier-activating enzyme ATG7 OS=Mus musculus GN=Atg7 PE=1 SV=1	77.519	698	0.045367	0.079881	0.067067
Q9D0M3	Cyc1	CY1_MOUSE Cytochrome c1, heme protein, mitochondrial OS=Mus musculus GN=Cyc1 PE=1 SV=1	35.327	325	0.033871	0.086281	0.077135
P13597	Icam1	ICAM1_MOUSE Intercellular adhesion molecule 1 OS=Mus musculus GN=Icam1 PE=1 SV=1	58.844	537	0.041083	0.057872	0.049131
Q8VCW4	Unc93b1	UN93B_MOUSE Protein unc-93 homolog B1 OS=Mus musculus GN=Unc93b1 PE=1 SV=2	66.98	598	0.041677	0.064626	0.071301
Q91W90	Txndc5	TXND5_MOUSE Thioredoxin domain-containing protein 5 OS=Mus musculus GN=Txndc5 PE=1 SV=2	46.415	417	0.02696	0.17476	0.060894
Q8VDJ3	Hdlbp	VIGLN_MOUSE Vigilin OS=Mus musculus GN=Hdlbp PE=1 SV=1	141.74	1268	0.040246	0.037645	0.070881
O35841	Api5	API5_MOUSE Apoptosis inhibitor 5 OS=Mus musculus GN=Api5 PE=1 SV=2	56.784	504	0.041506	0.042341	0.067349
Q8CHC4	Synj1	SYNJ1_MOUSE Synaptojanin-1 OS=Mus musculus GN=Synj1 PE=1 SV=3	172.62	1574	0.48443	0.041275	0.058931
Q8C7X2	Emc1	EMC1_MOUSE ER membrane protein complex subunit 1 OS=Mus musculus GN=Emc1 PE=1 SV=1	111.6	997	0.44044	0.10251	0.065077
O08579	Emd	EMD_MOUSE Emerin OS=Mus musculus GN=Emd PE=1 SV=1	29.435	259	0.033458	0.080724	0.055684
P11499	Hsp90ab1	HS90B_MOUSE Heat shock protein HSP 90-beta OS=Mus musculus GN=Hsp90ab1 PE=1 SV=3	83.28	724	0.015291	0.0033791	0.024625
P48036	Anxa5	ANXA5_MOUSE Annexin A5 OS=Mus musculus GN=Anxa5 PE=1 SV=1	35.752	319	0.029738	0.029644	0.070903
Q5KU39	Vps41	VPS41_MOUSE Vacuolar protein sorting-associated protein 41 homolog OS=Mus musculus GN=Vps41 PE=2 SV=1	98.601	853	0.14842	0.097814	0.07058
P62196	Psmc5	PRS8_MOUSE 26S protease regulatory subunit 8 OS=Mus musculus GN=Psmc5 PE=1 SV=1	45.626	406	0.088392	0.060228	0.070536
P35278	Rab5c	RAB5C_MOUSE Ras-related protein Rab-5C OS=Mus musculus GN=Rab5c PE=1 SV=2	23.412	216	0.062914	0.042046	0.067915
P14437	H2-Aa	HA2S_MOUSE H-2 class II histocompatibility antigen, A-S alpha chain OS=Mus musculus GN=H2-Aa PE=2 SV=1	25.801	233	0.041322	0.050364	0.073417
Q80VP0	Tecpr1	TCPR1_MOUSE Tectonin beta-propeller repeat-containing protein 1 OS=Mus musculus GN=Tecpr1 PE=2 SV=1	130.26	1166	0.044762	0.29172	0.071397
P46978	Stt3a	STT3A_MOUSE Dolichyl-diphosphooligosaccharide--protein glycosyltransferase subunit STT3A OS=Mus musculus GN=Stt3a PE=1 SV=1	80.597	705	0.068296	0.062163	0.081362
Q9CQI6	Cotl1	COTL1_MOUSE Coactosin-like protein OS=Mus musculus GN=Cotl1 PE=1 SV=3	15.944	142	0.026721	0.11274	0.061037
Q9EQU5	Set	SET_MOUSE Protein SET OS=Mus musculus GN=Set PE=1 SV=1	33.377	289	0.02174	0.039329	0.052534
O08663	Metap2	MAP2_MOUSE Methionine aminopeptidase 2 OS=Mus musculus GN=Metap2 PE=1 SV=1	52.921	478	0.20451	0.10476	0.070651
O70492	Snx3	SNX3_MOUSE Sorting nexin-3 OS=Mus musculus GN=Snx3 PE=1 SV=3	18.757	162	0.18163	0.15036	0.073232
O35226	Psmd4	PSMD4_MOUSE 26S proteasome non-ATPase regulatory subunit 4 OS=Mus musculus GN=Psmd4 PE=1 SV=1	40.703	376	0.0098316	0.027839	0.074228
O08810	Eftud2	U5S1_MOUSE 116 kDa U5 small nuclear ribonucleoprotein component OS=Mus musculus GN=Eftud2 PE=2 SV=1	109.36	971	0.080635	0.033857	0.072545
Q9CPX6	Atg3	ATG3_MOUSE Ubiquitin-like-conjugating enzyme ATG3 OS=Mus musculus GN=Atg3 PE=1 SV=1	35.796	314	0.13013	0.1255	0.073462
Q8BH61	F13a1	F13A_MOUSE Coagulation factor XIII A chain OS=Mus musculus GN=F13a1 PE=2 SV=3	83.206	732	0.049748	0.088903	0.07953
Q61316	Hspa4	HSP74_MOUSE Heat shock 70 kDa protein 4 OS=Mus musculus GN=Hspa4 PE=1 SV=1	94.132	841	0.067971	0.094765	0.050843
Q62186	Ssr4	SSRD_MOUSE Translocon-associated protein subunit delta OS=Mus musculus GN=Ssr4 PE=2 SV=1	18.936	172	0.055825	0.030441	0.073663
Q00519	Xdh	XDH_MOUSE Xanthine dehydrogenase/oxidase OS=Mus musculus GN=Xdh PE=1 SV=5	146.56	1335	0.11814	0.12037	0.073756
P63101	Ywhaz	1433Z_MOUSE 14-3-3 protein zeta/delta OS=Mus musculus GN=Ywhaz PE=1 SV=1	27.771	245	0.013142	0.0037542	0.047807
Q61545	Ewsr1	EWS_MOUSE RNA-binding protein EWS OS=Mus musculus GN=Ewsr1 PE=1 SV=2	68.461	655	0.025419	0.041176	0.073306
P58681	Tlr7	TLR7_MOUSE Toll-like receptor 7 OS=Mus musculus GN=Tlr7 PE=1 SV=1	121.84	1050	0.16629	0.076705	0.06939
Q9EQH2	Erap1	ERAP1_MOUSE Endoplasmic reticulum aminopeptidase 1 OS=Mus musculus GN=Erap1 PE=2 SV=2	106.6	930	0.03295	0.098927	0.074576
Q8K411	Pitrm1	PREP_MOUSE Presequence protease, mitochondrial OS=Mus musculus GN=Pitrm1 PE=1 SV=1	117.37	1036	1.0163	0.21393	0.073373
Q7TQK5	Ccdc93	CCD93_MOUSE Coiled-coil domain-containing protein 93 OS=Mus musculus GN=Ccdc93 PE=2 SV=1	72.602	629	0.059209	0.13922	0.076095
Q9D0B6	Pbdc1	PBDC1_MOUSE Protein PBDC1 OS=Mus musculus GN=Pbdc1 PE=2 SV=1	22.223	198	0.060899	0.097125	0.076479
P19096	Fasn	FAS_MOUSE Fatty acid synthase OS=Mus musculus GN=Fasn PE=1 SV=2	272.43	2504	0.024922	0.050782	0.066938
Q61166	Mapre1	MARE1_MOUSE Microtubule-associated protein RP/EB family member 1 OS=Mus musculus GN=Mapre1 PE=1 SV=3	30.016	268	0.046009	0.019575	0.077427
O70252	Hmox2	HMOX2_MOUSE Heme oxygenase 2 OS=Mus musculus GN=Hmox2 PE=2 SV=1	35.738	315	0.06002	0.079129	0.06386
P60122	Ruvbl1	RUVB1_MOUSE RuvB-like 1 OS=Mus musculus GN=Ruvbl1 PE=1 SV=1	50.213	456	0.073753	0.19154	0.077623
Q64737	Gart	PUR2_MOUSE Trifunctional purine biosynthetic protein adenosine-3 OS=Mus musculus GN=Gart PE=2 SV=3	107.5	1010	0.095167	0.039637	0.072224
P51908	Apobec1	ABEC1_MOUSE C->U-editing enzyme APOBEC-1 OS=Mus musculus GN=Apobec1 PE=1 SV=1	27.521	229	0.03909	0.10017	0.071012
Q9CZ13	Uqcrc1	QCR1_MOUSE Cytochrome b-c1 complex subunit 1, mitochondrial OS=Mus musculus GN=Uqcrc1 PE=1 SV=2	52.851	480	0.099917	0.078535	0.081536
Q2TBE6	Pi4k2a	P4K2A_MOUSE Phosphatidylinositol 4-kinase type 2-alpha OS=Mus musculus GN=Pi4k2a PE=1 SV=1	54.257	479	0.15543	0.1453	0.063417
Q9R062	Gyg1	GLYG_MOUSE Glycogenin-1 OS=Mus musculus GN=Gyg1 PE=1 SV=3	37.402	333	0.042152	0.087919	0.063768
Q99JY0	Hadhb	ECHB_MOUSE Trifunctional enzyme subunit beta, mitochondrial OS=Mus musculus GN=Hadhb PE=1 SV=1	51.386	475	0.28047	0.052156	0.084289
Q64010	Crk	CRK_MOUSE Adapter molecule crk OS=Mus musculus GN=Crk PE=1 SV=1	33.814	304	0.085331	0.046521	0.079094
Q91YH5	Atl3	ATLA3_MOUSE Atlastin-3 OS=Mus musculus GN=Atl3 PE=2 SV=1	60.574	541	0.058931	0.026089	0.057968
O35737	Hnrnph1	HNRH1_MOUSE Heterogeneous nuclear ribonucleoprotein H OS=Mus musculus GN=Hnrnph1 PE=1 SV=3	49.199	449	0.14283	0.05381	0.075462
P62897	Cycs	CYC_MOUSE Cytochrome c, somatic OS=Mus musculus GN=Cycs PE=1 SV=2	11.605	105	0.05683	0.067	0.072733
Q91YS8	Camk1	KCC1A_MOUSE Calcium/calmodulin-dependent protein kinase type 1 OS=Mus musculus GN=Camk1 PE=1 SV=1	41.624	374	0.19489	0.069256	0.078884
P70268	Pkn1	PKN1_MOUSE Serine/threonine-protein kinase N1 OS=Mus musculus GN=Pkn1 PE=1 SV=3	104.41	946	0.038503	0.1968	0.067809
Q9EPU0	Upf1	RENT1_MOUSE Regulator of nonsense transcripts 1 OS=Mus musculus GN=Upf1 PE=1 SV=2	123.97	1124	0.084483	0.07327	0.083777
Q921F2	Tardbp	TADBP_MOUSE TAR DNA-binding protein 43 OS=Mus musculus GN=Tardbp PE=1 SV=1	44.547	414	0.012108	0.010347	0.0853
Q9JMH6	Txnrd1	TRXR1_MOUSE Thioredoxin reductase 1, cytoplasmic OS=Mus musculus GN=Txnrd1 PE=1 SV=3	67.083	613	0.17639	0.17997	0.072933
O08528	Hk2	HXK2_MOUSE Hexokinase-2 OS=Mus musculus GN=Hk2 PE=2 SV=1	102.53	917	0.19952	0.083817	0.084694
Q9CZX8	Rps19	RS19_MOUSE 40S ribosomal protein S19 OS=Mus musculus GN=Rps19 PE=1 SV=3	16.085	145	0.050212	0.038544	0.060468
Q9CQN1	Trap1	TRAP1_MOUSE Heat shock protein 75 kDa, mitochondrial OS=Mus musculus GN=Trap1 PE=1 SV=1	80.208	706	0.11755	0.095596	0.085911
P17182	Eno1	ENOA_MOUSE Alpha-enolase OS=Mus musculus GN=Eno1 PE=1 SV=3	47.14	434	0.020824	0.062067	0.071427
Q3UW53	Fam129a	NIBAN_MOUSE Protein Niban OS=Mus musculus GN=Fam129a PE=1 SV=2	102.65	926	0.076866	0.04874	0.080695
Q99N69	Lpxn	LPXN_MOUSE Leupaxin OS=Mus musculus GN=Lpxn PE=1 SV=2	43.478	386	0.022636	0.026759	0.061244
B2RQC6	Cad	PYR1_MOUSE CAD protein OS=Mus musculus GN=Cad PE=2 SV=1	243.24	2225	0.039369	0.42793	0.084873
P16110	Lgals3	LEG3_MOUSE Galectin-3 OS=Mus musculus GN=Lgals3 PE=1 SV=3	27.515	264	0.068383	0.040401	0.072077
Q60864	Stip1	STIP1_MOUSE Stress-induced-phosphoprotein 1 OS=Mus musculus GN=Stip1 PE=1 SV=1	62.581	543	0.084628	0.057048	0.06823
Q61191	Hcfc1	HCFC1_MOUSE Host cell factor 1 OS=Mus musculus GN=Hcfc1 PE=1 SV=2	210.43	2045	0.10663	0.2954	0.072527
Q60854	Serpinb6	SPB6_MOUSE Serpin B6 OS=Mus musculus GN=Serpinb6 PE=1 SV=1	42.598	378	0.042805	0.043241	0.067451
Q9R0X4	Acot9	ACOT9_MOUSE Acyl-coenzyme A thioesterase 9, mitochondrial OS=Mus musculus GN=Acot9 PE=1 SV=1	50.56	439	0.085803	0.040617	0.087359
O70194	Eif3d	EIF3D_MOUSE Eukaryotic translation initiation factor 3 subunit D OS=Mus musculus GN=Eif3d PE=1 SV=2	63.988	548	0.14429	0.15952	0.073491
O55135	Eif6	IF6_MOUSE Eukaryotic translation initiation factor 6 OS=Mus musculus GN=Eif6 PE=1 SV=2	26.511	245	0.060442	0.026669	0.083258
Q8BJ71	Nup93	NUP93_MOUSE Nuclear pore complex protein Nup93 OS=Mus musculus GN=Nup93 PE=2 SV=1	93.28	819	0.17641	0.17845	0.079533
P17742	Ppia	PPIA_MOUSE Peptidyl-prolyl cis-trans isomerase A OS=Mus musculus GN=Ppia PE=1 SV=2	17.971	164	0.1167	0.033861	0.079536
Q61490	Alcam	CD166_MOUSE CD166 antigen OS=Mus musculus GN=Alcam PE=1 SV=3	65.091	583	0.018106	0.04372	0.060046
Q8CIH5	Plcg2	PLCG2_MOUSE 1-phosphatidylinositol 4,5-bisphosphate phosphodiesterase gamma-2 OS=Mus musculus GN=Plcg2 PE=1 SV=1	147.59	1265	0.093333	0.078456	0.074466
P28474	Adh5	ADHX_MOUSE Alcohol dehydrogenase class-3 OS=Mus musculus GN=Adh5 PE=1 SV=3	39.547	374	0.032512	0.031882	0.059019
O35593	Psmd14	PSDE_MOUSE 26S proteasome non-ATPase regulatory subunit 14 OS=Mus musculus GN=Psmd14 PE=1 SV=2	34.577	310	0.19845	0.049856	0.046346
Q8C166	Cpne1	CPNE1_MOUSE Copine-1 OS=Mus musculus GN=Cpne1 PE=1 SV=1	58.886	536	0.041007	0.048218	0.070249
Q9D1A2	Cndp2	CNDP2_MOUSE Cytosolic non-specific dipeptidase OS=Mus musculus GN=Cndp2 PE=1 SV=1	52.767	475	0.044735	0.027268	0.079905
Q9CQ26	Stambp	STABP_MOUSE STAM-binding protein OS=Mus musculus GN=Stambp PE=2 SV=1	48.513	424	0.081991	0.11672	0.088951
Q920Q4	Vps16	VPS16_MOUSE Vacuolar protein sorting-associated protein 16 homolog OS=Mus musculus GN=Vps16 PE=1 SV=3	94.927	839	0.056614	0.096212	0.089748
Q8BGC4	Zadh2	ZADH2_MOUSE Zinc-binding alcohol dehydrogenase domain-containing protein 2 OS=Mus musculus GN=Zadh2 PE=1 SV=1	40.528	377	0.08704	0.063488	0.080914
P14733	Lmnb1	LMNB1_MOUSE Lamin-B1 OS=Mus musculus GN=Lmnb1 PE=1 SV=3	66.785	588	0.074968	0.068863	0.057719
Q8BX70	Vps13c	VP13C_MOUSE Vacuolar protein sorting-associated protein 13C OS=Mus musculus GN=Vps13c PE=1 SV=2	420.08	3748	0.083365	0.092249	0.068431
O54782	Man2b2	MA2B2_MOUSE Epididymis-specific alpha-mannosidase OS=Mus musculus GN=Man2b2 PE=2 SV=2	115.61	1018	0.020509	0.068923	0.07662
Q3THS6	Mat2a	METK2_MOUSE S-adenosylmethionine synthase isoform type-2 OS=Mus musculus GN=Mat2a PE=2 SV=2	43.688	395	0.030639	0.18368	0.083177
P05202	Got2	AATM_MOUSE Aspartate aminotransferase, mitochondrial OS=Mus musculus GN=Got2 PE=1 SV=1	47.411	430	0.023078	0.029649	0.076915
Q5SSL4	Abr	ABR_MOUSE Active breakpoint cluster region-related protein OS=Mus musculus GN=Abr PE=1 SV=1	97.666	859	0.098133	0.12191	0.092843
Q76MZ3	Ppp2r1a	2AAA_MOUSE Serine/threonine-protein phosphatase 2A 65 kDa regulatory subunit A alpha isoform OS=Mus musculus GN=Ppp2r1a PE=1 SV=3	65.322	589	0.057436	0.069391	0.074542
Q91V92	Acly	ACLY_MOUSE ATP-citrate synthase OS=Mus musculus GN=Acly PE=1 SV=1	119.73	1091	0.167	0.058035	0.083377
Q9JLQ0	Cd2ap	CD2AP_MOUSE CD2-associated protein OS=Mus musculus GN=Cd2ap PE=1 SV=3	70.449	637	0.038148	0.23206	0.082747
P63038	Hspd1	CH60_MOUSE 60 kDa heat shock protein, mitochondrial OS=Mus musculus GN=Hspd1 PE=1 SV=1	60.955	573	0.024655	0.042312	0.05846
Q3UJB9	Edc4	EDC4_MOUSE Enhancer of mRNA-decapping protein 4 OS=Mus musculus GN=Edc4 PE=1 SV=2	152.48	1406	0.082186	0.06436	0.092055
Q6PGL7	Fam21	FAM21_MOUSE WASH complex subunit FAM21 OS=Mus musculus GN=Fam21 PE=1 SV=1	145.31	1334	0.064429	0.069598	0.064055
Q8VCI0	Plbd1	PLBL1_MOUSE Phospholipase B-like 1 OS=Mus musculus GN=Plbd1 PE=1 SV=1	62.998	550	0.05573	0.027433	0.084746
P05201	Got1	AATC_MOUSE Aspartate aminotransferase, cytoplasmic OS=Mus musculus GN=Got1 PE=1 SV=3	46.247	413	0.013531	0.070295	0.080666
P47811	Mapk14	MK14_MOUSE Mitogen-activated protein kinase 14 OS=Mus musculus GN=Mapk14 PE=1 SV=3	41.287	360	0.41568	0.017622	0.061572
Q60875	Arhgef2	ARHG2_MOUSE Rho guanine nucleotide exchange factor 2 OS=Mus musculus GN=Arhgef2 PE=1 SV=4	111.97	985	0.078935	0.084558	0.089146
P26443	Glud1	DHE3_MOUSE Glutamate dehydrogenase 1, mitochondrial OS=Mus musculus GN=Glud1 PE=1 SV=1	61.336	558	0.041675	0.056915	0.069552
Q8CI94	Pygb	PYGB_MOUSE Glycogen phosphorylase, brain form OS=Mus musculus GN=Pygb PE=1 SV=3	96.729	843	0.058084	0.085906	0.090563
Q9CPY7	Lap3	AMPL_MOUSE Cytosol aminopeptidase OS=Mus musculus GN=Lap3 PE=1 SV=3	56.141	519	0.068461	0.03802	0.086455
Q9Z2H5	Epb41l1	E41L1_MOUSE Band 4.1-like protein 1 OS=Mus musculus GN=Epb41l1 PE=1 SV=2	98.314	879	0.067471	0.18923	0.087585
Q9DBC7	Prkar1a	KAP0_MOUSE cAMP-dependent protein kinase type I-alpha regulatory subunit OS=Mus musculus GN=Prkar1a PE=1 SV=3	43.185	381	0.011285	0.011868	0.072447
Q8K1M6	Dnm1l	DNM1L_MOUSE Dynamin-1-like protein OS=Mus musculus GN=Dnm1l PE=1 SV=2	82.657	742	0.10988	0.31677	0.079339
Q6NZJ6	Eif4g1	IF4G1_MOUSE Eukaryotic translation initiation factor 4 gamma 1 OS=Mus musculus GN=Eif4g1 PE=1 SV=1	176.07	1600	0.017818	0.059214	0.087643
Q91YR7	Prpf6	PRP6_MOUSE Pre-mRNA-processing factor 6 OS=Mus musculus GN=Prpf6 PE=2 SV=1	106.72	941	0.3263	0.096362	0.086151
P24369	Ppib	PPIB_MOUSE Peptidyl-prolyl cis-trans isomerase B OS=Mus musculus GN=Ppib PE=1 SV=2	23.713	216	0.015004	0.066103	0.086333
Q8K2Q9	Kiaa1598	SHOT1_MOUSE Shootin-1 OS=Mus musculus GN=Kiaa1598 PE=1 SV=1	71.342	631	0.064013	0.16693	0.096753
Q62351	Tfrc	TFR1_MOUSE Transferrin receptor protein 1 OS=Mus musculus GN=Tfrc PE=1 SV=1	85.73	763	0.020358	0.083397	0.033255
Q3UM45	Ppp1r7	PP1R7_MOUSE Protein phosphatase 1 regulatory subunit 7 OS=Mus musculus GN=Ppp1r7 PE=1 SV=2	41.291	361	0.22759	0.074595	0.084267
Q9Z0X1	Aifm1	AIFM1_MOUSE Apoptosis-inducing factor 1, mitochondrial OS=Mus musculus GN=Aifm1 PE=1 SV=1	66.765	612	0.077531	0.074578	0.08485
Q8R4X3	Rbm12	RBM12_MOUSE RNA-binding protein 12 OS=Mus musculus GN=Rbm12 PE=1 SV=3	102.8	992	0.15907	0.14332	0.091361
Q99104	Myo5a	MYO5A_MOUSE Unconventional myosin-Va OS=Mus musculus GN=Myo5a PE=1 SV=2	215.54	1853	0.087406	0.10401	0.083416
Q99K51	Pls3	PLST_MOUSE Plastin-3 OS=Mus musculus GN=Pls3 PE=1 SV=3	70.741	630	0.6438	0.058504	0.092899
B2RXS4	Plxnb2	PLXB2_MOUSE Plexin-B2 OS=Mus musculus GN=Plxnb2 PE=1 SV=1	206.23	1842	0.23075	0.10699	0.091102
Q99KC8	Vwa5a	VMA5A_MOUSE von Willebrand factor A domain-containing protein 5A OS=Mus musculus GN=Vwa5a PE=1 SV=2	87.142	793	0.037231	0.055613	0.082185
F6ZDS4	Tpr	TPR_MOUSE Nucleoprotein TPR OS=Mus musculus GN=Tpr PE=1 SV=1	273.99	2431	0.15728	0.15411	0.093878
Q9Z2I8	Suclg2	SUCB2_MOUSE Succinyl-CoA ligase [GDP-forming] subunit beta, mitochondrial OS=Mus musculus GN=Suclg2 PE=1 SV=3	46.839	433	0.11983	0.07826	0.071924
Q8BJS4	Sun2	SUN2_MOUSE SUN domain-containing protein 2 OS=Mus musculus GN=Sun2 PE=1 SV=3	81.604	731	0.20231	0.061163	0.084678
P97821	Ctsc	CATC_MOUSE Dipeptidyl peptidase 1 OS=Mus musculus GN=Ctsc PE=2 SV=1	52.376	462	0.0313	0.046119	0.087366
Q8BYW1	Arhgap25	RHG25_MOUSE Rho GTPase-activating protein 25 OS=Mus musculus GN=Arhgap25 PE=1 SV=2	73.382	648	0.025642	0.04568	0.091293
P61082	Ube2m	UBC12_MOUSE NEDD8-conjugating enzyme Ubc12 OS=Mus musculus GN=Ube2m PE=2 SV=1	20.9	183	0.021432	0.0875	0.080849
Q9D662	Sec23b	SC23B_MOUSE Protein transport protein Sec23B OS=Mus musculus GN=Sec23b PE=1 SV=1	86.436	767	0.13286	0.076741	0.091695
Q9DCC4	Pycrl	P5CR3_MOUSE Pyrroline-5-carboxylate reductase 3 OS=Mus musculus GN=Pycrl PE=2 SV=2	28.721	274	0.25762	0.035068	0.085011
P09055	Itgb1	ITB1_MOUSE Integrin beta-1 OS=Mus musculus GN=Itgb1 PE=1 SV=1	88.231	798	0.04913	0.038101	0.052693
Q9JMA1	Usp14	UBP14_MOUSE Ubiquitin carboxyl-terminal hydrolase 14 OS=Mus musculus GN=Usp14 PE=1 SV=3	56.001	493	0.11641	0.091916	0.041947
Q9D1Q6	Erp44	ERP44_MOUSE Endoplasmic reticulum resident protein 44 OS=Mus musculus GN=Erp44 PE=1 SV=1	46.852	406	0.033305	0.22959	0.087827
Q8VD04	Gripap1	GRAP1_MOUSE GRIP1-associated protein 1 OS=Mus musculus GN=Gripap1 PE=1 SV=1	92.714	806	0.19651	0.12866	0.085175
P84091	Ap2m1	AP2M1_MOUSE AP-2 complex subunit mu OS=Mus musculus GN=Ap2m1 PE=1 SV=1	49.654	435	0.043531	0.023308	0.082173
Q91YI4	Arrb2	ARRB2_MOUSE Beta-arrestin-2 OS=Mus musculus GN=Arrb2 PE=1 SV=1	46.313	410	0.2133	0.053808	0.087145
Q9D0F9	Pgm1	PGM1_MOUSE Phosphoglucomutase-1 OS=Mus musculus GN=Pgm1 PE=1 SV=4	61.417	562	0.10223	0.10337	0.085017
Q8R5H1	Usp15	UBP15_MOUSE Ubiquitin carboxyl-terminal hydrolase 15 OS=Mus musculus GN=Usp15 PE=1 SV=1	112.32	981	0.041518	0.08213	0.088734
P16460	Ass1	ASSY_MOUSE Argininosuccinate synthase OS=Mus musculus GN=Ass1 PE=1 SV=1	46.584	412	0.12382	0.057238	0.081931
Q9Z1Q9	Vars	SYVC_MOUSE Valine--tRNA ligase OS=Mus musculus GN=Vars PE=2 SV=1	140.21	1263	0.069419	0.12481	0.093676
Q9ET01	Pygl	PYGL_MOUSE Glycogen phosphorylase, liver form OS=Mus musculus GN=Pygl PE=1 SV=4	97.462	850	0.11749	0.067411	0.086059
Q8CCH2	Nhlrc3	NHLC3_MOUSE NHL repeat-containing protein 3 OS=Mus musculus GN=Nhlrc3 PE=2 SV=1	38.195	347	0.077009	0.081286	0.083738
Q9D6R2	Idh3a	IDH3A_MOUSE Isocitrate dehydrogenase [NAD] subunit alpha, mitochondrial OS=Mus musculus GN=Idh3a PE=1 SV=1	39.638	366	0.026461	0.037218	0.0886
Q8JZV7	Amdhd2	NAGA_MOUSE Putative N-acetylglucosamine-6-phosphate deacetylase OS=Mus musculus GN=Amdhd2 PE=2 SV=1	43.5	409	0.03471	0.04173	0.049485
Q6P8X1	Snx6	SNX6_MOUSE Sorting nexin-6 OS=Mus musculus GN=Snx6 PE=1 SV=2	46.648	406	0.13484	0.10093	0.087356
O88428	Papss2	PAPS2_MOUSE Bifunctional 3-phosphoadenosine 5-phosphosulfate synthase 2 OS=Mus musculus GN=Papss2 PE=1 SV=2	70.35	621	0.10365	0.05426	0.083477
A2A8Z1	Osbpl9	OSBL9_MOUSE Oxysterol-binding protein-related protein 9 OS=Mus musculus GN=Osbpl9 PE=1 SV=1	83.108	736	0.047013	0.077318	0.089919
Q9ERB0	Snap29	SNP29_MOUSE Synaptosomal-associated protein 29 OS=Mus musculus GN=Snap29 PE=2 SV=1	29.572	260	0.034018	0.044287	0.070808
Q80SW1	Ahcyl1	SAHH2_MOUSE Putative adenosylhomocysteinase 2 OS=Mus musculus GN=Ahcyl1 PE=1 SV=1	58.951	530	0.093043	0.033081	0.072047
P46460	Nsf	NSF_MOUSE Vesicle-fusing ATPase OS=Mus musculus GN=Nsf PE=1 SV=2	82.613	744	0.083336	0.064224	0.091551
Q5SWU9	Acaca	ACACA_MOUSE Acetyl-CoA carboxylase 1 OS=Mus musculus GN=Acaca PE=1 SV=1	265.25	2345	0.1703	0.15966	0.099426
P28352	Apex1	APEX1_MOUSE DNA-(apurinic or apyrimidinic site) lyase OS=Mus musculus GN=Apex1 PE=1 SV=2	35.49	317	0.21094	0.057349	0.086519
Q03265	Atp5a1	ATPA_MOUSE ATP synthase subunit alpha, mitochondrial OS=Mus musculus GN=Atp5a1 PE=1 SV=1	59.752	553	0.015891	0.10675	0.088351
Q99KE1	Me2	MAOM_MOUSE NAD-dependent malic enzyme, mitochondrial OS=Mus musculus GN=Me2 PE=2 SV=1	65.798	589	0.026288	0.033539	0.08718
Q9D8W5	Psmd12	PSD12_MOUSE 26S proteasome non-ATPase regulatory subunit 12 OS=Mus musculus GN=Psmd12 PE=1 SV=4	52.895	456	0.16074	0.091216	0.095334
Q9D855	Uqcrb	QCR7_MOUSE Cytochrome b-c1 complex subunit 7 OS=Mus musculus GN=Uqcrb PE=1 SV=3	13.527	111	0.072715	0.01562	0.052805
Q9CSH3	Dis3	RRP44_MOUSE Exosome complex exonuclease RRP44 OS=Mus musculus GN=Dis3 PE=2 SV=4	108.84	958	0.075588	0.081083	0.10066
Q3UYV9	Ncbp1	NCBP1_MOUSE Nuclear cap-binding protein subunit 1 OS=Mus musculus GN=Ncbp1 PE=1 SV=2	91.926	790	0.070146	0.055231	0.090811
Q3TBD2	Hmha1	HMHA1_MOUSE Minor histocompatibility protein HA-1 OS=Mus musculus GN=Hmha1 PE=1 SV=2	122.9	1116	0.043992	0.094241	0.057962
Q60770	Stxbp3	STXB3_MOUSE Syntaxin-binding protein 3 OS=Mus musculus GN=Stxbp3 PE=1 SV=1	67.942	592	0.039214	1.7727	0.098142
Q11011	Npepps	PSA_MOUSE Puromycin-sensitive aminopeptidase OS=Mus musculus GN=Npepps PE=1 SV=2	103.32	920	0.28759	0.064612	0.091725
Q61543	Glg1	GSLG1_MOUSE Golgi apparatus protein 1 OS=Mus musculus GN=Glg1 PE=1 SV=1	133.73	1175	0.046078	0.081602	0.090213
P41241	Csk	CSK_MOUSE Tyrosine-protein kinase CSK OS=Mus musculus GN=Csk PE=1 SV=2	50.716	450	0.19731	0.090168	0.088319
Q07113	Igf2r	MPRI_MOUSE Cation-independent mannose-6-phosphate receptor OS=Mus musculus GN=Igf2r PE=1 SV=1	273.81	2483	0.0991	0.024934	0.092687
Q8K400	Stxbp5	STXB5_MOUSE Syntaxin-binding protein 5 OS=Mus musculus GN=Stxbp5 PE=1 SV=3	127.65	1152	0.07435	0.10832	0.092822
Q9Z1D1	Eif3g	EIF3G_MOUSE Eukaryotic translation initiation factor 3 subunit G OS=Mus musculus GN=Eif3g PE=1 SV=2	35.638	320	0.026256	0.030479	0.060724
Q8BGQ7	Aars	SYAC_MOUSE Alanine--tRNA ligase, cytoplasmic OS=Mus musculus GN=Aars PE=1 SV=1	106.91	968	0.16949	0.36432	0.078389
P48025	Syk	KSYK_MOUSE Tyrosine-protein kinase SYK OS=Mus musculus GN=Syk PE=1 SV=2	71.376	629	0.057234	0.098119	0.092312
Q8BHG1	Nrd1	NRDC_MOUSE Nardilysin OS=Mus musculus GN=Nrd1 PE=1 SV=1	132.89	1161	0.05376	0.1402	0.085295
P63325	Rps10	RS10_MOUSE 40S ribosomal protein S10 OS=Mus musculus GN=Rps10 PE=1 SV=1	18.916	165	0.099501	0.048048	0.065859
Q3V3R1	Mthfd1l	C1TM_MOUSE Monofunctional C1-tetrahydrofolate synthase, mitochondrial OS=Mus musculus GN=Mthfd1l PE=1 SV=2	105.73	977	1.0337	0.10763	0.1012
Q8K1E0	Stx5	STX5_MOUSE Syntaxin-5 OS=Mus musculus GN=Stx5 PE=1 SV=3	39.713	355	0.076382	0.17254	0.099005
Q8BKC5	Ipo5	IPO5_MOUSE Importin-5 OS=Mus musculus GN=Ipo5 PE=1 SV=3	123.59	1097	0.071556	0.06535	0.073208
P97310	Mcm2	MCM2_MOUSE DNA replication licensing factor MCM2 OS=Mus musculus GN=Mcm2 PE=1 SV=3	102.08	904	0.03471	0.11832	0.091539
Q7TNG5	Eml2	EMAL2_MOUSE Echinoderm microtubule-associated protein-like 2 OS=Mus musculus GN=Eml2 PE=2 SV=1	70.733	649	0.03486	0.13277	0.095154
P27612	Plaa	PLAP_MOUSE Phospholipase A-2-activating protein OS=Mus musculus GN=Plaa PE=1 SV=4	87.22	794	0.12477	0.10323	0.14383
Q99K85	Psat1	SERC_MOUSE Phosphoserine aminotransferase OS=Mus musculus GN=Psat1 PE=1 SV=1	40.472	370	0.065656	0.071945	0.094713
Q8C754	Vps52	VPS52_MOUSE Vacuolar protein sorting-associated protein 52 homolog OS=Mus musculus GN=Vps52 PE=2 SV=1	82.043	723	0.196	0.17949	0.1045
Q9D172	D10Jhu81e	ES1_MOUSE ES1 protein homolog, mitochondrial OS=Mus musculus GN=D10Jhu81e PE=1 SV=1	28.09	266	0.034973	0.054857	0.073099
P60670	Nploc4	NPL4_MOUSE Nuclear protein localization protein 4 homolog OS=Mus musculus GN=Nploc4 PE=1 SV=3	68.016	608	0.32441	0.37343	0.088311
P26883	Fkbp1a	FKB1A_MOUSE Peptidyl-prolyl cis-trans isomerase FKBP1A OS=Mus musculus GN=Fkbp1a PE=1 SV=2	11.922	108	0.024998	0.042362	0.060809
Q61699	Hsph1	HS105_MOUSE Heat shock protein 105 kDa OS=Mus musculus GN=Hsph1 PE=1 SV=2	96.406	858	0.46001	0.080468	0.09556
Q08943	Ssrp1	SSRP1_MOUSE FACT complex subunit SSRP1 OS=Mus musculus GN=Ssrp1 PE=1 SV=2	80.859	708	0.055002	0.18497	0.10113
P08752	Gnai2	GNAI2_MOUSE Guanine nucleotide-binding protein G(i) subunit alpha-2 OS=Mus musculus GN=Gnai2 PE=1 SV=5	40.489	355	0.013328	0.024639	0.098291
P23492	Pnp	PNPH_MOUSE Purine nucleoside phosphorylase OS=Mus musculus GN=Pnp PE=1 SV=2	32.277	289	0.018995	0.035764	0.089543
Q6PHZ2	Camk2d	KCC2D_MOUSE Calcium/calmodulin-dependent protein kinase type II subunit delta OS=Mus musculus GN=Camk2d PE=1 SV=1	56.369	499	0.080579	0.042324	0.097878
Q8VD75	Hip1	HIP1_MOUSE Huntingtin-interacting protein 1 OS=Mus musculus GN=Hip1 PE=1 SV=2	115.2	1029	0.064491	0.063586	0.10334
P62880	Gnb2	GBB2_MOUSE Guanine nucleotide-binding protein G(I)/G(S)/G(T) subunit beta-2 OS=Mus musculus GN=Gnb2 PE=1 SV=3	37.331	340	0.059385	0.034072	0.090852
Q60932	Vdac1	VDAC1_MOUSE Voltage-dependent anion-selective channel protein 1 OS=Mus musculus GN=Vdac1 PE=1 SV=3	32.351	296	0.025347	0.095793	0.11235
O88685	Psmc3	PRS6A_MOUSE 26S protease regulatory subunit 6A OS=Mus musculus GN=Psmc3 PE=1 SV=2	49.548	442	0.028576	0.040944	0.039967
Q61830	Mrc1	MRC1_MOUSE Macrophage mannose receptor 1 OS=Mus musculus GN=Mrc1 PE=1 SV=2	164.98	1456	0.058135	0.10082	0.089896
Q9ER72	Cars	SYCC_MOUSE Cysteine--tRNA ligase, cytoplasmic OS=Mus musculus GN=Cars PE=2 SV=2	94.859	831	0.12437	0.017437	0.096676
Q921M3	Sf3b3	SF3B3_MOUSE Splicing factor 3B subunit 3 OS=Mus musculus GN=Sf3b3 PE=2 SV=1	135.55	1217	0.019939	0.06562	0.093423
Q9DBP5	Cmpk1	KCY_MOUSE UMP-CMP kinase OS=Mus musculus GN=Cmpk1 PE=1 SV=1	22.165	196	0.010471	0.0064426	0.088435
Q9DC69	Ndufa9	NDUA9_MOUSE NADH dehydrogenase [ubiquinone] 1 alpha subcomplex subunit 9, mitochondrial OS=Mus musculus GN=Ndufa9 PE=1 SV=2	42.525	377	0.1798	0.089866	0.094399
P62482	Kcnab2	KCAB2_MOUSE Voltage-gated potassium channel subunit beta-2 OS=Mus musculus GN=Kcnab2 PE=1 SV=1	41.021	367	0.10455	0.055911	0.083816
P39054	Dnm2	DYN2_MOUSE Dynamin-2 OS=Mus musculus GN=Dnm2 PE=1 SV=2	98.144	870	0.040636	0.12299	0.094112
Q9D379	Ephx1	HYEP_MOUSE Epoxide hydrolase 1 OS=Mus musculus GN=Ephx1 PE=1 SV=2	52.576	455	0.029458	0.025824	0.09226
Q6P5E4	Uggt1	UGGG1_MOUSE UDP-glucose:glycoprotein glucosyltransferase 1 OS=Mus musculus GN=Uggt1 PE=1 SV=4	176.43	1551	0.090275	0.10988	0.073633
P35564	Canx	CALX_MOUSE Calnexin OS=Mus musculus GN=Canx PE=1 SV=1	67.277	591	0.086369	0.043778	0.092099
P03958	Ada	ADA_MOUSE Adenosine deaminase OS=Mus musculus GN=Ada PE=1 SV=3	39.991	352	0.055369	0.071252	0.08946
O88845	Akap10	AKA10_MOUSE A-kinase anchor protein 10, mitochondrial OS=Mus musculus GN=Akap10 PE=1 SV=3	73.631	662	0.14252	0.14855	0.085255
Q99LD4	Gps1	CSN1_MOUSE COP9 signalosome complex subunit 1 OS=Mus musculus GN=Gps1 PE=1 SV=1	53.442	471	0.27473	0.58016	0.094988
Q569Z5	Ddx46	DDX46_MOUSE Probable ATP-dependent RNA helicase DDX46 OS=Mus musculus GN=Ddx46 PE=1 SV=2	117.45	1032	0.085499	0.12511	0.10502
O35685	Nudc	NUDC_MOUSE Nuclear migration protein nudC OS=Mus musculus GN=Nudc PE=1 SV=1	38.358	332	0.051722	0.14407	0.06874
Q9JK48	Sh3glb1	SHLB1_MOUSE Endophilin-B1 OS=Mus musculus GN=Sh3glb1 PE=1 SV=1	40.855	365	0.09954	0.029018	0.11199
P16546	Sptan1	SPTN1_MOUSE Spectrin alpha chain, non-erythrocytic 1 OS=Mus musculus GN=Sptan1 PE=1 SV=4	284.59	2472	0.084826	0.095931	0.089658
Q9D819	Ppa1	IPYR_MOUSE Inorganic pyrophosphatase OS=Mus musculus GN=Ppa1 PE=1 SV=1	32.667	289	0.066019	0.058387	0.089866
P47941	Crkl	CRKL_MOUSE Crk-like protein OS=Mus musculus GN=Crkl PE=1 SV=2	33.83	303	0.11174	0.10852	0.1129
Q3ULD5	Mccc2	MCCB_MOUSE Methylcrotonoyl-CoA carboxylase beta chain, mitochondrial OS=Mus musculus GN=Mccc2 PE=1 SV=1	61.378	563	0.090074	0.049517	0.096947
Q9R111	Gda	GUAD_MOUSE Guanine deaminase OS=Mus musculus GN=Gda PE=1 SV=1	51.012	454	0.13561	0.053722	0.070916
Q9WTP6	Ak2	KAD2_MOUSE Adenylate kinase 2, mitochondrial OS=Mus musculus GN=Ak2 PE=1 SV=5	26.468	239	0.059692	0.084771	0.10299
P70444	Bid	BID_MOUSE BH3-interacting domain death agonist OS=Mus musculus GN=Bid PE=1 SV=2	21.951	195	0.15795	0.11644	0.10522
Q8VCI5	Pex19	PEX19_MOUSE Peroxisomal biogenesis factor 19 OS=Mus musculus GN=Pex19 PE=1 SV=1	32.733	299	0.11349	0.24871	0.10656
Q62261	Sptbn1	SPTB2_MOUSE Spectrin beta chain, non-erythrocytic 1 OS=Mus musculus GN=Sptbn1 PE=1 SV=2	274.22	2363	0.12958	0.092945	0.091595
P35123	Usp4	UBP4_MOUSE Ubiquitin carboxyl-terminal hydrolase 4 OS=Mus musculus GN=Usp4 PE=1 SV=3	108.34	962	0.026247	0.059374	0.10484
Q09014	Ncf1	NCF1_MOUSE Neutrophil cytosol factor 1 OS=Mus musculus GN=Ncf1 PE=2 SV=3	44.666	390	0.024722	0.056615	0.097426
Q9D6M3	Slc25a22	GHC1_MOUSE Mitochondrial glutamate carrier 1 OS=Mus musculus GN=Slc25a22 PE=1 SV=1	34.67	323	0.025907	0.10259	0.096205
Q9D2V7	Coro7	CORO7_MOUSE Coronin-7 OS=Mus musculus GN=Coro7 PE=2 SV=2	100.81	922	0.063443	0.11	0.10709
Q61792	Lasp1	LASP1_MOUSE LIM and SH3 domain protein 1 OS=Mus musculus GN=Lasp1 PE=1 SV=1	29.994	263	0.031715	0.058465	0.10947
P17751	Tpi1	TPIS_MOUSE Triosephosphate isomerase OS=Mus musculus GN=Tpi1 PE=1 SV=4	32.191	299	0.066232	0.010494	0.10744
O08917	Flot1	FLOT1_MOUSE Flotillin-1 OS=Mus musculus GN=Flot1 PE=1 SV=1	47.513	428	0.043872	0.15649	0.088021
Q8BMJ2	Lars	SYLC_MOUSE Leucine--tRNA ligase, cytoplasmic OS=Mus musculus GN=Lars PE=1 SV=2	134.19	1178	0.070896	0.084737	0.10208
Q9CZD3	Gars	SYG_MOUSE Glycine--tRNA ligase OS=Mus musculus GN=Gars PE=1 SV=1	81.877	729	0.1018	0.15777	0.11562
Q3U1J4	Ddb1	DDB1_MOUSE DNA damage-binding protein 1 OS=Mus musculus GN=Ddb1 PE=1 SV=2	126.85	1140	0.13494	0.2685	0.10501
Q3THK7	Gmps	GUAA_MOUSE GMP synthase [glutamine-hydrolyzing] OS=Mus musculus GN=Gmps PE=1 SV=2	76.723	693	0.21985	0.039744	0.10659
O70566	Diaph2	DIAP2_MOUSE Protein diaphanous homolog 2 OS=Mus musculus GN=Diaph2 PE=1 SV=2	124.87	1098	0.096857	0.024845	0.10208
Q91VD9	Ndufs1	NDUS1_MOUSE NADH-ubiquinone oxidoreductase 75 kDa subunit, mitochondrial OS=Mus musculus GN=Ndufs1 PE=1 SV=2	79.776	727	0.062325	0.070871	0.11153
Q9ES52	Inpp5d	SHIP1_MOUSE Phosphatidylinositol 3,4,5-trisphosphate 5-phosphatase 1 OS=Mus musculus GN=Inpp5d PE=1 SV=2	133.54	1191	0.12989	0.13816	0.099178
P63085	Mapk1	MK01_MOUSE Mitogen-activated protein kinase 1 OS=Mus musculus GN=Mapk1 PE=1 SV=3	41.275	358	0.060071	0.11017	0.098246
Q91YR1	Twf1	TWF1_MOUSE Twinfilin-1 OS=Mus musculus GN=Twf1 PE=1 SV=2	40.079	350	0.030996	0.047429	0.091059
P35279	Rab6a	RAB6A_MOUSE Ras-related protein Rab-6A OS=Mus musculus GN=Rab6a PE=1 SV=4	23.59	208	0.022453	0.05287	0.099647
Q9ERE7	Mesdc2	MESD_MOUSE LDLR chaperone MESD OS=Mus musculus GN=Mesdc2 PE=1 SV=1	25.206	224	0.085336	0.1332	0.043701
Q8BHL5	Elmo2	ELMO2_MOUSE Engulfment and cell motility protein 2 OS=Mus musculus GN=Elmo2 PE=1 SV=1	83.886	732	0.080454	0.10716	0.10115
Q922R8	Pdia6	PDIA6_MOUSE Protein disulfide-isomerase A6 OS=Mus musculus GN=Pdia6 PE=1 SV=3	48.1	440	0.027124	0.018707	0.10126
Q9CQC8	Spg21	SPG21_MOUSE Maspardin OS=Mus musculus GN=Spg21 PE=1 SV=1	34.952	308	0.10773	0.095187	0.10258
Q9CPU0	Glo1	LGUL_MOUSE Lactoylglutathione lyase OS=Mus musculus GN=Glo1 PE=1 SV=3	20.809	184	0.14831	0.1316	0.10182
P16254	Srp14	SRP14_MOUSE Signal recognition particle 14 kDa protein OS=Mus musculus GN=Srp14 PE=1 SV=1	12.51	110	0.02085	0.21555	0.10704
Q8C052	Map1s	MAP1S_MOUSE Microtubule-associated protein 1S OS=Mus musculus GN=Map1s PE=1 SV=2	102.94	973	0.057222	0.13559	0.10813
Q9D1P4	Chordc1	CHRD1_MOUSE Cysteine and histidine-rich domain-containing protein 1 OS=Mus musculus GN=Chordc1 PE=1 SV=1	37.35	331	0.086581	0.24045	0.084979
Q810U5	Ccdc50	CCD50_MOUSE Coiled-coil domain-containing protein 50 OS=Mus musculus GN=Ccdc50 PE=1 SV=1	35.321	305	0.24573	0.28	0.11694
P29416	Hexa	HEXA_MOUSE Beta-hexosaminidase subunit alpha OS=Mus musculus GN=Hexa PE=2 SV=2	60.612	528	0.06228	0.14458	0.090729
Q6PDL0	Dync1li2	DC1L2_MOUSE Cytoplasmic dynein 1 light intermediate chain 2 OS=Mus musculus GN=Dync1li2 PE=1 SV=2	54.218	492	0.20262	0.065192	0.10825
O35639	Anxa3	ANXA3_MOUSE Annexin A3 OS=Mus musculus GN=Anxa3 PE=1 SV=4	36.384	323	0.060733	0.041798	0.11266
Q91YQ5	Rpn1	RPN1_MOUSE Dolichyl-diphosphooligosaccharide--protein glycosyltransferase subunit 1 OS=Mus musculus GN=Rpn1 PE=1 SV=1	68.527	608	0.029083	0.097727	0.10243
P26040	Ezr	EZRI_MOUSE Ezrin OS=Mus musculus GN=Ezr PE=1 SV=3	69.406	586	0.071067	0.13	0.099749
Q80TY0	Fnbp1	FNBP1_MOUSE Formin-binding protein 1 OS=Mus musculus GN=Fnbp1 PE=1 SV=2	71.343	616	0.28665	0.16665	0.11223
Q9DAR7	Dcps	DCPS_MOUSE m7GpppX diphosphatase OS=Mus musculus GN=Dcps PE=1 SV=1	38.988	338	0.067526	0.067126	0.11465
Q62376	Snrnp70	RU17_MOUSE U1 small nuclear ribonucleoprotein 70 kDa OS=Mus musculus GN=Snrnp70 PE=1 SV=2	51.991	448	0.10544	0.092351	0.10928
Q9D051	Pdhb	ODPB_MOUSE Pyruvate dehydrogenase E1 component subunit beta, mitochondrial OS=Mus musculus GN=Pdhb PE=1 SV=1	38.937	359	0.10879	0.068088	0.1132
Q8BMD8	Slc25a24	SCMC1_MOUSE Calcium-binding mitochondrial carrier protein SCaMC-1 OS=Mus musculus GN=Slc25a24 PE=1 SV=1	52.901	475	0.1197	0.061312	0.071699
O55201	Supt5h	SPT5H_MOUSE Transcription elongation factor SPT5 OS=Mus musculus GN=Supt5h PE=1 SV=1	120.66	1082	0.038346	0.078013	0.1001
Q8BU30	Iars	SYIC_MOUSE Isoleucine--tRNA ligase, cytoplasmic OS=Mus musculus GN=Iars PE=2 SV=2	144.27	1262	0.047627	0.082644	0.10721
Q8R1B4	Eif3c	EIF3C_MOUSE Eukaryotic translation initiation factor 3 subunit C OS=Mus musculus GN=Eif3c PE=1 SV=1	105.53	911	0.049627	0.039981	0.10194
Q91YP2	Nln	NEUL_MOUSE Neurolysin, mitochondrial OS=Mus musculus GN=Nln PE=2 SV=1	80.428	704	0.084245	0.067242	0.11783
Q9QYS9	Qki	QKI_MOUSE Protein quaking OS=Mus musculus GN=Qki PE=1 SV=1	37.67	341	0.019701	0.04342	0.079218
Q64518	Atp2a3	AT2A3_MOUSE Sarcoplasmic/endoplasmic reticulum calcium ATPase 3 OS=Mus musculus GN=Atp2a3 PE=2 SV=3	113.64	1038	0.034658	0.077314	0.11454
P22682	Cbl	CBL_MOUSE E3 ubiquitin-protein ligase CBL OS=Mus musculus GN=Cbl PE=1 SV=3	100.56	913	0.1026	0.12762	0.1096
Q9QYB1	Clic4	CLIC4_MOUSE Chloride intracellular channel protein 4 OS=Mus musculus GN=Clic4 PE=1 SV=3	28.729	253	0.047372	0.066029	0.10886
P62204	Calm1	CALM_MOUSE Calmodulin OS=Mus musculus GN=Calm1 PE=1 SV=2	16.837	149	0.037471	0.052735	0.072831
Q9QYB5	Add3	ADDG_MOUSE Gamma-adducin OS=Mus musculus GN=Add3 PE=1 SV=2	78.776	706	0.26758	0.062145	0.12349
P26516	Psmd7	PSMD7_MOUSE 26S proteasome non-ATPase regulatory subunit 7 OS=Mus musculus GN=Psmd7 PE=1 SV=2	36.539	321	0.24353	0.050923	0.095364
P31786	Dbi	ACBP_MOUSE Acyl-CoA-binding protein OS=Mus musculus GN=Dbi PE=1 SV=2	10	87	0.031824	0.053574	0.10067
Q9Z1F9	Uba2	SAE2_MOUSE SUMO-activating enzyme subunit 2 OS=Mus musculus GN=Uba2 PE=1 SV=1	70.568	638	0.029897	0.13238	0.11649
Q99LC3	Ndufa10	NDUAA_MOUSE NADH dehydrogenase [ubiquinone] 1 alpha subcomplex subunit 10, mitochondrial OS=Mus musculus GN=Ndufa10 PE=1 SV=1	40.603	355	0.12062	0.048549	0.08693
Q05D44	Eif5b	IF2P_MOUSE Eukaryotic translation initiation factor 5B OS=Mus musculus GN=Eif5b PE=1 SV=2	137.61	1216	0.16692	0.057504	0.11219
O35350	Capn1	CAN1_MOUSE Calpain-1 catalytic subunit OS=Mus musculus GN=Capn1 PE=1 SV=1	82.105	713	0.15044	0.36211	0.11395
A2AWA9	Rabgap1	RBGP1_MOUSE Rab GTPase-activating protein 1 OS=Mus musculus GN=Rabgap1 PE=1 SV=1	120.8	1064	0.16548	0.099501	0.11632
P70349	Hint1	HINT1_MOUSE Histidine triad nucleotide-binding protein 1 OS=Mus musculus GN=Hint1 PE=1 SV=3	13.777	126	0.033369	0.078311	0.09937
Q9CXT8	Pmpcb	MPPB_MOUSE Mitochondrial-processing peptidase subunit beta OS=Mus musculus GN=Pmpcb PE=2 SV=1	54.614	489	0.090884	0.13746	0.10362
Q64012	Raly	RALY_MOUSE RNA-binding protein Raly OS=Mus musculus GN=Raly PE=1 SV=3	33.188	312	0.028322	0.084644	0.11702
Q9ESL4	Zak	MLTK_MOUSE Mitogen-activated protein kinase kinase kinase MLT OS=Mus musculus GN=Zak PE=1 SV=1	91.719	802	0.41592	0.073907	0.11903
Q9EPB4	Pycard	ASC_MOUSE Apoptosis-associated speck-like protein containing a CARD OS=Mus musculus GN=Pycard PE=1 SV=1	21.458	193	0.07713	0.14399	0.099911
Q8JZM7	Cdc73	CDC73_MOUSE Parafibromin OS=Mus musculus GN=Cdc73 PE=2 SV=1	60.576	531	0.18664	0.12081	0.12029
O54774	Ap3d1	AP3D1_MOUSE AP-3 complex subunit delta-1 OS=Mus musculus GN=Ap3d1 PE=1 SV=1	135.08	1199	0.054414	0.065996	0.12623
Q9EP69	Sacm1l	SAC1_MOUSE Phosphatidylinositide phosphatase SAC1 OS=Mus musculus GN=Sacm1l PE=2 SV=1	66.943	587	0.078517	0.069866	0.11594
Q9WV54	Asah1	ASAH1_MOUSE Acid ceramidase OS=Mus musculus GN=Asah1 PE=1 SV=1	44.669	394	0.050427	0.053825	0.11333
Q9DBR7	Ppp1r12a	MYPT1_MOUSE Protein phosphatase 1 regulatory subunit 12A OS=Mus musculus GN=Ppp1r12a PE=1 SV=2	114.99	1029	0.10195	0.29257	0.10076
Q9JLI6	Scly	SCLY_MOUSE Selenocysteine lyase OS=Mus musculus GN=Scly PE=1 SV=1	47.173	432	0.027814	0.053171	0.13474
Q9JL26	Fmnl1	FMNL_MOUSE Formin-like protein 1 OS=Mus musculus GN=Fmnl1 PE=1 SV=1	122.06	1094	0.088032	0.051475	0.14018
Q9D2G2	Dlst	ODO2_MOUSE Dihydrolipoyllysine-residue succinyltransferase component of 2-oxoglutarate dehydrogenase complex, mitochondrial OS=Mus musculus GN=Dlst PE=1 SV=1	48.994	454	0.0348	0.02868	0.10284
P84096	Rhog	RHOG_MOUSE Rho-related GTP-binding protein RhoG OS=Mus musculus GN=Rhog PE=2 SV=1	21.308	191	0.052714	0.026474	0.12312
O08992	Sdcbp	SDCB1_MOUSE Syntenin-1 OS=Mus musculus GN=Sdcbp PE=1 SV=1	32.379	299	0.047284	0.014146	0.11732
Q9QX47	Son	SON_MOUSE Protein SON OS=Mus musculus GN=Son PE=1 SV=2	265.65	2444	0.54839	0.36788	0.11857
Q60780	Gas7	GAS7_MOUSE Growth arrest-specific protein 7 OS=Mus musculus GN=Gas7 PE=1 SV=1	48.173	421	0.10445	0.093285	0.088086
P51829	Adcy7	ADCY7_MOUSE Adenylate cyclase type 7 OS=Mus musculus GN=Adcy7 PE=2 SV=2	122.71	1099	0.47254	0.24277	0.13725
Q923D2	Blvrb	BLVRB_MOUSE Flavin reductase (NADPH) OS=Mus musculus GN=Blvrb PE=2 SV=3	22.197	206	0.12003	0.026524	0.11701
Q61093	Cybb	CY24B_MOUSE Cytochrome b-245 heavy chain OS=Mus musculus GN=Cybb PE=1 SV=1	65.304	570	0.037732	0.050252	0.070967
P20060	Hexb	HEXB_MOUSE Beta-hexosaminidase subunit beta OS=Mus musculus GN=Hexb PE=2 SV=2	61.115	536	0.033001	0.01214	0.11923
P97311	Mcm6	MCM6_MOUSE DNA replication licensing factor MCM6 OS=Mus musculus GN=Mcm6 PE=1 SV=1	92.866	821	0.033081	0.043286	0.12992
O35658	C1qbp	C1QBP_MOUSE Complement component 1 Q subcomponent-binding protein, mitochondrial OS=Mus musculus GN=C1qbp PE=1 SV=1	31.013	278	0.09817	0.058833	0.126
Q8R1Q8	Dync1li1	DC1L1_MOUSE Cytoplasmic dynein 1 light intermediate chain 1 OS=Mus musculus GN=Dync1li1 PE=1 SV=1	56.614	523	0.96697	0.084713	0.1189
Q9EQK5	Mvp	MVP_MOUSE Major vault protein OS=Mus musculus GN=Mvp PE=1 SV=4	95.923	861	0.13875	0.067392	0.12459
P09411	Pgk1	PGK1_MOUSE Phosphoglycerate kinase 1 OS=Mus musculus GN=Pgk1 PE=1 SV=4	44.55	417	0.022537	0.062342	0.12501
Q6P549	Inppl1	SHIP2_MOUSE Phosphatidylinositol 3,4,5-trisphosphate 5-phosphatase 2 OS=Mus musculus GN=Inppl1 PE=1 SV=1	138.97	1257	0.17828	0.12999	0.1316
P49962	Srp9	SRP09_MOUSE Signal recognition particle 9 kDa protein OS=Mus musculus GN=Srp9 PE=1 SV=2	10.194	86	0.086216	0.065761	0.12457
Q6GQT9	Nomo1	NOMO1_MOUSE Nodal modulator 1 OS=Mus musculus GN=Nomo1 PE=1 SV=1	133.42	1214	0.080701	0.24772	0.11793
P0C0A3	Chmp6	CHMP6_MOUSE Charged multivesicular body protein 6 OS=Mus musculus GN=Chmp6 PE=2 SV=2	23.415	200	0.15999	0.098006	0.12739
O54988	Slk	SLK_MOUSE STE20-like serine/threonine-protein kinase OS=Mus musculus GN=Slk PE=1 SV=2	141.46	1233	0.080342	0.051944	0.081718
Q4LDD4	Arap1	ARAP1_MOUSE Arf-GAP with Rho-GAP domain, ANK repeat and PH domain-containing protein 1 OS=Mus musculus GN=Arap1 PE=2 SV=2	162.27	1452	0.088601	0.25569	0.10121
Q9D1E6	Tbcb	TBCB_MOUSE Tubulin-folding cofactor B OS=Mus musculus GN=Tbcb PE=1 SV=2	27.385	244	0.59659	0.030693	0.1216
Q8CDG3	Vcpip1	VCIP1_MOUSE Deubiquitinating protein VCIP135 OS=Mus musculus GN=Vcpip1 PE=2 SV=1	134.5	1220	0.29177	0.30178	0.13214
Q8VDM6	Hnrnpul1	HNRL1_MOUSE Heterogeneous nuclear ribonucleoprotein U-like protein 1 OS=Mus musculus GN=Hnrnpul1 PE=1 SV=1	96.001	859	0.085591	0.203	0.13457
P35550	Fbl	FBRL_MOUSE rRNA 2-O-methyltransferase fibrillarin OS=Mus musculus GN=Fbl PE=2 SV=2	34.306	327	0.0476	0.047712	0.09593
Q91WQ3	Yars	SYYC_MOUSE Tyrosine--tRNA ligase, cytoplasmic OS=Mus musculus GN=Yars PE=2 SV=3	59.105	528	0.47417	0.17753	0.12712
Q9DBG3	Ap2b1	AP2B1_MOUSE AP-2 complex subunit beta OS=Mus musculus GN=Ap2b1 PE=1 SV=1	104.58	937	0.69082	0.034813	0.14113
Q9D2R0	Aacs	AACS_MOUSE Acetoacetyl-CoA synthetase OS=Mus musculus GN=Aacs PE=2 SV=1	75.199	672	0.12423	0.23727	0.12027
Q8VCT3	Rnpep	AMPB_MOUSE Aminopeptidase B OS=Mus musculus GN=Rnpep PE=2 SV=2	72.415	650	0.1705	0.057806	0.14859
Q99KQ4	Nampt	NAMPT_MOUSE Nicotinamide phosphoribosyltransferase OS=Mus musculus GN=Nampt PE=1 SV=1	55.446	491	0.18117	0.10793	0.1296
P56546	Ctbp2	CTBP2_MOUSE C-terminal-binding protein 2 OS=Mus musculus GN=Ctbp2 PE=1 SV=2	48.956	445	0.17533	0.13417	0.12057
P49718	Mcm5	MCM5_MOUSE DNA replication licensing factor MCM5 OS=Mus musculus GN=Mcm5 PE=2 SV=1	82.342	733	0.09974	0.081509	0.11917
Q8BMF4	Dlat	ODP2_MOUSE Dihydrolipoyllysine-residue acetyltransferase component of pyruvate dehydrogenase complex, mitochondrial OS=Mus musculus GN=Dlat PE=1 SV=2	67.941	642	0.14075	0.076356	0.14306
Q922J3	Clip1	CLIP1_MOUSE CAP-Gly domain-containing linker protein 1 OS=Mus musculus GN=Clip1 PE=1 SV=1	155.81	1391	0.16404	0.086114	0.11212
Q61768	Kif5b	KINH_MOUSE Kinesin-1 heavy chain OS=Mus musculus GN=Kif5b PE=1 SV=3	109.55	963	0.16752	0.088147	0.0917
Q8BGH2	Samm50	SAM50_MOUSE Sorting and assembly machinery component 50 homolog OS=Mus musculus GN=Samm50 PE=1 SV=1	51.863	469	0.074982	0.050492	0.1204
Q8R5M8	Cadm1	CADM1_MOUSE Cell adhesion molecule 1 OS=Mus musculus GN=Cadm1 PE=1 SV=2	49.788	456	0.068598	0.20288	0.10874
D0QMC3	Mndal	MNDAL_MOUSE Myeloid cell nuclear differentiation antigen-like protein OS=Mus musculus GN=Mndal PE=1 SV=1	60.526	538	0.10888	0.0943	0.13376
Q91VW5	Golga4	GOGA4_MOUSE Golgin subfamily A member 4 OS=Mus musculus GN=Golga4 PE=1 SV=2	257.56	2238	0.19182	0.25605	0.13876
Q64674	Srm	SPEE_MOUSE Spermidine synthase OS=Mus musculus GN=Srm PE=2 SV=1	33.995	302	0.038439	0.057409	0.12806
P97333	Nrp1	NRP1_MOUSE Neuropilin-1 OS=Mus musculus GN=Nrp1 PE=1 SV=2	103	923	0.3717	0.88502	0.1236
P70429	Evl	EVL_MOUSE Ena/VASP-like protein OS=Mus musculus GN=Evl PE=1 SV=2	44.337	414	0.034338	0.059672	0.11175
Q9JKR6	Hyou1	HYOU1_MOUSE Hypoxia up-regulated protein 1 OS=Mus musculus GN=Hyou1 PE=1 SV=1	111.18	999	0.066617	0.01795	0.12659
Q922B2	Dars	SYDC_MOUSE Aspartate--tRNA ligase, cytoplasmic OS=Mus musculus GN=Dars PE=2 SV=2	57.147	501	0.062608	0.078743	0.11068
Q99J99	Mpst	THTM_MOUSE 3-mercaptopyruvate sulfurtransferase OS=Mus musculus GN=Mpst PE=1 SV=3	33.023	297	0.067941	0.17498	0.13072
Q9Z1E4	Gys1	GYS1_MOUSE Glycogen [starch] synthase, muscle OS=Mus musculus GN=Gys1 PE=1 SV=2	83.926	738	0.25313	0.051336	0.1038
P99024	Tubb5	TBB5_MOUSE Tubulin beta-5 chain OS=Mus musculus GN=Tubb5 PE=1 SV=1	49.67	444	0.077105	0.016457	0.14807
Q8CG47	Smc4	SMC4_MOUSE Structural maintenance of chromosomes protein 4 OS=Mus musculus GN=Smc4 PE=1 SV=1	146.89	1286	0.38686	0.18387	0.10887
Q61937	Npm1	NPM_MOUSE Nucleophosmin OS=Mus musculus GN=Npm1 PE=1 SV=1	32.56	292	0.13375	0.029764	0.08375
Q8VEK3	Hnrnpu	HNRPU_MOUSE Heterogeneous nuclear ribonucleoprotein U OS=Mus musculus GN=Hnrnpu PE=1 SV=1	87.917	800	0.01773	0.058879	0.11773
O55234	Psmb5	PSB5_MOUSE Proteasome subunit beta type-5 OS=Mus musculus GN=Psmb5 PE=1 SV=3	28.532	264	0.13634	0.10315	0.14461
Q9CYH2	Fam213a	F213A_MOUSE Redox-regulatory protein FAM213A OS=Mus musculus GN=Fam213a PE=1 SV=2	24.394	218	0.13863	0.14301	0.091304
P47809	Map2k4	MP2K4_MOUSE Dual specificity mitogen-activated protein kinase kinase 4 OS=Mus musculus GN=Map2k4 PE=1 SV=2	44.113	397	0.14434	0.19697	0.13979
Q9CWM4	Pfdn1	PFD1_MOUSE Prefoldin subunit 1 OS=Mus musculus GN=Pfdn1 PE=2 SV=1	14.254	122	0.021984	0.15501	0.096075
Q9Z2N8	Actl6a	ACL6A_MOUSE Actin-like protein 6A OS=Mus musculus GN=Actl6a PE=1 SV=2	47.447	429	0.054148	0.098661	0.093723
Q8BUK6	Hook3	HOOK3_MOUSE Protein Hook homolog 3 OS=Mus musculus GN=Hook3 PE=1 SV=2	83.217	718	0.24142	0.14713	0.13878
Q5SW19	Cluh	CLU_MOUSE Clustered mitochondria protein homolog OS=Mus musculus GN=Cluh PE=2 SV=2	148.07	1315	0.070405	0.085813	0.10709
Q9CZE3	Rab32	RAB32_MOUSE Ras-related protein Rab-32 OS=Mus musculus GN=Rab32 PE=1 SV=3	25.068	223	0.12885	0.086054	0.13527
Q6ZQI3	Mlec	MLEC_MOUSE Malectin OS=Mus musculus GN=Mlec PE=2 SV=2	32.342	291	0.096845	0.074376	0.14139
Q99PT1	Arhgdia	GDIR1_MOUSE Rho GDP-dissociation inhibitor 1 OS=Mus musculus GN=Arhgdia PE=1 SV=3	23.407	204	0.097921	0.090759	0.089508
Q8JZN5	Acad9	ACAD9_MOUSE Acyl-CoA dehydrogenase family member 9, mitochondrial OS=Mus musculus GN=Acad9 PE=1 SV=2	68.721	625	0.22907	0.10076	0.13599
Q6Y685	Tacc1	TACC1_MOUSE Transforming acidic coiled-coil-containing protein 1 OS=Mus musculus GN=Tacc1 PE=1 SV=1	83.951	774	0.27106	0.10482	0.14056
Q80UU9	Pgrmc2	PGRC2_MOUSE Membrane-associated progesterone receptor component 2 OS=Mus musculus GN=Pgrmc2 PE=1 SV=2	23.334	217	0.025324	0.048363	0.14243
O35375	Nrp2	NRP2_MOUSE Neuropilin-2 OS=Mus musculus GN=Nrp2 PE=2 SV=2	104.63	931	0.077178	0.22057	0.16151
P30416	Fkbp4	FKBP4_MOUSE Peptidyl-prolyl cis-trans isomerase FKBP4 OS=Mus musculus GN=Fkbp4 PE=1 SV=5	51.572	458	0.033525	0.15171	0.11691
Q99NB9	Sf3b1	SF3B1_MOUSE Splicing factor 3B subunit 1 OS=Mus musculus GN=Sf3b1 PE=1 SV=1	145.81	1304	0.067693	0.042075	0.098613
Q7TQI3	Otub1	OTUB1_MOUSE Ubiquitin thioesterase OTUB1 OS=Mus musculus GN=Otub1 PE=1 SV=2	31.27	271	0.054739	0.03361	0.046404
P61222	Abce1	ABCE1_MOUSE ATP-binding cassette sub-family E member 1 OS=Mus musculus GN=Abce1 PE=2 SV=1	67.314	599	0.13923	0.035522	0.12982
Q60634	Flot2	FLOT2_MOUSE Flotillin-2 OS=Mus musculus GN=Flot2 PE=1 SV=2	47.037	428	0.1242	0.068763	0.095449
Q9D1J3	Sarnp	SARNP_MOUSE SAP domain-containing ribonucleoprotein OS=Mus musculus GN=Sarnp PE=1 SV=3	23.532	210	0.066835	0.026203	0.14338
Q9WV55	Vapa	VAPA_MOUSE Vesicle-associated membrane protein-associated protein A OS=Mus musculus GN=Vapa PE=1 SV=2	27.855	249	0.086185	0.038718	0.053537
Q9QVP9	Ptk2b	FAK2_MOUSE Protein-tyrosine kinase 2-beta OS=Mus musculus GN=Ptk2b PE=1 SV=2	115.79	1009	0.058332	0.064959	0.14996
P48193	Epb41	41_MOUSE Protein 4.1 OS=Mus musculus GN=Epb41 PE=1 SV=2	95.91	858	0.12874	0.027274	0.11171
Q9Z0N1	Eif2s3x	IF2G_MOUSE Eukaryotic translation initiation factor 2 subunit 3, X-linked OS=Mus musculus GN=Eif2s3x PE=1 SV=2	51.065	472	0.040919	0.08678	0.14742
Q8BWQ6		CP062_MOUSE UPF0505 protein C16orf62 homolog OS=Mus musculus PE=2 SV=2	109.08	963	0.10849	0.056011	0.089658
P61290	Psme3	PSME3_MOUSE Proteasome activator complex subunit 3 OS=Mus musculus GN=Psme3 PE=1 SV=1	29.506	254	0.028209	0.041204	0.14732
Q9JIF0	Prmt1	ANM1_MOUSE Protein arginine N-methyltransferase 1 OS=Mus musculus GN=Prmt1 PE=1 SV=1	42.435	371	0.047277	0.12447	0.1537
Q3UHD6	Snx27	SNX27_MOUSE Sorting nexin-27 OS=Mus musculus GN=Snx27 PE=1 SV=2	60.988	539	0.15075	0.022626	0.1682
Q1HFZ0	Nsun2	NSUN2_MOUSE tRNA (cytosine(34)-C(5))-methyltransferase OS=Mus musculus GN=Nsun2 PE=1 SV=2	85.451	757	0.076637	0.093014	0.15933
Q9ERG2	Strn3	STRN3_MOUSE Striatin-3 OS=Mus musculus GN=Strn3 PE=1 SV=1	87.149	796	0.25918	0.22386	0.13273
P32020	Scp2	NLTP_MOUSE Non-specific lipid-transfer protein OS=Mus musculus GN=Scp2 PE=1 SV=3	59.125	547	0.066407	0.035511	0.13885
P11688	Itga5	ITA5_MOUSE Integrin alpha-5 OS=Mus musculus GN=Itga5 PE=1 SV=3	115.04	1053	0.13348	0.21251	0.14502
Q80X95	Rraga	RRAGA_MOUSE Ras-related GTP-binding protein A OS=Mus musculus GN=Rraga PE=2 SV=1	36.566	313	0.11054	0.050842	0.16175
Q9CQF9	Pcyox1	PCYOX_MOUSE Prenylcysteine oxidase OS=Mus musculus GN=Pcyox1 PE=1 SV=1	56.494	505	0.12358	0.19551	0.14646
Q91YW3	Dnajc3	DNJC3_MOUSE DnaJ homolog subfamily C member 3 OS=Mus musculus GN=Dnajc3 PE=1 SV=1	57.463	504	0.16809	0.11216	0.1357
Q8C3J5	Dock2	DOCK2_MOUSE Dedicator of cytokinesis protein 2 OS=Mus musculus GN=Dock2 PE=1 SV=3	211.7	1828	0.077898	0.15465	0.13346
Q5EG47	Prkaa1	AAPK1_MOUSE 5-AMP-activated protein kinase catalytic subunit alpha-1 OS=Mus musculus GN=Prkaa1 PE=1 SV=2	63.928	559	0.1558	0.088706	0.10258
Q9CVB6	Arpc2	ARPC2_MOUSE Actin-related protein 2/3 complex subunit 2 OS=Mus musculus GN=Arpc2 PE=1 SV=3	34.357	300	0.11892	0.173	0.10635
Q8CDN6	Txnl1	TXNL1_MOUSE Thioredoxin-like protein 1 OS=Mus musculus GN=Txnl1 PE=2 SV=3	32.237	289	0.058246	0.045079	0.18626
P62317	Snrpd2	SMD2_MOUSE Small nuclear ribonucleoprotein Sm D2 OS=Mus musculus GN=Snrpd2 PE=2 SV=1	13.527	118	0.19275	0.1115	0.15352
Q2EMV9	Parp14	PAR14_MOUSE Poly [ADP-ribose] polymerase 14 OS=Mus musculus GN=Parp14 PE=1 SV=3	203.8	1817	0.18705	0.18682	0.15385
Q2TBA3	Malt1	MALT1_MOUSE Mucosa-associated lymphoid tissue lymphoma translocation protein 1 homolog OS=Mus musculus GN=Malt1 PE=1 SV=2	93.215	832	0.080151	0.079586	0.13496
Q99M31	Hspa14	HSP7E_MOUSE Heat shock 70 kDa protein 14 OS=Mus musculus GN=Hspa14 PE=2 SV=2	54.65	509	0.1108	0.16567	0.14391
Q5SUA5	Myo1g	MYO1G_MOUSE Unconventional myosin-Ig OS=Mus musculus GN=Myo1g PE=1 SV=1	117.23	1024	0.19421	0.046363	0.14938
Q6P1F6	Ppp2r2a	2ABA_MOUSE Serine/threonine-protein phosphatase 2A 55 kDa regulatory subunit B alpha isoform OS=Mus musculus GN=Ppp2r2a PE=1 SV=1	51.691	447	0.13579	0.11268	0.14908
Q920A5	Scpep1	RISC_MOUSE Retinoid-inducible serine carboxypeptidase OS=Mus musculus GN=Scpep1 PE=2 SV=2	50.964	452	0.14073	0.51094	0.15004
Q99MD9	Nasp	NASP_MOUSE Nuclear autoantigenic sperm protein OS=Mus musculus GN=Nasp PE=1 SV=2	83.953	773	0.13393	0.076934	0.12152
Q9DCX2	Atp5h	ATP5H_MOUSE ATP synthase subunit d, mitochondrial OS=Mus musculus GN=Atp5h PE=1 SV=3	18.749	161	0.29648	0.039909	0.099659
P36423	Tbxas1	THAS_MOUSE Thromboxane-A synthase OS=Mus musculus GN=Tbxas1 PE=2 SV=2	60.39	533	0.44824	0.038963	0.1616
Q6ZWX6	Eif2s1	IF2A_MOUSE Eukaryotic translation initiation factor 2 subunit 1 OS=Mus musculus GN=Eif2s1 PE=1 SV=3	36.108	315	0.10272	0.069086	0.10751
Q9JJ28	Flii	FLII_MOUSE Protein flightless-1 homolog OS=Mus musculus GN=Flii PE=1 SV=1	144.8	1271	0.1186	0.16666	0.064614
Q5ND34	Wdr81	WDR81_MOUSE WD repeat-containing protein 81 OS=Mus musculus GN=Wdr81 PE=1 SV=2	211.94	1934	0.044295	0.038786	0.17691
Q8VH51	Rbm39	RBM39_MOUSE RNA-binding protein 39 OS=Mus musculus GN=Rbm39 PE=1 SV=2	59.406	530	0.058737	0.046754	0.15264
P62259	Ywhae	1433E_MOUSE 14-3-3 protein epsilon OS=Mus musculus GN=Ywhae PE=1 SV=1	29.174	255	0.042055	0.095403	0.13539
Q8BZN6	Dock10	DOC10_MOUSE Dedicator of cytokinesis protein 10 OS=Mus musculus GN=Dock10 PE=1 SV=3	245.76	2150	0.2194	0.16962	0.12639
Q91V12	Acot7	BACH_MOUSE Cytosolic acyl coenzyme A thioester hydrolase OS=Mus musculus GN=Acot7 PE=1 SV=2	42.536	381	0.10669	0.1013	0.13319
O35864	Cops5	CSN5_MOUSE COP9 signalosome complex subunit 5 OS=Mus musculus GN=Cops5 PE=1 SV=3	37.548	334	0.088039	0.14782	0.10638
P42225	Stat1	STAT1_MOUSE Signal transducer and activator of transcription 1 OS=Mus musculus GN=Stat1 PE=1 SV=1	87.196	749	0.15051	0.033352	0.070555
P52332	Jak1	JAK1_MOUSE Tyrosine-protein kinase JAK1 OS=Mus musculus GN=Jak1 PE=1 SV=1	133.37	1153	0.13659	0.042608	0.15639
Q3UKJ7	Smu1	SMU1_MOUSE WD40 repeat-containing protein SMU1 OS=Mus musculus GN=Smu1 PE=2 SV=2	57.543	513	0.10305	0.22666	0.17966
Q07417	Acads	ACADS_MOUSE Short-chain specific acyl-CoA dehydrogenase, mitochondrial OS=Mus musculus GN=Acads PE=1 SV=2	44.889	412	0.084036	0.034815	0.047751
Q9WTR1	Trpv2	TRPV2_MOUSE Transient receptor potential cation channel subfamily V member 2 OS=Mus musculus GN=Trpv2 PE=1 SV=2	85.964	756	0.074313	0.11206	0.15513
Q6P4T2	Snrnp200	U520_MOUSE U5 small nuclear ribonucleoprotein 200 kDa helicase OS=Mus musculus GN=Snrnp200 PE=1 SV=1	244.54	2136	0.11756	0.15343	0.14662
Q9CQX2	Cyb5b	CYB5B_MOUSE Cytochrome b5 type B OS=Mus musculus GN=Cyb5b PE=1 SV=1	16.318	146	0.075779	0.19238	0.097922
Q00PI9	Hnrnpul2	HNRL2_MOUSE Heterogeneous nuclear ribonucleoprotein U-like protein 2 OS=Mus musculus GN=Hnrnpul2 PE=1 SV=2	84.939	745	0.065902	0.10735	0.17263
Q60597	Ogdh	ODO1_MOUSE 2-oxoglutarate dehydrogenase, mitochondrial OS=Mus musculus GN=Ogdh PE=1 SV=3	116.45	1023	0.036661	0.029651	0.15194
Q91ZA3	Pcca	PCCA_MOUSE Propionyl-CoA carboxylase alpha chain, mitochondrial OS=Mus musculus GN=Pcca PE=1 SV=2	79.921	724	0.10352	0.099455	0.1458
P50427	Sts	STS_MOUSE Steryl-sulfatase OS=Mus musculus GN=Sts PE=2 SV=1	66.59	624	0.027149	0.071876	0.1488
P05064	Aldoa	ALDOA_MOUSE Fructose-bisphosphate aldolase A OS=Mus musculus GN=Aldoa PE=1 SV=2	39.355	364	0.05869	0.074139	0.15302
Q7TMY8	Huwe1	HUWE1_MOUSE E3 ubiquitin-protein ligase HUWE1 OS=Mus musculus GN=Huwe1 PE=1 SV=5	482.63	4377	0.22899	0.13252	0.16865
Q60710	Samhd1	SAMH1_MOUSE Deoxynucleoside triphosphate triphosphohydrolase SAMHD1 OS=Mus musculus GN=Samhd1 PE=1 SV=2	72.65	627	0.049974	0.11661	0.14635
P55302	Lrpap1	AMRP_MOUSE Alpha-2-macroglobulin receptor-associated protein OS=Mus musculus GN=Lrpap1 PE=1 SV=1	42.215	360	0.080406	0.092188	0.11781
P18760	Cfl1	COF1_MOUSE Cofilin-1 OS=Mus musculus GN=Cfl1 PE=1 SV=3	18.559	166	0.025338	0.039515	0.13386
Q9EPE9	Atp13a1	AT131_MOUSE Manganese-transporting ATPase 13A1 OS=Mus musculus GN=Atp13a1 PE=2 SV=2	132.39	1200	0.1117	0.10468	0.13433
Q9ERU9	Ranbp2	RBP2_MOUSE E3 SUMO-protein ligase RanBP2 OS=Mus musculus GN=Ranbp2 PE=1 SV=2	341.12	3053	0.1761	0.3183	0.16704
Q8R0Y6	Aldh1l1	AL1L1_MOUSE Cytosolic 10-formyltetrahydrofolate dehydrogenase OS=Mus musculus GN=Aldh1l1 PE=1 SV=1	98.708	902	0.065324	0.1989	0.13148
Q9CQ48	Nudcd2	NUDC2_MOUSE NudC domain-containing protein 2 OS=Mus musculus GN=Nudcd2 PE=1 SV=1	17.66	157	0.1573	0.11275	0.16703
Q8R550	Sh3kbp1	SH3K1_MOUSE SH3 domain-containing kinase-binding protein 1 OS=Mus musculus GN=Sh3kbp1 PE=1 SV=1	78.169	709	0.094609	0.15494	0.15478
Q91YI0	Asl	ARLY_MOUSE Argininosuccinate lyase OS=Mus musculus GN=Asl PE=1 SV=1	51.739	464	0.16787	0.097385	0.14565
O35551	Rabep1	RABE1_MOUSE Rab GTPase-binding effector protein 1 OS=Mus musculus GN=Rabep1 PE=1 SV=2	99.523	862	0.111	0.14152	0.17203
Q99LF4	Rtcb	RTCB_MOUSE tRNA-splicing ligase RtcB homolog OS=Mus musculus GN=Rtcb PE=2 SV=1	55.249	505	0.09734	0.32949	0.14857
P35282	Rab21	RAB21_MOUSE Ras-related protein Rab-21 OS=Mus musculus GN=Rab21 PE=1 SV=4	24.106	222	0.063338	0.10033	0.15902
Q9JI11	Stk4	STK4_MOUSE Serine/threonine-protein kinase 4 OS=Mus musculus GN=Stk4 PE=1 SV=1	55.541	487	0.096575	0.18556	0.15994
Q60902	Eps15l1	EP15R_MOUSE Epidermal growth factor receptor substrate 15-like 1 OS=Mus musculus GN=Eps15l1 PE=1 SV=3	99.307	907	0.28376	0.13052	0.13407
Q6PFQ7	Rasa4	RASL2_MOUSE Ras GTPase-activating protein 4 OS=Mus musculus GN=Rasa4 PE=2 SV=1	90.059	802	0.041911	0.041184	0.18675
Q99P88	Nup155	NU155_MOUSE Nuclear pore complex protein Nup155 OS=Mus musculus GN=Nup155 PE=1 SV=1	155.12	1391	0.10541	0.081703	0.18012
Q9QZQ8	H2afy	H2AY_MOUSE Core histone macro-H2A.1 OS=Mus musculus GN=H2afy PE=1 SV=3	39.735	372	0.046298	0.12425	0.17918
Q9JKB1	Uchl3	UCHL3_MOUSE Ubiquitin carboxyl-terminal hydrolase isozyme L3 OS=Mus musculus GN=Uchl3 PE=1 SV=2	26.151	230	0.039462	0.020649	0.15554
Q8C7R4	Uba6	UBA6_MOUSE Ubiquitin-like modifier-activating enzyme 6 OS=Mus musculus GN=Uba6 PE=1 SV=1	117.96	1053	0.073586	0.017953	0.16547
Q9QXZ0	Macf1	MACF1_MOUSE Microtubule-actin cross-linking factor 1 OS=Mus musculus GN=Macf1 PE=1 SV=2	831.87	7354	0.11003	0.15507	0.13085
Q80UJ7	Rab3gap1	RB3GP_MOUSE Rab3 GTPase-activating protein catalytic subunit OS=Mus musculus GN=Rab3gap1 PE=2 SV=4	110.2	981	0.090867	0.043879	0.14108
Q91W50	Csde1	CSDE1_MOUSE Cold shock domain-containing protein E1 OS=Mus musculus GN=Csde1 PE=2 SV=1	88.79	798	0.14541	0.29871	0.16579
P11103	Parp1	PARP1_MOUSE Poly [ADP-ribose] polymerase 1 OS=Mus musculus GN=Parp1 PE=1 SV=3	113.1	1013	0.1141	0.051437	0.12923
P62751	Rpl23a	RL23A_MOUSE 60S ribosomal protein L23a OS=Mus musculus GN=Rpl23a PE=1 SV=1	17.695	156	0.24456	0.1019	0.13305
P62192	Psmc1	PRS4_MOUSE 26S protease regulatory subunit 4 OS=Mus musculus GN=Psmc1 PE=1 SV=1	49.184	440	0.089497	0.09265	0.12264
Q8CG48	Smc2	SMC2_MOUSE Structural maintenance of chromosomes protein 2 OS=Mus musculus GN=Smc2 PE=1 SV=2	134.24	1191	0.077824	0.058209	0.17299
P25911	Lyn	LYN_MOUSE Tyrosine-protein kinase Lyn OS=Mus musculus GN=Lyn PE=1 SV=4	58.812	512	0.10894	0.11192	0.16248
O88696	Clpp	CLPP_MOUSE ATP-dependent Clp protease proteolytic subunit, mitochondrial OS=Mus musculus GN=Clpp PE=1 SV=1	29.8	272	0.064125	0.22102	0.17081
P55096	Abcd3	ABCD3_MOUSE ATP-binding cassette sub-family D member 3 OS=Mus musculus GN=Abcd3 PE=1 SV=2	75.474	659	0.53892	0.43888	0.1632
P35235	Ptpn11	PTN11_MOUSE Tyrosine-protein phosphatase non-receptor type 11 OS=Mus musculus GN=Ptpn11 PE=1 SV=2	68.46	597	0.25138	0.1771	0.16786
Q8VDN2	Atp1a1	AT1A1_MOUSE Sodium/potassium-transporting ATPase subunit alpha-1 OS=Mus musculus GN=Atp1a1 PE=1 SV=1	112.98	1023	0.024143	0.052532	0.14842
Q921G7	Etfdh	ETFD_MOUSE Electron transfer flavoprotein-ubiquinone oxidoreductase, mitochondrial OS=Mus musculus GN=Etfdh PE=1 SV=1	68.09	616	0.17348	0.13714	0.16531
P83887	Tubg1	TBG1_MOUSE Tubulin gamma-1 chain OS=Mus musculus GN=Tubg1 PE=1 SV=1	51.1	451	0.22923	0.14265	0.19366
Q99K70	Rragc	RRAGC_MOUSE Ras-related GTP-binding protein C OS=Mus musculus GN=Rragc PE=1 SV=1	44.12	398	0.11916	0.033309	0.078295
Q8C147	Dock8	DOCK8_MOUSE Dedicator of cytokinesis protein 8 OS=Mus musculus GN=Dock8 PE=1 SV=4	238.98	2100	0.06339	0.090449	0.17681
Q3ULJ0	Gpd1l	GPD1L_MOUSE Glycerol-3-phosphate dehydrogenase 1-like protein OS=Mus musculus GN=Gpd1l PE=1 SV=2	38.225	351	0.58743	0.18625	0.15491
Q3TC93	Hs1bp3	H1BP3_MOUSE HCLS1-binding protein 3 OS=Mus musculus GN=Hs1bp3 PE=1 SV=2	43.691	395	0.22477	0.11737	0.19574
Q99JI4	Psmd6	PSMD6_MOUSE 26S proteasome non-ATPase regulatory subunit 6 OS=Mus musculus GN=Psmd6 PE=1 SV=1	45.536	389	0.73731	0.10229	0.17472
P16879	Fes	FES_MOUSE Tyrosine-protein kinase Fes/Fps OS=Mus musculus GN=Fes PE=1 SV=2	93.778	822	0.14958	0.2266	0.17628
P70336	Rock2	ROCK2_MOUSE Rho-associated protein kinase 2 OS=Mus musculus GN=Rock2 PE=1 SV=1	160.58	1388	0.24238	0.11836	0.12839
Q9DC61	Pmpca	MPPA_MOUSE Mitochondrial-processing peptidase subunit alpha OS=Mus musculus GN=Pmpca PE=1 SV=1	58.278	524	0.09628	0.14599	0.11324
Q6PDM2	Srsf1	SRSF1_MOUSE Serine/arginine-rich splicing factor 1 OS=Mus musculus GN=Srsf1 PE=1 SV=3	27.744	248	0.042777	0.047061	0.16199
Q80UM3	Naa15	NAA15_MOUSE N-alpha-acetyltransferase 15, NatA auxiliary subunit OS=Mus musculus GN=Naa15 PE=1 SV=1	100.96	865	0.091055	0.12688	0.16836
Q9EQH3	Vps35	VPS35_MOUSE Vacuolar protein sorting-associated protein 35 OS=Mus musculus GN=Vps35 PE=1 SV=1	91.712	796	0.053066	0.069481	0.15967
Q99PV0	Prpf8	PRP8_MOUSE Pre-mRNA-processing-splicing factor 8 OS=Mus musculus GN=Prpf8 PE=1 SV=2	273.61	2335	0.082972	0.065697	0.18099
Q8BIJ7	Rufy1	RUFY1_MOUSE RUN and FYVE domain-containing protein 1 OS=Mus musculus GN=Rufy1 PE=1 SV=1	80.376	712	0.18233	0.10937	0.080352
Q9EQ32	Pik3ap1	BCAP_MOUSE Phosphoinositide 3-kinase adapter protein 1 OS=Mus musculus GN=Pik3ap1 PE=1 SV=1	90.927	811	0.05326	0.073311	0.16364
O55098	Stk10	STK10_MOUSE Serine/threonine-protein kinase 10 OS=Mus musculus GN=Stk10 PE=1 SV=2	111.9	966	0.067854	0.17135	0.083779
Q8BMA6	Srp68	SRP68_MOUSE Signal recognition particle subunit SRP68 OS=Mus musculus GN=Srp68 PE=2 SV=2	70.573	625	0.09543	0.12317	0.16597
Q60714	Slc27a1	S27A1_MOUSE Long-chain fatty acid transport protein 1 OS=Mus musculus GN=Slc27a1 PE=1 SV=1	71.275	646	0.085386	0.44673	0.19856
Q8C0E2	Vps26b	VP26B_MOUSE Vacuolar protein sorting-associated protein 26B OS=Mus musculus GN=Vps26b PE=1 SV=1	39.124	336	0.068884	0.28152	0.20026
Q8K0G5	Tssc1	TSSC1_MOUSE Protein TSSC1 OS=Mus musculus GN=Tssc1 PE=2 SV=2	43.126	386	0.23922	0.075159	0.18425
Q9CU62	Smc1a	SMC1A_MOUSE Structural maintenance of chromosomes protein 1A OS=Mus musculus GN=Smc1a PE=1 SV=4	143.23	1233	0.15518	0.1466	0.19326
Q8VBT6	Apobr	APOBR_MOUSE Apolipoprotein B receptor OS=Mus musculus GN=Apobr PE=1 SV=1	102.7	942	0.24113	0.11879	0.11237
O70572	Smpd2	NSMA_MOUSE Sphingomyelin phosphodiesterase 2 OS=Mus musculus GN=Smpd2 PE=1 SV=1	47.466	419	0.3049	0.15743	0.18467
Q9R0U0	Srsf10	SRS10_MOUSE Serine/arginine-rich splicing factor 10 OS=Mus musculus GN=Srsf10 PE=1 SV=2	31.3	262	0.062008	0.041215	0.18343
Q6P5D8	Smchd1	SMHD1_MOUSE Structural maintenance of chromosomes flexible hinge domain-containing protein 1 OS=Mus musculus GN=Smchd1 PE=1 SV=2	225.65	2007	0.6005	0.16799	0.19119
A2AIV8	Card9	CARD9_MOUSE Caspase recruitment domain-containing protein 9 OS=Mus musculus GN=Card9 PE=1 SV=1	62.461	536	0.13816	0.079092	0.14895
Q61941	Nnt	NNTM_MOUSE NAD(P) transhydrogenase, mitochondrial OS=Mus musculus GN=Nnt PE=1 SV=2	113.84	1086	0.070319	0.060356	0.15656
P43275	Hist1h1a	H11_MOUSE Histone H1.1 OS=Mus musculus GN=Hist1h1a PE=1 SV=2	21.785	213	0.011129	0.25211	0.19611
P30999	Ctnnd1	CTND1_MOUSE Catenin delta-1 OS=Mus musculus GN=Ctnnd1 PE=1 SV=2	104.92	938	0.28775	0.15674	0.19098
Q8R307	Vps18	VPS18_MOUSE Vacuolar protein sorting-associated protein 18 homolog OS=Mus musculus GN=Vps18 PE=1 SV=2	110.22	973	0.13389	0.079954	0.17521
E9Q555	Rnf213	RN213_MOUSE E3 ubiquitin-protein ligase RNF213 OS=Mus musculus GN=Rnf213 PE=2 SV=1	584.49	5150	0.12827	0.067321	0.20506
Q9Z0G0	Gipc1	GIPC1_MOUSE PDZ domain-containing protein GIPC1 OS=Mus musculus GN=Gipc1 PE=1 SV=1	36.129	333	0.55426	0.25484	0.16995
Q9CPT5	Nop16	NOP16_MOUSE Nucleolar protein 16 OS=Mus musculus GN=Nop16 PE=2 SV=1	21.139	178	0.094616	0.10659	0.1343
P04117	Fabp4	FABP4_MOUSE Fatty acid-binding protein, adipocyte OS=Mus musculus GN=Fabp4 PE=1 SV=3	14.65	132	0.052103	0.062059	0.13694
E9Q634	Myo1e	MYO1E_MOUSE Unconventional myosin-Ie OS=Mus musculus GN=Myo1e PE=1 SV=1	126.82	1107	0.11637	0.085734	0.13169
Q99KF1	Tmed9	TMED9_MOUSE Transmembrane emp24 domain-containing protein 9 OS=Mus musculus GN=Tmed9 PE=1 SV=2	27.127	235	0.044221	0.089408	0.1193
Q6A068	Cdc5l	CDC5L_MOUSE Cell division cycle 5-like protein OS=Mus musculus GN=Cdc5l PE=1 SV=2	92.188	802	0.15617	0.13024	0.19983
Q9QZL0	Ripk3	RIPK3_MOUSE Receptor-interacting serine/threonine-protein kinase 3 OS=Mus musculus GN=Ripk3 PE=1 SV=2	53.322	486	0.072549	0.28216	0.18449
Q91VH2	Snx9	SNX9_MOUSE Sorting nexin-9 OS=Mus musculus GN=Snx9 PE=1 SV=1	66.545	595	0.10485	0.039642	0.22439
P62717	Rpl18a	RL18A_MOUSE 60S ribosomal protein L18a OS=Mus musculus GN=Rpl18a PE=1 SV=1	20.732	176	0.13437	0.2361	0.18678
P50136	Bckdha	ODBA_MOUSE 2-oxoisovalerate dehydrogenase subunit alpha, mitochondrial OS=Mus musculus GN=Bckdha PE=1 SV=1	50.37	442	0.16303	0.101	0.1888
O55106	Strn	STRN_MOUSE Striatin OS=Mus musculus GN=Strn PE=1 SV=2	85.965	780	0.20201	0.15631	0.19794
Q9DB25	Alg5	ALG5_MOUSE Dolichyl-phosphate beta-glucosyltransferase OS=Mus musculus GN=Alg5 PE=2 SV=1	36.79	324	0.060665	0.1701	0.16567
P42567	Eps15	EPS15_MOUSE Epidermal growth factor receptor substrate 15 OS=Mus musculus GN=Eps15 PE=1 SV=1	98.47	897	0.080444	0.17185	0.16248
O35465	Fkbp8	FKBP8_MOUSE Peptidyl-prolyl cis-trans isomerase FKBP8 OS=Mus musculus GN=Fkbp8 PE=1 SV=2	43.528	402	0.072467	0.19338	0.20038
Q8BFR5	Tufm	EFTU_MOUSE Elongation factor Tu, mitochondrial OS=Mus musculus GN=Tufm PE=1 SV=1	49.508	452	0.088801	0.080854	0.19282
P17439	Gba	GLCM_MOUSE Glucosylceramidase OS=Mus musculus GN=Gba PE=1 SV=1	57.621	515	0.037448	0.052337	0.19548
Q9CRB9	Chchd3	MIC19_MOUSE MICOS complex subunit Mic19 OS=Mus musculus GN=Chchd3 PE=1 SV=1	26.334	227	0.039546	0.014097	0.20672
Q9Z2M7	Pmm2	PMM2_MOUSE Phosphomannomutase 2 OS=Mus musculus GN=Pmm2 PE=1 SV=1	27.656	242	0.12337	0.049584	0.19782
P70398	Usp9x	USP9X_MOUSE Probable ubiquitin carboxyl-terminal hydrolase FAF-X OS=Mus musculus GN=Usp9x PE=1 SV=2	290.71	2559	0.17108	0.079892	0.19722
Q63850	Nup62	NUP62_MOUSE Nuclear pore glycoprotein p62 OS=Mus musculus GN=Nup62 PE=1 SV=2	53.254	526	0.287	0.33901	0.20343
Q9DCB8	Isca2	ISCA2_MOUSE Iron-sulfur cluster assembly 2 homolog, mitochondrial OS=Mus musculus GN=Isca2 PE=2 SV=2	16.718	154	0.26588	0.2127	0.20486
Q9Z2I0	Letm1	LETM1_MOUSE LETM1 and EF-hand domain-containing protein 1, mitochondrial OS=Mus musculus GN=Letm1 PE=2 SV=1	82.988	738	0.13529	0.14189	0.22812
A2ADY9	Ddi2	DDI2_MOUSE Protein DDI1 homolog 2 OS=Mus musculus GN=Ddi2 PE=1 SV=1	44.59	399	0.17163	0.1594	0.19169
Q61183	Papola	PAPOA_MOUSE Poly(A) polymerase alpha OS=Mus musculus GN=Papola PE=1 SV=4	82.308	739	0.14729	0.12548	0.10925
Q9WTM5	Ruvbl2	RUVB2_MOUSE RuvB-like 2 OS=Mus musculus GN=Ruvbl2 PE=2 SV=3	51.112	463	0.31823	0.16026	0.20364
A2AGT5	Ckap5	CKAP5_MOUSE Cytoskeleton-associated protein 5 OS=Mus musculus GN=Ckap5 PE=2 SV=1	225.63	2032	0.15539	0.1086	0.2067
Q9JK81	Myg1	MYG1_MOUSE UPF0160 protein MYG1, mitochondrial OS=Mus musculus GN=Myg1 PE=1 SV=1	42.722	380	0.19419	0.14283	0.20341
Q99MR8	Mccc1	MCCA_MOUSE Methylcrotonoyl-CoA carboxylase subunit alpha, mitochondrial OS=Mus musculus GN=Mccc1 PE=1 SV=2	79.343	717	1.2978	0.21737	0.21339
Q9QXX4	Slc25a13	CMC2_MOUSE Calcium-binding mitochondrial carrier protein Aralar2 OS=Mus musculus GN=Slc25a13 PE=1 SV=1	74.466	676	0.098487	0.053298	0.22224
Q69Z38	Peak1	PEAK1_MOUSE Pseudopodium-enriched atypical kinase 1 OS=Mus musculus GN=Peak1 PE=1 SV=4	191.09	1735	0.12188	0.38531	0.21371
Q8K297	Colgalt1	GT251_MOUSE Procollagen galactosyltransferase 1 OS=Mus musculus GN=Colgalt1 PE=1 SV=2	71.06	617	0.15056	0.10681	0.18048
Q99J47	Dhrs7b	DRS7B_MOUSE Dehydrogenase/reductase SDR family member 7B OS=Mus musculus GN=Dhrs7b PE=2 SV=1	34.986	323	0.079497	0.24547	0.1911
Q9QZB7	Actr10	ARP10_MOUSE Actin-related protein 10 OS=Mus musculus GN=Actr10 PE=1 SV=2	46.207	417	0.2254	0.19325	0.21718
Q9JHU4	Dync1h1	DYHC1_MOUSE Cytoplasmic dynein 1 heavy chain 1 OS=Mus musculus GN=Dync1h1 PE=1 SV=2	532.04	4644	0.047929	0.059175	0.18551
Q91YT0	Ndufv1	NDUV1_MOUSE NADH dehydrogenase [ubiquinone] flavoprotein 1, mitochondrial OS=Mus musculus GN=Ndufv1 PE=1 SV=1	50.834	464	0.14681	0.056134	0.23308
Q60737	Csnk2a1	CSK21_MOUSE Casein kinase II subunit alpha OS=Mus musculus GN=Csnk2a1 PE=1 SV=2	45.133	391	0.10325	0.47835	0.22491
P62320	Snrpd3	SMD3_MOUSE Small nuclear ribonucleoprotein Sm D3 OS=Mus musculus GN=Snrpd3 PE=1 SV=1	13.916	126	0.045973	0.050304	0.24812
Q9CZ30	Ola1	OLA1_MOUSE Obg-like ATPase 1 OS=Mus musculus GN=Ola1 PE=1 SV=1	44.729	396	0.13787	0.026547	0.20674
Q80UP5	Ankrd13a	AN13A_MOUSE Ankyrin repeat domain-containing protein 13A OS=Mus musculus GN=Ankrd13a PE=1 SV=2	67.177	588	0.09754	0.20689	0.25598
Q8CIG8	Prmt5	ANM5_MOUSE Protein arginine N-methyltransferase 5 OS=Mus musculus GN=Prmt5 PE=1 SV=3	72.679	637	0.25284	0.1544	0.23448
O89110	Casp8	CASP8_MOUSE Caspase-8 OS=Mus musculus GN=Casp8 PE=1 SV=1	55.356	480	0.053046	0.064996	0.20343
Q6P542	Abcf1	ABCF1_MOUSE ATP-binding cassette sub-family F member 1 OS=Mus musculus GN=Abcf1 PE=1 SV=1	94.944	837	0.12392	0.13825	0.21259
Q6A065	Cep170	CE170_MOUSE Centrosomal protein of 170 kDa OS=Mus musculus GN=Cep170 PE=1 SV=2	175.05	1588	0.25287	0.17686	0.22477
Q8CHG3	Gcc2	GCC2_MOUSE GRIP and coiled-coil domain-containing protein 2 OS=Mus musculus GN=Gcc2 PE=1 SV=2	194.44	1679	0.96212	0.34191	0.12081
P21619	Lmnb2	LMNB2_MOUSE Lamin-B2 OS=Mus musculus GN=Lmnb2 PE=1 SV=2	67.317	596	0.14508	0.15351	0.23285
Q8VEM8	Slc25a3	MPCP_MOUSE Phosphate carrier protein, mitochondrial OS=Mus musculus GN=Slc25a3 PE=1 SV=1	39.632	357	0.10572	0.67577	0.23418
P52480	Pkm	KPYM_MOUSE Pyruvate kinase PKM OS=Mus musculus GN=Pkm PE=1 SV=4	57.844	531	0.010468	0.045809	0.21679
P20029	Hspa5	GRP78_MOUSE 78 kDa glucose-regulated protein OS=Mus musculus GN=Hspa5 PE=1 SV=3	72.421	655	0.03235	0.01616	0.23558
P25206	Mcm3	MCM3_MOUSE DNA replication licensing factor MCM3 OS=Mus musculus GN=Mcm3 PE=1 SV=2	91.545	812	0.10597	0.16311	0.24162
P49710	Hcls1	HCLS1_MOUSE Hematopoietic lineage cell-specific protein OS=Mus musculus GN=Hcls1 PE=1 SV=2	54.24	486	0.053105	0.11664	0.22578
Q99MK8	Adrbk1	ARBK1_MOUSE Beta-adrenergic receptor kinase 1 OS=Mus musculus GN=Adrbk1 PE=1 SV=2	79.638	689	0.090038	0.26087	0.19329
Q8CE50	Snx30	SNX30_MOUSE Sorting nexin-30 OS=Mus musculus GN=Snx30 PE=2 SV=1	49.52	437	0.16344	0.35433	0.24856
Q9ESY9	Ifi30	GILT_MOUSE Gamma-interferon-inducible lysosomal thiol reductase OS=Mus musculus GN=Ifi30 PE=1 SV=3	27.784	248	0.33323	0.14425	0.15574
Q99K28	Arfgap2	ARFG2_MOUSE ADP-ribosylation factor GTPase-activating protein 2 OS=Mus musculus GN=Arfgap2 PE=1 SV=1	56.598	520	0.2592	0.32577	0.22231
Q5SUR0	Pfas	PUR4_MOUSE Phosphoribosylformylglycinamidine synthase OS=Mus musculus GN=Pfas PE=2 SV=1	144.63	1337	0.30417	0.12043	0.22047
P55937	Golga3	GOGA3_MOUSE Golgin subfamily A member 3 OS=Mus musculus GN=Golga3 PE=1 SV=3	167.22	1487	0.13742	0.50545	0.21263
Q64105	Spr	SPRE_MOUSE Sepiapterin reductase OS=Mus musculus GN=Spr PE=1 SV=1	27.883	261	0.047631	0.042223	0.24706
P62996	Tra2b	TRA2B_MOUSE Transformer-2 protein homolog beta OS=Mus musculus GN=Tra2b PE=2 SV=1	33.665	288	0.073874	0.07196	0.24219
P54071	Idh2	IDHP_MOUSE Isocitrate dehydrogenase [NADP], mitochondrial OS=Mus musculus GN=Idh2 PE=1 SV=3	50.906	452	0.081208	0.20921	0.22562
Q8VDD5	Myh9	MYH9_MOUSE Myosin-9 OS=Mus musculus GN=Myh9 PE=1 SV=4	226.37	1960	0.045119	0.031235	0.15521
Q14CH1	Mocos	MOCOS_MOUSE Molybdenum cofactor sulfurase OS=Mus musculus GN=Mocos PE=2 SV=1	95.012	862	0.10089	0.29402	0.22675
Q91X52	Dcxr	DCXR_MOUSE L-xylulose reductase OS=Mus musculus GN=Dcxr PE=2 SV=2	25.746	244	0.027648	0.088974	0.25957
P15092	Ifi204	IFI4_MOUSE Interferon-activable protein 204 OS=Mus musculus GN=Ifi204 PE=1 SV=2	71.65	640	0.17513	0.030596	0.23338
Q8JZK9	Hmgcs1	HMCS1_MOUSE Hydroxymethylglutaryl-CoA synthase, cytoplasmic OS=Mus musculus GN=Hmgcs1 PE=1 SV=1	57.568	520	0.042972	0.11109	0.23357
Q8BY87	Usp47	UBP47_MOUSE Ubiquitin carboxyl-terminal hydrolase 47 OS=Mus musculus GN=Usp47 PE=1 SV=2	157.45	1376	0.39189	0.10315	0.18817
Q69ZK0	Prex1	PREX1_MOUSE Phosphatidylinositol 3,4,5-trisphosphate-dependent Rac exchanger 1 protein OS=Mus musculus GN=Prex1 PE=1 SV=2	184.93	1650	0.14024	0.12382	0.23516
Q99020	Hnrnpab	ROAA_MOUSE Heterogeneous nuclear ribonucleoprotein A/B OS=Mus musculus GN=Hnrnpab PE=1 SV=1	30.831	285	0.010474	0.088139	0.1973
Q9WVK4	Ehd1	EHD1_MOUSE EH domain-containing protein 1 OS=Mus musculus GN=Ehd1 PE=1 SV=1	60.602	534	0.15809	0.084489	0.20131
P63017	Hspa8	HSP7C_MOUSE Heat shock cognate 71 kDa protein OS=Mus musculus GN=Hspa8 PE=1 SV=1	70.87	646	0.10015	0.22776	0.23674
Q8BJY1	Psmd5	PSMD5_MOUSE 26S proteasome non-ATPase regulatory subunit 5 OS=Mus musculus GN=Psmd5 PE=1 SV=4	55.971	504	0.10091	0.11314	0.26086
Q8CBY8	Dctn4	DCTN4_MOUSE Dynactin subunit 4 OS=Mus musculus GN=Dctn4 PE=1 SV=1	53.056	467	0.075078	0.056366	0.24589
Q922K7	Nop2	NOP2_MOUSE Probable 28S rRNA (cytosine-C(5))-methyltransferase OS=Mus musculus GN=Nop2 PE=1 SV=1	86.751	793	0.23585	0.21305	0.24726
Q9QYI3	Dnajc7	DNJC7_MOUSE DnaJ homolog subfamily C member 7 OS=Mus musculus GN=Dnajc7 PE=1 SV=2	56.475	494	0.37271	0.15826	0.26147
O35459	Ech1	ECH1_MOUSE Delta(3,5)-Delta(2,4)-dienoyl-CoA isomerase, mitochondrial OS=Mus musculus GN=Ech1 PE=1 SV=1	36.118	327	0.21256	0.20794	0.25302
Q6A028	Swap70	SWP70_MOUSE Switch-associated protein 70 OS=Mus musculus GN=Swap70 PE=1 SV=2	68.995	585	0.090522	0.21998	0.25827
Q99LJ0	Cttnbp2nl	CT2NL_MOUSE CTTNBP2 N-terminal-like protein OS=Mus musculus GN=Cttnbp2nl PE=1 SV=1	69.84	638	0.048872	0.15971	0.25208
Q91WN1	Dnajc9	DNJC9_MOUSE DnaJ homolog subfamily C member 9 OS=Mus musculus GN=Dnajc9 PE=2 SV=2	30.059	259	0.037605	0.3045	0.21548
Q9CYN9	Atp6ap2	RENR_MOUSE Renin receptor OS=Mus musculus GN=Atp6ap2 PE=2 SV=2	39.091	350	0.1975	0.68928	0.27423
Q6ZWU9	Rps27	RS27_MOUSE 40S ribosomal protein S27 OS=Mus musculus GN=Rps27 PE=1 SV=3	9.461	84	0.084309	0.41348	0.19529
Q62448	Eif4g2	IF4G2_MOUSE Eukaryotic translation initiation factor 4 gamma 2 OS=Mus musculus GN=Eif4g2 PE=1 SV=2	102.1	906	0.090456	0.14708	0.26483
Q9D1K2	Atp6v1f	VATF_MOUSE V-type proton ATPase subunit F OS=Mus musculus GN=Atp6v1f PE=1 SV=2	13.37	119	1.9238	0.13868	0.23651
P53811	Pitpnb	PIPNB_MOUSE Phosphatidylinositol transfer protein beta isoform OS=Mus musculus GN=Pitpnb PE=1 SV=2	31.487	271	0.30348	0.06383	0.16262
Q8VE11	Mtmr6	MTMR6_MOUSE Myotubularin-related protein 6 OS=Mus musculus GN=Mtmr6 PE=1 SV=1	70.932	617	0.087971	0.4822	0.27188
Q60631	Grb2	GRB2_MOUSE Growth factor receptor-bound protein 2 OS=Mus musculus GN=Grb2 PE=1 SV=1	25.238	217	0.057621	0.2675	0.23528
Q9JIK5	Ddx21	DDX21_MOUSE Nucleolar RNA helicase 2 OS=Mus musculus GN=Ddx21 PE=1 SV=3	93.55	851	0.040095	0.07658	0.12612
P35585	Ap1m1	AP1M1_MOUSE AP-1 complex subunit mu-1 OS=Mus musculus GN=Ap1m1 PE=1 SV=3	48.542	423	0.16838	0.33064	0.27448
Q9QUR7	Pin1	PIN1_MOUSE Peptidyl-prolyl cis-trans isomerase NIMA-interacting 1 OS=Mus musculus GN=Pin1 PE=1 SV=1	18.37	165	0.08524	0.104	0.26274
Q99P31	Hspbp1	HPBP1_MOUSE Hsp70-binding protein 1 OS=Mus musculus GN=Hspbp1 PE=2 SV=1	39.166	357	0.3503	0.40848	0.26739
Q9CW03	Smc3	SMC3_MOUSE Structural maintenance of chromosomes protein 3 OS=Mus musculus GN=Smc3 PE=1 SV=2	141.55	1217	0.15235	0.14766	0.28421
P47740	Aldh3a2	AL3A2_MOUSE Fatty aldehyde dehydrogenase OS=Mus musculus GN=Aldh3a2 PE=2 SV=2	53.97	484	0.054527	0.10941	0.28085
Q8BL97	Srsf7	SRSF7_MOUSE Serine/arginine-rich splicing factor 7 OS=Mus musculus GN=Srsf7 PE=1 SV=1	30.817	267	0.24743	0.13213	0.25938
Q9R002	Ifi202	IFI2_MOUSE Interferon-activable protein 202 OS=Mus musculus GN=Ifi202 PE=1 SV=3	50.466	445	0.23506	0.053346	0.26599
P62821	Rab1A	RAB1A_MOUSE Ras-related protein Rab-1A OS=Mus musculus GN=Rab1A PE=1 SV=3	22.677	205	0.25033	0.30858	0.26045
Q8JZQ9	Eif3b	EIF3B_MOUSE Eukaryotic translation initiation factor 3 subunit B OS=Mus musculus GN=Eif3b PE=1 SV=1	91.369	803	0.026711	0.2662	0.1595
Q58A65	Spag9	JIP4_MOUSE C-Jun-amino-terminal kinase-interacting protein 4 OS=Mus musculus GN=Spag9 PE=1 SV=2	146.22	1321	0.14962	0.049292	0.27565
Q8BG32	Psmd11	PSD11_MOUSE 26S proteasome non-ATPase regulatory subunit 11 OS=Mus musculus GN=Psmd11 PE=1 SV=3	47.436	422	0.06177	0.016892	0.24343
Q9Z204	Hnrnpc	HNRPC_MOUSE Heterogeneous nuclear ribonucleoproteins C1/C2 OS=Mus musculus GN=Hnrnpc PE=1 SV=1	34.384	313	0.1654	0.14431	0.29779
Q8K1J6	Trnt1	TRNT1_MOUSE CCA tRNA nucleotidyltransferase 1, mitochondrial OS=Mus musculus GN=Trnt1 PE=1 SV=1	49.895	434	0.12301	0.06619	0.24376
P28867	Prkcd	KPCD_MOUSE Protein kinase C delta type OS=Mus musculus GN=Prkcd PE=1 SV=3	77.546	674	0.12943	0.24301	0.21576
P31938	Map2k1	MP2K1_MOUSE Dual specificity mitogen-activated protein kinase kinase 1 OS=Mus musculus GN=Map2k1 PE=1 SV=2	43.474	393	0.42134	0.48916	0.17211
P16332	Mut	MUTA_MOUSE Methylmalonyl-CoA mutase, mitochondrial OS=Mus musculus GN=Mut PE=1 SV=2	82.843	748	0.096318	0.10723	0.26614
O70475	Ugdh	UGDH_MOUSE UDP-glucose 6-dehydrogenase OS=Mus musculus GN=Ugdh PE=1 SV=1	54.831	493	0.13622	0.17135	0.30263
P61164	Actr1a	ACTZ_MOUSE Alpha-centractin OS=Mus musculus GN=Actr1a PE=2 SV=1	42.613	376	0.17346	0.26502	0.28489
Q8R361	Rab11fip5	RFIP5_MOUSE Rab11 family-interacting protein 5 OS=Mus musculus GN=Rab11fip5 PE=1 SV=2	69.552	645	0.06003	0.30627	0.31749
P61087	Ube2k	UBE2K_MOUSE Ubiquitin-conjugating enzyme E2 K OS=Mus musculus GN=Ube2k PE=1 SV=3	22.406	200	0.074188	0.82091	0.29082
Q99JI6	Rap1b	RAP1B_MOUSE Ras-related protein Rap-1b OS=Mus musculus GN=Rap1b PE=2 SV=2	20.825	184	0.11821	0.14778	0.13187
Q6PDI5	Ecm29	ECM29_MOUSE Proteasome-associated protein ECM29 homolog OS=Mus musculus GN=Ecm29 PE=1 SV=3	203.7	1840	0.22362	0.071942	0.3152
Q8QZY1	Eif3l	EIF3L_MOUSE Eukaryotic translation initiation factor 3 subunit L OS=Mus musculus GN=Eif3l PE=1 SV=1	66.612	564	1.028	0.54936	0.28275
Q9CQR2	Rps21	RS21_MOUSE 40S ribosomal protein S21 OS=Mus musculus GN=Rps21 PE=2 SV=1	9.1413	83	0.50853	0.097697	0.31288
Q80TM9	Nisch	NISCH_MOUSE Nischarin OS=Mus musculus GN=Nisch PE=1 SV=2	175.01	1593	0.20851	0.11158	0.22487
Q61881	Mcm7	MCM7_MOUSE DNA replication licensing factor MCM7 OS=Mus musculus GN=Mcm7 PE=1 SV=1	81.21	719	0.10753	0.099301	0.20959
Q8BMQ2	Gtf3c4	TF3C4_MOUSE General transcription factor 3C polypeptide 4 OS=Mus musculus GN=Gtf3c4 PE=2 SV=2	91.612	817	0.13811	0.41259	0.31793
Q8BIW1	Prune	PRUNE_MOUSE Protein prune homolog OS=Mus musculus GN=Prune PE=2 SV=1	50.239	454	0.21564	0.1202	0.32141
Q8R050	Gspt1	ERF3A_MOUSE Eukaryotic peptide chain release factor GTP-binding subunit ERF3A OS=Mus musculus GN=Gspt1 PE=1 SV=2	68.625	636	0.14762	0.13	0.29682
Q3U1Z5	Gpsm3	GPSM3_MOUSE G-protein-signaling modulator 3 OS=Mus musculus GN=Gpsm3 PE=1 SV=2	17.618	159	0.17563	0.57574	0.37902
Q99M87	Dnaja3	DNJA3_MOUSE DnaJ homolog subfamily A member 3, mitochondrial OS=Mus musculus GN=Dnaja3 PE=1 SV=1	52.443	480	0.33839	0.169	0.33598
O70145	Ncf2	NCF2_MOUSE Neutrophil cytosol factor 2 OS=Mus musculus GN=Ncf2 PE=1 SV=1	59.485	525	0.13423	0.10301	0.29908
Q9JMH9	Myo18a	MY18A_MOUSE Unconventional myosin-XVIIIa OS=Mus musculus GN=Myo18a PE=1 SV=2	232.75	2050	0.094725	0.1711	0.11286
Q8K1R7	Nek9	NEK9_MOUSE Serine/threonine-protein kinase Nek9 OS=Mus musculus GN=Nek9 PE=1 SV=2	107.14	984	0.59096	0.40017	0.37813
Q8C522	Endod1	ENDD1_MOUSE Endonuclease domain-containing 1 protein OS=Mus musculus GN=Endod1 PE=1 SV=2	55.262	501	0.36445	0.36164	0.33361
Q8BRN9	Cc2d1b	C2D1B_MOUSE Coiled-coil and C2 domain-containing protein 1B OS=Mus musculus GN=Cc2d1b PE=2 SV=1	93.09	848	0.78296	0.26767	0.34848
O08553	Dpysl2	DPYL2_MOUSE Dihydropyrimidinase-related protein 2 OS=Mus musculus GN=Dpysl2 PE=1 SV=2	62.277	572	0.01728	0.22084	0.32049
Q3UGC7	Eif3j1	EI3JA_MOUSE Eukaryotic translation initiation factor 3 subunit J-A OS=Mus musculus GN=Eif3j1 PE=2 SV=1	29.343	261	0.068722	0.01621	0.24516
Q0P5W1	Vps8	VPS8_MOUSE Vacuolar protein sorting-associated protein 8 homolog OS=Mus musculus GN=Vps8 PE=2 SV=1	161.14	1427	0.15598	0.67046	0.39059
P61202	Cops2	CSN2_MOUSE COP9 signalosome complex subunit 2 OS=Mus musculus GN=Cops2 PE=1 SV=1	51.596	443	0.14442	0.10345	0.34632
P61327	Magoh	MGN_MOUSE Protein mago nashi homolog OS=Mus musculus GN=Magoh PE=2 SV=1	17.163	146	0.031342	0.1189	0.36954
Q9CZU6	Cs	CISY_MOUSE Citrate synthase, mitochondrial OS=Mus musculus GN=Cs PE=1 SV=1	51.736	464	0.099155	0.0087423	0.34959
O35382	Exoc4	EXOC4_MOUSE Exocyst complex component 4 OS=Mus musculus GN=Exoc4 PE=1 SV=2	110.54	975	0.04633	0.7791	0.30415
P99026	Psmb4	PSB4_MOUSE Proteasome subunit beta type-4 OS=Mus musculus GN=Psmb4 PE=1 SV=1	29.116	264	0.030625	0.077565	0.4352
P08775	Polr2a	RPB1_MOUSE DNA-directed RNA polymerase II subunit RPB1 OS=Mus musculus GN=Polr2a PE=1 SV=3	217.17	1970	0.23123	0.36067	0.37451
Q8BH95	Echs1	ECHM_MOUSE Enoyl-CoA hydratase, mitochondrial OS=Mus musculus GN=Echs1 PE=1 SV=1	31.474	290	0.037023	1.1492	0.43157
O35309	Nmi	NMI_MOUSE N-myc-interactor OS=Mus musculus GN=Nmi PE=2 SV=1	35.235	314	0.076414	0.22242	0.38334
O55131	42254	SEPT7_MOUSE Septin-7 OS=Mus musculus GN=Sept7 PE=1 SV=1	50.549	436	0.11346	0.11641	0.27089
O88544	Cops4	CSN4_MOUSE COP9 signalosome complex subunit 4 OS=Mus musculus GN=Cops4 PE=1 SV=1	46.284	406	0.081488	1.0751	0.35222
Q9ERF3	Wdr61	WDR61_MOUSE WD repeat-containing protein 61 OS=Mus musculus GN=Wdr61 PE=2 SV=1	33.772	305	0.18501	0.18689	0.24691
A6H8H2	Dennd4c	DEN4C_MOUSE DENN domain-containing protein 4C OS=Mus musculus GN=Dennd4c PE=1 SV=1	211.46	1906	0.15285	0.26828	0.38671
Q9EP89	Lactb	LACTB_MOUSE Serine beta-lactamase-like protein LACTB, mitochondrial OS=Mus musculus GN=Lactb PE=1 SV=1	60.705	551	0.16832	0.15484	0.41162
Q9QZQ1	Mllt4	AFAD_MOUSE Afadin OS=Mus musculus GN=Mllt4 PE=1 SV=3	206.5	1820	0.60245	0.13142	0.41933
P41216	Acsl1	ACSL1_MOUSE Long-chain-fatty-acid--CoA ligase 1 OS=Mus musculus GN=Acsl1 PE=1 SV=2	77.951	699	0.12747	0.21646	0.32303
P10711	Tcea1	TCEA1_MOUSE Transcription elongation factor A protein 1 OS=Mus musculus GN=Tcea1 PE=1 SV=2	33.88	301	0.44275	0.0727	0.49825
Q8BWT1	Acaa2	THIM_MOUSE 3-ketoacyl-CoA thiolase, mitochondrial OS=Mus musculus GN=Acaa2 PE=1 SV=3	41.829	397	0.12758	0.11612	0.39399
Q9D0F3	Lman1	LMAN1_MOUSE Protein ERGIC-53 OS=Mus musculus GN=Lman1 PE=2 SV=1	57.788	517	0.22872	0.12593	0.41313
Q99KD5	Unc45a	UN45A_MOUSE Protein unc-45 homolog A OS=Mus musculus GN=Unc45a PE=1 SV=2	103.45	944	0.16347	0.30008	0.44064
Q9D1D4	Tmed10	TMEDA_MOUSE Transmembrane emp24 domain-containing protein 10 OS=Mus musculus GN=Tmed10 PE=2 SV=1	24.911	219	0.0027241	0.097499	0.53576
Q8K224	Nat10	NAT10_MOUSE N-acetyltransferase 10 OS=Mus musculus GN=Nat10 PE=2 SV=1	115.42	1024	0.22718	0.07293	0.4477
Q9QXS1	Plec	PLEC_MOUSE Plectin OS=Mus musculus GN=Plec PE=1 SV=3	534.18	4691	0.22153	0.20024	0.45886
Q9QXH4	Itgax	ITAX_MOUSE Integrin alpha-X OS=Mus musculus GN=Itgax PE=2 SV=1	129.15	1169	0.10162	0.076289	0.55206
P16045	Lgals1	LEG1_MOUSE Galectin-1 OS=Mus musculus GN=Lgals1 PE=1 SV=3	14.866	135	0.09803	0.051691	0.39026
Q3U1T9	Dennd1b	DEN1B_MOUSE DENN domain-containing protein 1B OS=Mus musculus GN=Dennd1b PE=2 SV=2	48.21	425	0.23657	0.31059	0.35368
Q8BWG8	Arrb1	ARRB1_MOUSE Beta-arrestin-1 OS=Mus musculus GN=Arrb1 PE=1 SV=1	46.972	418	0.081957	0.19418	0.51931
Q9CSN1	Snw1	SNW1_MOUSE SNW domain-containing protein 1 OS=Mus musculus GN=Snw1 PE=1 SV=3	61.475	536	0.12129	0.21729	0.48922
P82343	Renbp	RENBP_MOUSE N-acylglucosamine 2-epimerase OS=Mus musculus GN=Renbp PE=1 SV=3	49.771	430	0.06467	0.040958	0.41468
P97449	Anpep	AMPN_MOUSE Aminopeptidase N OS=Mus musculus GN=Anpep PE=1 SV=4	109.65	966	0.080152	0.16547	0.50744
Q9D0L8	Rnmt	MCES_MOUSE mRNA cap guanine-N7 methyltransferase OS=Mus musculus GN=Rnmt PE=1 SV=1	53.291	465	0.1412	0.078034	0.60922
B2RXR6	Ankrd44	ANR44_MOUSE Serine/threonine-protein phosphatase 6 regulatory ankyrin repeat subunit B OS=Mus musculus GN=Ankrd44 PE=2 SV=1	107.38	993	0.089472	0.067241	0.37937
P99029	Prdx5	PRDX5_MOUSE Peroxiredoxin-5, mitochondrial OS=Mus musculus GN=Prdx5 PE=1 SV=2	21.897	210	0.071541	0.029597	0.58588
Q9D7B6	Acad8	ACAD8_MOUSE Isobutyryl-CoA dehydrogenase, mitochondrial OS=Mus musculus GN=Acad8 PE=1 SV=2	45.019	413	0.067935	0.29271	0.2725
Q9Z277	Baz1b	BAZ1B_MOUSE Tyrosine-protein kinase BAZ1B OS=Mus musculus GN=Baz1b PE=1 SV=2	170.65	1479	0.034361	0.10597	0.48256
Q03963	Eif2ak2	E2AK2_MOUSE Interferon-induced, double-stranded RNA-activated protein kinase OS=Mus musculus GN=Eif2ak2 PE=1 SV=2	58.279	515	0.060251	0.12614	0.61077
Q8BQ30	Ppp1r18	PPR18_MOUSE Phostensin OS=Mus musculus GN=Ppp1r18 PE=1 SV=1	65.629	594	0.098697	0.31133	0.69089
P70388	Rad50	RAD50_MOUSE DNA repair protein RAD50 OS=Mus musculus GN=Rad50 PE=1 SV=1	153.49	1312	0.1106	0.22884	0.65628
P48410	Abcd1	ABCD1_MOUSE ATP-binding cassette sub-family D member 1 OS=Mus musculus GN=Abcd1 PE=1 SV=1	81.858	736	0.12778	0.50149	0.34685
P08103	Hck	HCK_MOUSE Tyrosine-protein kinase HCK OS=Mus musculus GN=Hck PE=1 SV=4	59.129	524	0.30017	0.50842	0.63589
Q61216	Mre11a	MRE11_MOUSE Double-strand break repair protein MRE11A OS=Mus musculus GN=Mre11a PE=1 SV=1	80.222	706	0.12522	0.27589	0.62289
Q8R3V5	Sh3glb2	SHLB2_MOUSE Endophilin-B2 OS=Mus musculus GN=Sh3glb2 PE=2 SV=2	44.503	400	0.30887	0.27568	0.70423
P47856	Gfpt1	GFPT1_MOUSE Glutamine--fructose-6-phosphate aminotransferase [isomerizing] 1 OS=Mus musculus GN=Gfpt1 PE=1 SV=3	78.538	697	0.090896	0.076017	0.73516
Q8BTM8	Flna	FLNA_MOUSE Filamin-A OS=Mus musculus GN=Flna PE=1 SV=5	281.22	2647	0.51848	0.022219	0.72385
P37040	Por	NCPR_MOUSE NADPH--cytochrome P450 reductase OS=Mus musculus GN=Por PE=1 SV=2	77.043	678	0.33512	0.97516	0.75836
P20152	Vim	VIME_MOUSE Vimentin OS=Mus musculus GN=Vim PE=1 SV=3	53.687	466	0.027407	0.168	0.56007
Q8VHE0	Sec63	SEC63_MOUSE Translocation protein SEC63 homolog OS=Mus musculus GN=Sec63 PE=2 SV=4	87.869	760	0.34227	0.39348	0.3164
Q9D394	Rufy3	RUFY3_MOUSE Protein RUFY3 OS=Mus musculus GN=Rufy3 PE=1 SV=1	53.006	469	0.14346	0.28523	0.73611
P27046	Man2a1	MA2A1_MOUSE Alpha-mannosidase 2 OS=Mus musculus GN=Man2a1 PE=1 SV=2	131.63	1150	0.14053	1.1592	0.74551
O88447	Klc1	KLC1_MOUSE Kinesin light chain 1 OS=Mus musculus GN=Klc1 PE=1 SV=3	61.449	541	0.076701	0.51916	0.82917
P70404	Idh3g	IDHG1_MOUSE Isocitrate dehydrogenase [NAD] subunit gamma 1, mitochondrial OS=Mus musculus GN=Idh3g PE=1 SV=1	42.785	393	0.11486	0.069369	0.8106
Q6A026	Pds5a	PDS5A_MOUSE Sister chromatid cohesion protein PDS5 homolog A OS=Mus musculus GN=Pds5a PE=1 SV=3	150.33	1332	0.96924	0.12611	0.45261
O88746	Tom1	TOM1_MOUSE Target of Myb protein 1 OS=Mus musculus GN=Tom1 PE=1 SV=1	54.325	492	0.10967	0.83671	0.84738
O35955	Psmb10	PSB10_MOUSE Proteasome subunit beta type-10 OS=Mus musculus GN=Psmb10 PE=1 SV=1	29.063	273	0.27376	0.23609	0.78064
P22892	Ap1g1	AP1G1_MOUSE AP-1 complex subunit gamma-1 OS=Mus musculus GN=Ap1g1 PE=1 SV=3	91.349	822	0.018187	0.062227	1.4931
P38647	Hspa9	GRP75_MOUSE Stress-70 protein, mitochondrial OS=Mus musculus GN=Hspa9 PE=1 SV=3	73.46	679	0.036292	1.2109	1.4008
Q18PI6	Cd84	SLAF5_MOUSE SLAM family member 5 OS=Mus musculus GN=Cd84 PE=1 SV=1	37.378	329	0.10555	0.098571	2.082
Q9JHR7	Ide	IDE_MOUSE Insulin-degrading enzyme OS=Mus musculus GN=Ide PE=1 SV=1	117.77	1019	1.9341	0.066144	3.4665
Q9JIX8	Acin1	ACINU_MOUSE Apoptotic chromatin condensation inducer in the nucleus OS=Mus musculus GN=Acin1 PE=1 SV=3	150.72	1338	0.039208	0.099049	6.7676
Q8CCJ3	Ufl1	UFL1_MOUSE E3 UFM1-protein ligase 1 OS=Mus musculus GN=Ufl1 PE=1 SV=2	89.519	793	0.40119	0.35969	27.557
Q91Z67	Srgap2	SRGP2_MOUSE SLIT-ROBO Rho GTPase-activating protein 2 OS=Mus musculus GN=Srgap2 PE=1 SV=2	120.8	1071	0.07836	0.20721	90.181
