# Supplementary material for: Cytoskeleton-centric protein transportation by exosomes transforms tumor-favorable macrophages
Source: Oncotarget. 2016 Sep 1;7(41):67387–402. doi: 10.18632/oncotarget.11794 (PMC5341883; doi:10.18632/oncotarget.11794)
Supplement: Supplementary file 4 [file oncotarget-07-67387-s004.xlsx]

## Sheet: Table S3
Supplementary Table. S3 Endpoint exosomally transported proteins with significant reproducibility determined by PLGEM.
Uniprot	Gene	Rep1 (H/L ratio)	Rep2 (H/L ratio)	Rep3 (H/L ratio)	STN	P-value	Mean of H/L ratio
A2A8Z1	Osbpl9	0.047013	0.077318	0.089919	2.08151	6.5e-06	0.0714167
A2AAY5	Sh3pxd2b	0.13542	0.097435	0.063455	2.24404	0	0.09877
A2ADY9	Ddi2	0.17163	0.1594	0.19169	1.88924	0.000429268	0.17424
A2AGT5	Ckap5	0.15539	0.1086	0.2067	2.02473	3.25e-05	0.156897
A2AIV8	Card9	0.13816	0.079092	0.14895	2.22082	0	0.122067
A2AN08	Ubr4	0.21175	0.33604	0.056387	1.65946	0.00242602	0.201392
A2AWA9	Rabgap1	0.16548	0.099501	0.11632	2.20197	0	0.1271
A6H8H2	Dennd4c	0.15285	0.26828	0.38671	1.11834	0.0281138	0.26928
B2RQC6	Cad	0.039369	0.42793	0.084873	1.80745	0.000858537	0.184057
B2RXR6	Ankrd44	0.089472	0.067241	0.37937	1.85244	0.000510569	0.178694
B2RXS4	Plxnb2	0.23075	0.10699	0.091102	2.11936	0	0.142947
B2RY56	Rbm25	0.038216	0.057354	0.044933	1.68285	0.0021626	0.0468343
D0QMC3	Mndal	0.10888	0.0943	0.13376	2.24464	0	0.112313
E9Q555	Rnf213	0.12827	0.067321	0.20506	2.17223	0	0.13355
E9Q634	Myo1e	0.11637	0.085734	0.13169	2.24609	0	0.111265
F6ZDS4	Tpr	0.15728	0.15411	0.093878	2.1643	0	0.135089
O08528	Hk2	0.19952	0.083817	0.084694	2.21876	0	0.122677
O08529	Capn2	0.050535	0.082611	0.053087	1.96264	0.000146341	0.0620777
O08539	Bin1	0.059539	0.047798	0.024183	1.61413	0.00301138	0.04384
O08547	Sec22b	0.10183	0.019005	0.026384	1.73115	0.00141463	0.049073
O08553	Dpysl2	0.01728	0.22084	0.32049	1.78929	0.00107317	0.186203
O08579	Emd	0.033458	0.080724	0.055684	1.8754	0.000445528	0.056622
O08583	Alyref	0.017595	0.047993	0.026796	1.2569	0.0174537	0.0307947
O08663	Metap2	0.20451	0.10476	0.070651	2.20386	0	0.12664
O08709	Prdx6	0.047062	0.052911	0.048036	1.73666	0.0013561	0.0493363
O08749	Dld	0.073385	0.01775	0.021488	1.45369	0.00716098	0.037541
O08788	Dctn1	0.014064	0.027026	0.039662	1.13165	0.0270894	0.0269173
O08795	Prkcsh	0.068418	0.051489	0.018215	1.6651	0.00231545	0.0460407
O08807	Prdx4	0.021629	0.0162	0.034214	1.03189	0.0370374	0.0240143
O08808	Diaph1	0.054883	0.044414	0.048597	1.73586	0.00136911	0.049298
O08810	Eftud2	0.080635	0.033857	0.072545	1.96658	0.000126829	0.0623457
O08917	Flot1	0.043872	0.15649	0.088021	2.23858	0	0.0961277
O08992	Sdcbp	0.047284	0.014146	0.11732	1.92446	0.000325203	0.0595833
O09061	Psmb1	0.10709	0.037486	0.069953	2.08251	6.5e-06	0.0715097
O09159	Man2b1	0.037478	0.01859	0.020507	1.08445	0.0314472	0.025525
O09167	Rpl21	0.023328	0.035645	0.039739	1.32128	0.0132098	0.032904
O09172	Gclm	0.060814	0.043563	0.038112	1.69741	0.00195122	0.0474963
O35215	Ddt	0.11659	0.078841	0.052665	2.17895	0	0.0826987
O35226	Psmd4	0.0098316	0.027839	0.074228	1.44709	0.00741463	0.0372995
O35286	Dhx15	0.073125	0.02729	0.029199	1.59894	0.00330407	0.0432047
O35309	Nmi	0.076414	0.22242	0.38334	1.43992	0.00773984	0.227391
O35350	Capn1	0.15044	0.36211	0.11395	1.59582	0.00338537	0.208833
O35375	Nrp2	0.077178	0.22057	0.16151	2.05216	6.5e-06	0.153086
O35405	Pld3	0.057421	0.048167	0.028589	1.63496	0.00275772	0.0447257
O35459	Ech1	0.21256	0.20794	0.25302	1.46376	0.00677073	0.224507
O35465	Fkbp8	0.072467	0.19338	0.20038	2.03556	1.3e-05	0.155409
O35551	Rabep1	0.111	0.14152	0.17203	2.12805	0	0.141517
O35593	Psmd14	0.19845	0.049856	0.046346	2.24305	0	0.0982173
O35601	Fyb	0.049602	0.037597	0.037991	1.56282	0.00395772	0.04173
O35639	Anxa3	0.060733	0.041798	0.11266	2.08487	6.5e-06	0.0717303
O35658	C1qbp	0.09817	0.058833	0.126	2.23377	0	0.0943343
O35685	Nudc	0.051722	0.14407	0.06874	2.21007	0	0.0881773
O35737	Hnrnph1	0.14283	0.05381	0.075462	2.22117	0	0.0907007
O35841	Api5	0.041506	0.042341	0.067349	1.75854	0.00126179	0.0503987
O35864	Cops5	0.088039	0.14782	0.10638	2.24168	0	0.11408
O35887	Calu	0.1179	0.091639	0.03949	2.18098	0	0.0830097
O54734	Ddost	0.030564	0.03696	0.035936	1.36787	0.010865	0.0344867
O54774	Ap3d1	0.054414	0.065996	0.12623	2.1757	0	0.0822133
O54782	Man2b2	0.020509	0.068923	0.07662	1.85306	0.000510569	0.0553507
O54984	Asna1	0.035715	0.03006	0.029724	1.28892	0.0152683	0.031833
O54988	Slk	0.080342	0.051944	0.081718	2.08062	6.5e-06	0.0713347
O55029	Copb2	0.014906	0.04892	0.070848	1.6388	0.00269919	0.0448913
O55098	Stk10	0.067854	0.17135	0.083779	2.24926	0	0.107661
O55106	Strn	0.20201	0.15631	0.19794	1.79593	0.000965854	0.18542
O55131	Sept7	0.11346	0.11641	0.27089	1.9482	0.000227642	0.16692
O55135	Eif6	0.060442	0.026669	0.083258	1.87828	0.000445528	0.0567897
O55142	Rpl35a	0.020063	0.045071	0.033041	1.31592	0.0135447	0.032725
O55143	Atp2a2	0.054995	0.035317	0.023308	1.4627	0.00678049	0.0378733
O55201	Supt5h	0.038346	0.078013	0.1001	2.08934	6.5e-06	0.072153
O55222	Ilk	0.071817	0.077301	0.037725	1.96563	0.000126829	0.062281
O55234	Psmb5	0.13634	0.10315	0.14461	2.19804	0	0.128033
O70145	Ncf2	0.13423	0.10301	0.29908	1.85178	0.000517073	0.178773
O70194	Eif3d	0.14429	0.15952	0.073491	2.20736	0	0.125767
O70252	Hmox2	0.06002	0.079129	0.06386	2.03824	1.3e-05	0.0676697
O70310	Nmt1	0.053447	0.042001	0.01122	1.39852	0.00956748	0.035556
O70318	Epb41l2	0.14305	0.028991	0.044166	2.08846	6.5e-06	0.072069
O70378	Emc8	0.088797	0.070334	0.049067	2.05893	6.5e-06	0.0693993
O70435	Psma3	0.021883	0.0307	0.017481	1.0085	0.0405561	0.0233547
O70439	Stx7	0.14597	0.049052	0.038173	2.14185	0	0.0777317
O70475	Ugdh	0.13622	0.17135	0.30263	1.64226	0.00268293	0.2034
O70492	Snx3	0.18163	0.15036	0.073232	2.16438	0	0.135074
O70493	Snx12	0.047564	0.01796	0.070165	1.64662	0.00259837	0.0452297
O70503	Hsd17b12	0.064452	0.030298	0.025105	1.51768	0.00502439	0.0399517
O70566	Diaph2	0.096857	0.024845	0.10208	2.11378	0	0.074594
O70572	Smpd2	0.3049	0.15743	0.18467	1.5378	0.00469594	0.215667
O88342	Wdr1	0.032978	0.22306	0.033027	2.23912	0	0.096355
O88428	Papss2	0.10365	0.05426	0.083477	2.16333	0	0.0804623
O88569	Hnrnpa2b1	0.032268	0.052594	0.053955	1.67032	0.00228618	0.0462723
O88685	Psmc3	0.028576	0.040944	0.039967	1.42491	0.00837398	0.0364957
O88696	Clpp	0.064125	0.22102	0.17081	2.05989	6.5e-06	0.151985
O88712	Ctbp1	0.15461	0.069013	0.061261	2.23555	0	0.0949613
O88811	Stam2	0.040399	0.070551	0.051018	1.82828	0.000760976	0.0539893
O88844	Idh1	0.020046	0.050322	0.020858	1.24484	0.018426	0.0304087
O88845	Akap10	0.14252	0.14855	0.085255	2.20863	0	0.125442
O88958	Gnpda1	0.041213	0.42696	0.05045	1.9004	0.0004	0.172874
O88983	Stx8	0.066352	0.12171	0.070544	2.19998	0	0.086202
O89053	Coro1a	0.02783	0.031187	0.033471	1.25798	0.0173301	0.0308293
O89079	Cope	0.10463	0.012813	0.061478	1.92536	0.000318699	0.0596403
O89110	Casp8	0.053046	0.064996	0.20343	2.24947	0	0.107157
P01900	H2-D1	0.039007	0.031667	0.016394	1.20078	0.0214634	0.0290227
P01902	H2-K1	0.041137	0.052161	0.042872	1.6503	0.00256585	0.04539
P03958	Ada	0.055369	0.071252	0.08946	2.08802	6.5e-06	0.072027
P04117	Fabp4	0.052103	0.062059	0.13694	2.18538	0	0.0837007
P05064	Aldoa	0.05869	0.074139	0.15302	2.23642	0	0.095283
P05201	Got1	0.013531	0.070295	0.080666	1.8437	0.00057561	0.0548307
P05202	Got2	0.023078	0.029649	0.076915	1.59916	0.00330407	0.043214
P05555	Itgam	0.10013	0.14413	0.058237	2.24701	0	0.100832
P06745	Gpi	0.032153	0.018094	0.028779	1.11229	0.0287415	0.026342
P06795	Abcb1b	0.088269	0.046092	0.028095	1.83129	0.000695935	0.054152
P06797	Ctsl	0.047434	0.079537	0.025257	1.7655	0.00121301	0.0507427
P06800	Ptprc	0.029927	0.040648	0.047245	1.5	0.00549594	0.0392733
P06804	Tnf	0.073375	0.053803	0.061374	1.97391	0.000110569	0.0628507
P06869	Plau	0.20587	0.18937	0.052852	2.07788	6.5e-06	0.149364
P07901	Hsp90aa1	0.068238	0.051619	0.055696	1.90727	0.000364228	0.0585177
P08003	Pdia4	0.11625	0.027076	0.020764	1.84127	0.000598374	0.0546967
P08113	Hsp90b1	0.068864	0.026416	0.030388	1.56678	0.00387642	0.0418893
P08752	Gnai2	0.013328	0.024639	0.098291	1.65097	0.0025561	0.0454193
P08905	Lyz2	0.026833	0.033449	0.037025	1.30721	0.0140911	0.0324357
P09055	Itgb1	0.04913	0.038101	0.052693	1.67857	0.00218211	0.0466413
P09103	P4hb	0.047939	0.026464	0.029437	1.37153	0.0108033	0.0346133
P09405	Ncl	0.02408	0.0194	0.040848	1.17112	0.0239285	0.0281093
P09411	Pgk1	0.022537	0.062342	0.12501	2.06541	6.5e-06	0.069963
P09528	Fth1	0.03784	0.010323	0.02476	1.04221	0.0357594	0.0243077
P0C0A3	Chmp6	0.15999	0.098006	0.12739	2.19619	0	0.128462
P10126	Eef1a1	0.087319	0.039658	0.013066	1.67945	0.00218211	0.046681
P10649	Gstm1	0.11564	0.0082362	0.023849	1.73469	0.00138862	0.0492417
P10852	Slc3a2	0.028894	0.02632	0.034737	1.23145	0.0193626	0.0299837
P10922	H1f0	0.059194	0.20041	0.052552	2.24947	0	0.104052
P11031	Sub1	0.041101	0.039208	0.022876	1.36521	0.0109984	0.034395
P11103	Parp1	0.1141	0.051437	0.12923	2.24312	0	0.0982557
P11247	Mpo	0.080383	0.023136	0.062113	1.85055	0.000523577	0.0552107
P11404	Fabp3	0.01434	0.036704	0.032311	1.16047	0.0247577	0.027785
P11438	Lamp1	0.029604	0.096049	0.025623	1.75908	0.00125529	0.0504253
P11688	Itga5	0.13348	0.21251	0.14502	1.97363	0.000110569	0.16367
P11835	Itgb2	0.094753	0.024231	0.069778	1.97492	0.000110569	0.0629207
P12265	Gusb	0.035892	0.040299	0.038091	1.46865	0.00659512	0.038094
P12382	Pfkl	0.040451	0.06332	0.043154	1.72909	0.00145041	0.048975
P12970	Rpl7a	0.043719	0.023117	0.049985	1.49123	0.00573658	0.0389403
P13020	Gsn	0.062936	0.04602	0.03783	1.72812	0.00146016	0.0489287
P13597	Icam1	0.041083	0.057872	0.049131	1.7372	0.0013561	0.049362
P14131	Rps16	0.033226	0.013008	0.055874	1.35475	0.0114894	0.034036
P14148	Rpl7	0.069983	0.06603	0.027543	1.83802	0.000614634	0.0545187
P14152	Mdh1	0.18344	0.019291	0.032187	2.1466	0	0.078306
P14211	Calr	0.02064	0.023528	0.027266	1.02472	0.038052	0.0238113
P14437	H2-Aa	0.041322	0.050364	0.073417	1.84738	0.000556098	0.0550343
P14685	Psmd3	0.080427	0.019789	0.048297	1.74016	0.00133658	0.0495043
P14733	Lmnb1	0.074968	0.068863	0.057719	2.0322	1.63e-05	0.0671833
P14824	Anxa6	0.020023	0.026557	0.024414	1.01952	0.038826	0.0236647
P14869	Rplp0	0.057065	0.031563	0.012151	1.34174	0.0123707	0.033593
P14901	Hmox1	0.076649	0.026126	0.067794	1.87943	0.000439024	0.0568563
P15092	Ifi204	0.17513	0.030596	0.23338	2.09773	6.5e-06	0.146369
P16045	Lgals1	0.09803	0.051691	0.39026	1.8416	0.000588618	0.179994
P16110	Lgals3	0.068383	0.040401	0.072077	1.93552	0.000312195	0.060287
P16254	Srp14	0.02085	0.21555	0.10704	2.24093	0	0.11448
P16332	Mut	0.096318	0.10723	0.26614	2.02718	2.28e-05	0.156563
P16460	Ass1	0.12382	0.057238	0.081931	2.20756	0	0.087663
P16546	Sptan1	0.084826	0.095931	0.089658	2.21886	0	0.0901383
P16675	Ctsa	0.013426	0.022551	0.045237	1.1368	0.0265854	0.0270713
P16879	Fes	0.14958	0.2266	0.17628	1.80664	0.000858537	0.184153
P17182	Eno1	0.020824	0.062067	0.071427	1.77941	0.00116423	0.0514393
P17426	Ap2a1	0.03051	0.07253	0.062579	1.85048	0.000523577	0.0552063
P17439	Gba	0.037448	0.052337	0.19548	2.2359	0	0.0950883
P17710	Hk1	0.057419	0.1087	0.067997	2.1444	0	0.0780387
P17742	Ppia	0.1167	0.033861	0.079536	2.13302	0	0.076699
P17751	Tpi1	0.066232	0.010494	0.10744	1.95238	0.000214634	0.0613887
P17918	Pcna	0.028652	0.14325	0.022526	2.00127	7.8e-05	0.0648093
P18242	Ctsd	0.061294	0.033001	0.030681	1.56104	0.00404228	0.0416587
P18654	Rps6ka3	0.04805	0.032819	0.064824	1.72041	0.00158374	0.0485643
P18760	Cfl1	0.025338	0.039515	0.13386	2.02017	3.25e-05	0.0662377
P19096	Fasn	0.024922	0.050782	0.066938	1.69852	0.00192195	0.0475473
P19253	Rpl13a	0.048727	0.089862	0.028928	1.86173	0.000461789	0.055839
P19783	Cox4i1	0.055733	0.024978	0.04041	1.52855	0.0048	0.0403737
P19973	Lsp1	0.10691	0.028564	0.060747	2.00928	6.83e-05	0.065407
P20029	Hspa5	0.03235	0.01616	0.23558	2.23481	0	0.0946967
P20060	Hexb	0.033001	0.01214	0.11923	1.84297	0.00057561	0.0547903
P20152	Vim	0.027407	0.168	0.56007	1.2461	0.0182992	0.251826
P21619	Lmnb2	0.14508	0.15351	0.23285	1.86529	0.000452033	0.177147
P21956	Mfge8	0.081308	0.080659	0.05345	2.08567	6.5e-06	0.0718057
P21981	Tgm2	0.045777	0.05155	0.027488	1.55971	0.00406829	0.041605
P21995	Emb	0.063831	0.080413	0.04072	1.95637	0.000165854	0.0616547
P22682	Cbl	0.1026	0.12762	0.1096	2.24311	0	0.113273
P23116	Eif3a	0.051928	0.12513	0.047755	2.11704	0	0.0749377
P23198	Cbx3	0.043954	0.038243	0.017038	1.32648	0.0129886	0.0330783
P23492	Pnp	0.018995	0.035764	0.089543	1.71049	0.00171382	0.0481007
P24270	Cat	0.096899	0.052762	0.064154	2.07994	6.5e-06	0.0712717
P24369	Ppib	0.015004	0.066103	0.086333	1.86128	0.000461789	0.0558133
P24527	Lta4h	0.072349	0.023381	0.028956	1.55863	0.00406829	0.041562
P24547	Impdh2	0.060152	0.04207	0.058049	1.81772	0.000796748	0.0534237
P24668	M6pr	0.025289	0.075064	0.045448	1.72117	0.00157073	0.0486003
P25206	Mcm3	0.10597	0.16311	0.24162	1.92178	0.000325203	0.170233
P25911	Lyn	0.10894	0.11192	0.16248	2.19912	0	0.12778
P26039	Tln1	0.083869	0.031709	0.024296	1.67819	0.00218211	0.0466247
P26040	Ezr	0.071067	0.13	0.099749	2.24631	0	0.100272
P26043	Rdx	0.033343	0.15514	0.03811	2.12256	0	0.075531
P26443	Glud1	0.041675	0.056915	0.069552	1.8654	0.000452033	0.0560473
P26516	Psmd7	0.24353	0.050923	0.095364	2.18961	0	0.129939
P26638	Sars	0.020573	0.39365	0.021713	2.10453	6.5e-06	0.145312
P26883	Fkbp1a	0.024998	0.042362	0.060809	1.58727	0.0035187	0.042723
P27048	Snrpb	0.077287	0.04836	0.051801	1.91752	0.000325203	0.0591493
P27546	Map4	0.031595	0.018742	0.03277	1.15774	0.0249561	0.0277023
P27612	Plaa	0.12477	0.10323	0.14383	2.21427	0	0.123943
P27659	Rpl3	0.038622	0.013796	0.012727	0.949177	0.0486504	0.021715
P27773	Pdia3	0.022452	0.018081	0.048597	1.22277	0.0200228	0.02971
P27870	Vav1	0.025521	0.062854	0.03066	1.51059	0.0052	0.0396783
P28063	Psmb8	0.10495	0.015438	0.03785	1.80486	0.000865041	0.052746
P28271	Aco1	0.19074	0.084954	0.068927	2.24015	0	0.114874
P28352	Apex1	0.21094	0.057349	0.086519	2.23221	0	0.118269
P28474	Adh5	0.032512	0.031882	0.059019	1.54798	0.00434471	0.0411377
P28650	Adssl1	0.032447	0.038691	0.042958	1.46699	0.00665366	0.038032
P28867	Prkcd	0.12943	0.24301	0.21576	1.70512	0.00178537	0.196067
P29341	Pabpc1	0.051957	0.082525	0.07802	2.07516	6.5e-06	0.070834
P29351	Ptpn6	0.048062	0.034304	0.050428	1.62417	0.00285203	0.0442647
P29416	Hexa	0.06228	0.14458	0.090729	2.24474	0	0.0991963
P29758	Oat	0.04356	0.013864	0.026115	1.16249	0.0245789	0.0278463
P30416	Fkbp4	0.033525	0.15171	0.11691	2.24687	0	0.100715
P30999	Ctnnd1	0.28775	0.15674	0.19098	1.57037	0.00381789	0.211823
P31230	Aimp1	0.093447	0.059865	0.046395	2.02443	3.25e-05	0.066569
P31786	Dbi	0.031824	0.053574	0.10067	1.96183	0.000146341	0.0620227
P32020	Scp2	0.066407	0.035511	0.13885	2.1618	0	0.080256
P32921	Wars	0.048301	0.047485	0.062701	1.80644	0.000858537	0.052829
P35123	Usp4	0.026247	0.059374	0.10484	1.98298	0.000100813	0.063487
P35235	Ptpn11	0.25138	0.1771	0.16786	1.68186	0.0021626	0.19878
P35278	Rab5c	0.062914	0.042046	0.067915	1.89247	0.000419512	0.057625
P35279	Rab6a	0.022453	0.05287	0.099647	1.90408	0.00036748	0.0583233
P35282	Rab21	0.063338	0.10033	0.15902	2.2493	0	0.107563
P35293	Rab18	0.092116	0.06531	0.055521	2.07679	6.5e-06	0.0709823
P35486	Pdha1	0.035212	0.058499	0.056579	1.75238	0.00131707	0.0500967
P35492	Hal	0.029101	0.026203	0.021774	1.0902	0.0309594	0.0256927
P35550	Fbl	0.0476	0.047712	0.09593	1.98664	9.11e-05	0.0637473
P35564	Canx	0.086369	0.043778	0.092099	2.10885	6.5e-06	0.074082
P35585	Ap1m1	0.16838	0.33064	0.27448	1.20104	0.0214406	0.257833
P35821	Ptpn1	0.036843	0.060875	0.032469	1.60353	0.00321626	0.0433957
P35980	Rpl18	0.093222	0.053491	0.010789	1.80014	0.00095935	0.0525007
P36423	Tbxas1	0.44824	0.038963	0.1616	1.53273	0.00473171	0.216268
P39054	Dnm2	0.040636	0.12299	0.094112	2.1984	0	0.0859127
P40124	Cap1	0.030665	0.020002	0.03037	1.13483	0.0268163	0.0270123
P40142	Tkt	0.039514	0.018657	0.019302	1.0947	0.0305951	0.0258243
P40336	Vps26a	0.02003	0.094146	0.027729	1.69315	0.00206179	0.0473017
P41216	Acsl1	0.12747	0.21646	0.32303	1.48195	0.00615285	0.22232
P41241	Csk	0.19731	0.090168	0.088319	2.20931	0	0.125266
P42208	Sept2	0.04968	0.077167	0.064727	1.98819	9.11e-05	0.063858
P42225	Stat1	0.15051	0.033352	0.070555	2.19209	0	0.0848057
P42567	Eps15	0.080444	0.17185	0.16248	2.14703	0	0.138258
P42932	Cct8	0.026265	0.03141	0.031623	1.22455	0.0198537	0.029766
P43275	Hist1h1a	0.011129	0.25211	0.19611	2.05195	6.5e-06	0.153116
P45376	Akr1b1	0.056355	0.070958	0.029015	1.79257	0.00101138	0.0521093
P45952	Acadm	0.050194	0.08941	0.063144	2.03717	1.3e-05	0.0675827
P46061	Rangap1	0.047781	0.62329	0.048825	1.3382	0.0125496	0.239965
P46460	Nsf	0.083336	0.064224	0.091551	2.15763	0	0.0797037
P46471	Psmc2	0.075209	0.021581	0.057638	1.78014	0.00115772	0.051476
P46664	Adss	0.027925	0.021723	0.028671	1.1043	0.0294894	0.0261063
P46978	Stt3a	0.068296	0.062163	0.081362	2.07264	6.5e-06	0.070607
P47738	Aldh2	0.068716	0.022637	0.043909	1.64334	0.00264715	0.0450873
P47740	Aldh3a2	0.054527	0.10941	0.28085	2.08527	6.5e-06	0.148262
P47753	Capza1	0.037241	0.044336	0.037192	1.50828	0.0052748	0.0395897
P47754	Capza2	0.076734	0.039763	0.048053	1.84405	0.00057561	0.05485
P47757	Capzb	0.050479	0.037937	0.017344	1.38991	0.00995447	0.0352533
P47809	Map2k4	0.14434	0.19697	0.13979	1.9989	7.8e-05	0.160367
P47811	Mapk14	0.41568	0.017622	0.061572	1.96362	0.000146341	0.164958
P47911	Rpl6	0.027837	0.034535	0.051499	1.46496	0.00675122	0.037957
P47941	Crkl	0.11174	0.10852	0.1129	2.24635	0	0.111053
P47962	Rpl5	0.084116	0.065073	0.062545	2.07232	6.5e-06	0.070578
P47963	Rpl13	0.035256	0.016586	0.012888	0.944095	0.0494276	0.0215767
P48025	Syk	0.057234	0.098119	0.092312	2.17799	0	0.082555
P48036	Anxa5	0.029738	0.029644	0.070903	1.60431	0.0032065	0.0434283
P48193	Epb41	0.12874	0.027274	0.11171	2.21499	0	0.0892413
P48678	Lmna	0.13603	0.030114	0.025089	1.9866	0.000100813	0.0637443
P48722	Hspa4l	0.1037	0.1489	0.064595	2.24975	0	0.105732
P49312	Hnrnpa1	0.063398	0.053708	0.029427	1.72634	0.00146342	0.0488443
P49443	Ppm1a	0.019582	0.022528	0.025626	0.980632	0.0445268	0.0225787
P49586	Pcyt1a	0.095397	0.046827	0.031821	1.89899	0.000409756	0.058015
P49710	Hcls1	0.053105	0.11664	0.22578	2.18068	0	0.131842
P49718	Mcm5	0.09974	0.081509	0.11917	2.24613	0	0.10014
P49962	Srp9	0.086216	0.065761	0.12457	2.22677	0	0.0921823
P50136	Bckdha	0.16303	0.101	0.1888	2.06711	6.5e-06	0.150943
P50247	Ahcy	0.024365	0.022545	0.029608	1.0838	0.0314894	0.025506
P50427	Sts	0.027149	0.071876	0.1488	2.17835	0	0.0826083
P50516	Atp6v1a	0.055568	0.022252	0.038033	1.48267	0.00615285	0.0386177
P50518	Atp6v1e1	0.044059	0.028318	0.031247	1.36945	0.010826	0.0345413
P50580	Pa2g4	0.17248	0.072598	0.044133	2.23924	0	0.0964037
P51125	Cast	0.084429	0.18577	0.030407	2.24622	0	0.100202
P51174	Acadl	0.095786	0.029092	0.033831	1.80786	0.000858537	0.052903
P51410	Rpl9	0.030948	0.030606	0.027362	1.2205	0.0202146	0.0296387
P51569	Gla	0.023269	0.037418	0.027893	1.21694	0.0205561	0.0295267
P51660	Hsd17b4	0.12832	0.029289	0.030355	1.97108	0.000110569	0.0626547
P51829	Adcy7	0.47254	0.24277	0.13725	1.01712	0.0392228	0.284187
P51881	Slc25a5	0.046547	0.052855	0.074019	1.89552	0.00041626	0.057807
P51908	Apobec1	0.03909	0.10017	0.071012	2.06685	6.5e-06	0.0700907
P52332	Jak1	0.13659	0.042608	0.15639	2.24529	0	0.111863
P52480	Pkm	0.010468	0.045809	0.21679	2.22244	0	0.0910223
P52503	Ndufs6	0.04802	0.090864	0.050971	1.98012	0.000104065	0.063285
P53810	Pitpna	0.070962	0.02796	0.047888	1.72829	0.00146016	0.0489367
P53811	Pitpnb	0.30348	0.06383	0.16262	1.86945	0.000452033	0.176643
P54071	Idh2	0.081208	0.20921	0.22562	1.9074	0.000364228	0.172013
P54116	Stom	0.017603	0.054261	0.016436	1.21396	0.0207415	0.0294333
P54227	Stmn1	0.21516	0.051937	0.014693	2.23255	0	0.09393
P54729	Nub1	0.071144	0.1752	0.052333	2.24531	0	0.099559
P54775	Psmc4	0.043042	0.080143	0.065649	1.97526	0.000104065	0.0629447
P54822	Adsl	0.059136	0.09058	0.040213	1.98047	0.000104065	0.0633097
P55264	Adk	0.025539	0.058405	0.056943	1.68568	0.00214309	0.0469623
P55302	Lrpap1	0.080406	0.092188	0.11781	2.24015	0	0.0968013
P55937	Golga3	0.13742	0.50545	0.21263	1.01073	0.0403187	0.285167
P56395	Cyb5a	0.011861	0.016875	0.06164	1.23593	0.0190537	0.0301253
P56399	Usp5	0.037156	0.052739	0.024949	1.47369	0.0064813	0.0382813
P56480	Atp5b	0.041105	0.030272	0.056072	1.58141	0.00364553	0.042483
P56546	Ctbp2	0.17533	0.13417	0.12057	2.11683	0	0.143357
P57759	Erp29	0.03041	0.060424	0.040162	1.60998	0.00307642	0.0436653
P57776	Eef1d	0.024239	0.023584	0.026059	1.05339	0.034852	0.0246273
P57780	Actn4	0.027624	0.015628	0.058077	1.34714	0.0119057	0.0337763
P58021	Tm9sf2	0.018919	0.020842	0.029126	0.994455	0.0425073	0.0229623
P58252	Eef2	0.1036	0.027052	0.025539	1.79168	0.00101789	0.0520637
P58681	Tlr7	0.16629	0.076705	0.06939	2.2495	0	0.104128
P58771	Tpm1	0.020358	0.10618	0.050412	1.91485	0.000331707	0.0589833
P60122	Ruvbl1	0.073753	0.19154	0.077623	2.24126	0	0.114305
P60229	Eif3e	0.14408	0.077544	0.040865	2.20673	0	0.0874963
P60670	Nploc4	0.32441	0.37343	0.088311	1.17008	0.0239837	0.26205
P60843	Eif4a1	0.02213	0.020932	0.04579	1.21983	0.0202276	0.0296173
P61082	Ube2m	0.021432	0.0875	0.080849	1.97977	0.000104065	0.0632603
P61161	Actr2	0.076405	0.12483	0.030512	2.13778	0	0.077249
P61164	Actr1a	0.17346	0.26502	0.28489	1.32903	0.0128423	0.241123
P61202	Cops2	0.14442	0.10345	0.34632	1.688	0.00213658	0.198063
P61222	Abce1	0.13923	0.035522	0.12982	2.24776	0	0.101524
P61290	Psme3	0.028209	0.041204	0.14732	2.0903	6.5e-06	0.0722443
P61327	Magoh	0.031342	0.1189	0.36954	1.89725	0.00041626	0.173261
P61358	Rpl27	0.025923	0.031402	0.024005	1.13809	0.0264976	0.02711
P62082	Rps7	0.02876	0.02664	0.024562	1.12281	0.0278927	0.026654
P62192	Psmc1	0.089497	0.09265	0.12264	2.24783	0	0.101596
P62196	Psmc5	0.088392	0.060228	0.070536	2.09861	6.5e-06	0.073052
P62204	Calm1	0.037471	0.052735	0.072831	1.83485	0.00064065	0.0543457
P62245	Rps15a	0.042629	0.037569	0.034233	1.46999	0.00658537	0.0381437
P62259	Ywhae	0.042055	0.095403	0.13539	2.22215	0	0.0909493
P62264	Rps14	0.079995	0.0097612	0.028295	1.50203	0.00537886	0.0393504
P62301	Rps13	0.036637	0.027952	0.03156	1.29552	0.0148846	0.0320497
P62315	Snrpd1	0.05402	0.041956	0.037827	1.63205	0.00276748	0.044601
P62317	Snrpd2	0.19275	0.1115	0.15352	2.05565	6.5e-06	0.15259
P62320	Snrpd3	0.045973	0.050304	0.24812	2.2403	0	0.114799
P62482	Kcnab2	0.10455	0.055911	0.083816	2.17027	0	0.0814257
P62492	Rab11a	0.029158	0.05291	0.034959	1.49305	0.00566179	0.039009
P62702	Rps4x	0.053904	0.089313	0.04995	1.99554	8.78e-05	0.064389
P62717	Rpl18a	0.13437	0.2361	0.18678	1.79313	0.00101138	0.18575
P62751	Rpl23a	0.24456	0.1019	0.13305	2.00289	7.8e-05	0.159837
P62754	Rps6	0.056123	0.085984	0.0096215	1.76214	0.00123252	0.0505762
P62774	Mtpn	0.023224	0.043236	0.014431	1.1332	0.0269593	0.0269637
P62806	Hist1h4a	0.05557	0.010235	0.058379	1.55444	0.00416585	0.0413947
P62814	Atp6v1b2	0.073274	0.039655	0.046313	1.81124	0.00083252	0.0530807
P62821	Rab1A	0.25033	0.30858	0.26045	1.09156	0.0309203	0.27312
P62827	Ran	0.011953	0.08255	0.049541	1.70864	0.00173658	0.0480147
P62849	Rps24	0.05084	0.097305	0.024413	1.8907	0.000422764	0.0575193
P62869	Tceb2	0.030653	0.02835	0.026332	1.18208	0.0231317	0.028445
P62880	Gnb2	0.059385	0.034072	0.090852	1.9531	0.000214634	0.0614363
P62889	Rpl30	0.050799	0.0090465	0.010198	1.00825	0.0405821	0.0233478
P62897	Cycs	0.05683	0.067	0.072733	2.0108	6.83e-05	0.065521
P62908	Rps3	0.01517	0.023281	0.033169	1.02691	0.0377333	0.0238733
P62918	Rpl8	0.053169	0.12031	0.0293	2.0373	1.3e-05	0.067593
P62960	Ybx1	0.065013	0.073659	0.065225	2.04187	6.5e-06	0.0679657
P62962	Pfn1	0.037525	0.037794	0.047361	1.5418	0.00457236	0.0408933
P62996	Tra2b	0.073874	0.07196	0.24219	2.19231	0	0.129341
P63005	Pafah1b1	0.036854	0.043512	0.018018	1.31801	0.0133724	0.0327947
P63017	Hspa8	0.10015	0.22776	0.23674	1.77219	0.0012065	0.188217
P63038	Hspd1	0.024655	0.042312	0.05846	1.56479	0.0039122	0.041809
P63085	Mapk1	0.060071	0.11017	0.098246	2.21611	0	0.0894957
P63101	Ywhaz	0.013142	0.0037542	0.047807	0.943766	0.0494504	0.0215677
P63158	Hmgb1	0.078373	0.039803	0.034944	1.77147	0.0012065	0.05104
P63323	Rps12	0.012977	0.054778	0.048134	1.48299	0.00612683	0.0386297
P63325	Rps10	0.099501	0.048048	0.065859	2.07847	6.5e-06	0.071136
P67778	Phb	0.056213	0.050546	0.039855	1.72691	0.00146342	0.0488713
P68040	Gnb2l1	0.031155	0.068249	0.046138	1.71933	0.00158374	0.048514
P68368	Tuba4a	0.032314	0.029494	0.022397	1.16978	0.0239967	0.0280683
P68510	Ywhah	0.065137	0.029161	0.033421	1.58361	0.00361951	0.042573
P70168	Kpnb1	0.030491	0.022236	0.033026	1.18661	0.0227187	0.0285843
P70248	Myo1f	0.096889	0.20403	0.027919	2.24789	0	0.109613
P70268	Pkn1	0.038503	0.1968	0.067809	2.24724	0	0.101037
P70290	Mpp1	0.019084	0.030667	0.066221	1.48373	0.00612033	0.0386573
P70296	Pebp1	0.068458	0.02155	0.028056	1.50214	0.00537236	0.0393547
P70335	Rock1	0.081066	0.1461	0.047962	2.22506	0	0.0917093
P70336	Rock2	0.24238	0.11836	0.12839	1.97847	0.000104065	0.163043
P70349	Hint1	0.033369	0.078311	0.09937	2.06978	6.5e-06	0.07035
P70372	Elavl1	0.10736	0.028182	0.044157	1.92946	0.000312195	0.0598997
P70398	Usp9x	0.17108	0.079892	0.19722	2.07766	6.5e-06	0.149397
P70429	Evl	0.034338	0.059672	0.11175	2.04937	6.5e-06	0.0685867
P70441	Slc9a3r1	0.085475	0.023111	0.045294	1.77652	0.00117724	0.0512933
P70444	Bid	0.15795	0.11644	0.10522	2.20428	0	0.126537
P70452	Stx4	0.031716	0.021428	0.040888	1.27392	0.0161756	0.031344
P80313	Cct7	0.045561	0.036278	0.020363	1.35566	0.0114537	0.0340673
P80314	Cct2	0.062908	0.059868	0.037991	1.82082	0.00078374	0.053589
P80315	Cct4	0.031857	0.066812	0.031072	1.59996	0.00330407	0.043247
P80316	Cct5	0.047393	0.026938	0.061451	1.64733	0.00259837	0.0452607
P80317	Cct6a	0.02211	0.026539	0.025181	1.05278	0.0349659	0.02461
P80318	Cct3	0.056934	0.028921	0.027791	1.46294	0.00678049	0.037882
P82343	Renbp	0.06467	0.040958	0.41468	1.89581	0.00041626	0.173436
P83741	Wnk1	0.049044	0.023427	0.061564	1.63385	0.00275772	0.0446783
P83887	Tubg1	0.22923	0.14265	0.19366	1.76966	0.0012065	0.188513
P83940	Tceb1	0.0095968	0.051838	0.054282	1.48146	0.00615935	0.0385723
P84091	Ap2m1	0.043531	0.023308	0.082173	1.74361	0.00133658	0.0496707
P84096	Rhog	0.052714	0.026474	0.12312	2.03535	1.3e-05	0.067436
P84099	Rpl19	0.029622	0.084515	0.065006	1.92653	0.000318699	0.0597143
P97300	Nptn	0.027296	0.020478	0.022499	1.01098	0.0402374	0.0234243
P97310	Mcm2	0.03471	0.11832	0.091539	2.17095	0	0.081523
P97311	Mcm6	0.033081	0.043286	0.12992	2.05146	6.5e-06	0.0687623
P97315	Csrp1	0.14341	0.074824	0.045988	2.20957	0	0.088074
P97351	Rps3a	0.14883	0.01477	0.044329	2.05789	6.5e-06	0.0693097
P97369	Ncf4	0.056262	0.092317	0.065088	2.0794	6.5e-06	0.0712223
P97370	Atp1b3	0.030047	0.16685	0.036275	2.14179	0	0.077724
P97384	Anxa11	0.087699	0.050093	0.043848	1.93954	0.000312195	0.0605467
P97429	Anxa4	0.048551	0.036169	0.057434	1.69497	0.00200976	0.0473847
P97449	Anpep	0.080152	0.16547	0.50744	1.25222	0.0177431	0.251021
P97450	Atp5j	0.027109	0.011438	0.028002	0.966279	0.0462959	0.022183
P97461	Rps5	0.15327	0.04952	0.046428	2.18139	0	0.0830727
P97470	Ppp4c	0.04853	0.037402	0.074357	1.81783	0.000796748	0.0534297
P97821	Ctsc	0.0313	0.046119	0.087366	1.84547	0.000569106	0.0549283
P98078	Dab2	0.084478	0.051331	0.054242	1.98105	0.000104065	0.0633503
P98083	Shc1	0.056988	0.040711	0.039426	1.65757	0.00243252	0.0457083
P99024	Tubb5	0.077105	0.016457	0.14807	2.16393	0	0.080544
P99026	Psmb4	0.030625	0.077565	0.4352	1.83208	0.000679675	0.18113
P99027	Rplp2	0.10919	0.017404	0.0051497	1.6159	0.00298862	0.0439146
P99029	Prdx5	0.071541	0.029597	0.58588	1.42665	0.00827642	0.229006
Q00519	Xdh	0.11814	0.12037	0.073756	2.24949	0	0.104089
Q00612	G6pdx	0.052056	0.043657	0.026414	1.53712	0.00470244	0.040709
Q00PI9	Hnrnpul2	0.065902	0.10735	0.17263	2.23929	0	0.115294
Q01768	Nme2	0.017998	0.070451	0.038734	1.57924	0.00367805	0.0423943
Q01853	Vcp	0.029405	0.03772	0.031442	1.31983	0.0133008	0.0328557
Q02053	Uba1	0.028527	0.031541	0.025183	1.18117	0.0231382	0.028417
Q02819	Nucb1	0.06187	0.063371	0.045813	1.8822	0.000439024	0.057018
Q03265	Atp5a1	0.015891	0.10675	0.088351	2.06956	6.5e-06	0.0703307
Q03963	Eif2ak2	0.060251	0.12614	0.61077	1.1436	0.026065	0.26572
Q05D44	Eif5b	0.16692	0.057504	0.11219	2.2448	0	0.112205
Q07113	Igf2r	0.0991	0.024934	0.092687	2.09026	6.5e-06	0.0722403
Q07417	Acads	0.084036	0.034815	0.047751	1.85633	0.000500813	0.055534
Q07797	Lgals3bp	0.025574	0.034536	0.030229	1.23554	0.0191057	0.030113
Q07813	Bax	0.050881	0.048838	0.038966	1.66933	0.00228943	0.0462283
Q08943	Ssrp1	0.055002	0.18497	0.10113	2.24237	0	0.113701
Q09014	Ncf1	0.024722	0.056615	0.097426	1.92453	0.000325203	0.0595877
Q11011	Npepps	0.28759	0.064612	0.091725	2.08718	6.5e-06	0.147976
Q11136	Pepd	0.061438	0.10967	0.065325	2.15066	0	0.078811
Q14CH1	Mocos	0.10089	0.29402	0.22675	1.60959	0.00307642	0.20722
Q1HFZ0	Nsun2	0.076637	0.093014	0.15933	2.24785	0	0.10966
Q2EMV9	Parp14	0.18705	0.18682	0.15385	1.87554	0.000445528	0.175907
Q2TBA3	Malt1	0.080151	0.079586	0.13496	2.24308	0	0.0982323
Q2TBE6	Pi4k2a	0.15543	0.1453	0.063417	2.22306	0	0.121382
Q3B7Z2	Osbp	0.033903	0.069435	0.066683	1.87629	0.000445528	0.0566737
Q3TBD2	Hmha1	0.043992	0.094241	0.057962	2.00917	6.83e-05	0.0653983
Q3TC93	Hs1bp3	0.22477	0.11737	0.19574	1.84744	0.000556098	0.179293
Q3TCN2	Plbd2	0.022312	0.015189	0.043043	1.12933	0.0274179	0.026848
Q3TEA8	Hp1bp3	0.08095	0.050016	0.037895	1.86959	0.000452033	0.056287
Q3THK7	Gmps	0.21985	0.039744	0.10659	2.22084	0	0.122061
Q3THS6	Mat2a	0.030639	0.18368	0.083177	2.24469	0	0.0991653
Q3THW5	H2afv	0.069858	0.02545	0.012411	1.40842	0.00905691	0.0359063
Q3TIV5	Zc3h15	0.037003	0.044475	0.03218	1.46304	0.00678049	0.037886
Q3TRM8	Hk3	0.056439	0.072336	0.039609	1.86681	0.000452033	0.056128
Q3TW96	Uap1l1	0.086623	0.039122	0.064597	1.98242	0.000104065	0.0634473
Q3TWW8	Srsf6	0.13017	0.083093	0.061771	2.22494	0	0.091678
Q3TXS7	Psmd1	0.052202	0.040734	0.074359	1.86042	0.000461789	0.055765
Q3U1J4	Ddb1	0.13494	0.2685	0.10501	1.9278	0.000318699	0.169483
Q3U7R1	Esyt1	0.031261	0.028576	0.026344	1.19124	0.0223122	0.028727
Q3UGC7	Eif3j1	0.068722	0.01621	0.24516	2.24749	0	0.110031
Q3UHD6	Snx27	0.15075	0.022626	0.1682	2.24209	0	0.113859
Q3UHX2	Pdap1	0.014275	0.039732	0.020844	1.06462	0.0333984	0.0249503
Q3UIA2	Arhgap17	0.066916	0.046398	0.052312	1.85052	0.000523577	0.0552087
Q3UJB9	Edc4	0.082186	0.06436	0.092055	2.15633	0	0.0795337
Q3UKJ7	Smu1	0.10305	0.22666	0.17966	1.92534	0.000318699	0.16979
Q3ULD5	Mccc2	0.090074	0.049517	0.096947	2.15094	0	0.078846
Q3UM45	Ppp1r7	0.22759	0.074595	0.084267	2.19464	0	0.128817
Q3UPL0	Sec31a	0.11119	0.013009	0.013559	1.66236	0.0023187	0.0459193
Q3UW53	Fam129a	0.076866	0.04874	0.080695	2.05151	6.5e-06	0.068767
Q3UYV9	Ncbp1	0.070146	0.055231	0.090811	2.08839	6.5e-06	0.0720627
Q4LDD4	Arap1	0.088601	0.25569	0.10121	2.08369	6.5e-06	0.1485
Q501J6	Ddx17	0.049328	0.089219	0.053925	1.99235	9.11e-05	0.0641573
Q505F5	Lrrc47	0.078055	0.12808	0.13621	2.24162	0	0.114115
Q569Z5	Ddx46	0.085499	0.12511	0.10502	2.24974	0	0.10521
Q58A65	Spag9	0.14962	0.049292	0.27565	2.01521	4.55e-05	0.158187
Q5EG47	Prkaa1	0.1558	0.088706	0.10258	2.23843	0	0.115695
Q5KU39	Vps41	0.14842	0.097814	0.07058	2.24976	0	0.105605
Q5M8N0	Cnrip1	0.060512	0.016091	0.028514	1.38378	0.0102081	0.035039
Q5MJS3	Fam20c	0.096985	0.071889	0.052509	2.10603	6.5e-06	0.0737943
Q5ND34	Wdr81	0.044295	0.038786	0.17691	2.20245	0	0.0866637
Q5SSL4	Abr	0.098133	0.12191	0.092843	2.24956	0	0.104295
Q5SSZ5	Tns3	0.062686	0.070569	0.070181	2.03999	1.3e-05	0.067812
Q5SUA5	Myo1g	0.19421	0.046363	0.14938	2.1894	0	0.129984
Q5SUR0	Pfas	0.30417	0.12043	0.22047	1.54324	0.00453008	0.215023
Q5SW19	Cluh	0.070405	0.085813	0.10709	2.20809	0	0.0877693
Q5SWU9	Acaca	0.1703	0.15966	0.099426	2.11824	0	0.143129
Q5XJY5	Arcn1	0.061484	0.10243	0.040312	2.04321	6.5e-06	0.0680753
Q60597	Ogdh	0.036661	0.029651	0.15194	2.09554	6.5e-06	0.0727507
Q60631	Grb2	0.057621	0.2675	0.23528	1.78422	0.00113496	0.1868
Q60634	Flot2	0.1242	0.068763	0.095449	2.2386	0	0.0961373
Q60710	Samhd1	0.049974	0.11661	0.14635	2.24956	0	0.104311
Q60714	Slc27a1	0.085386	0.44673	0.19856	1.30987	0.0140065	0.243559
Q60737	Csnk2a1	0.10325	0.47835	0.22491	1.12147	0.0279642	0.268837
Q60749	Khdrbs1	0.025095	0.087927	0.02126	1.63577	0.00275122	0.0447607
Q60780	Gas7	0.10445	0.093285	0.088086	2.2364	0	0.0952737
Q60854	Serpinb6	0.042805	0.043241	0.067451	1.77398	0.00118374	0.0511657
Q60855	Ripk1	0.069312	0.098566	0.070218	2.15502	0	0.0793653
Q60864	Stip1	0.084628	0.057048	0.06823	2.06547	6.5e-06	0.0699687
Q60875	Arhgef2	0.078935	0.084558	0.089146	2.18854	0	0.084213
Q60902	Eps15l1	0.28376	0.13052	0.13407	1.81819	0.000796748	0.182783
Q60932	Vdac1	0.025347	0.095793	0.11235	2.14267	0	0.07783
Q61035	Hars	0.10743	0.022768	0.059579	1.97975	0.000104065	0.063259
Q61081	Cdc37	0.09623	0.015738	0.054067	1.85296	0.000510569	0.055345
Q61093	Cybb	0.037732	0.050252	0.070967	1.80939	0.000839024	0.0529837
Q61166	Mapre1	0.046009	0.019575	0.077427	1.70119	0.00185041	0.0476703
Q61171	Prdx2	0.076854	0.12461	0.044535	2.17425	0	0.0819997
Q61183	Papola	0.14729	0.12548	0.10925	2.20098	0	0.12734
Q61191	Hcfc1	0.10663	0.2954	0.072527	2.01522	4.55e-05	0.158186
Q61207	Psap	0.031381	0.030781	0.046026	1.41281	0.00880976	0.0360627
Q61210	Arhgef1	0.090523	0.078375	0.051469	2.10267	6.5e-06	0.0734557
Q61316	Hspa4	0.067971	0.094765	0.050843	2.07909	6.5e-06	0.071193
Q61462	Cyba	0.028893	0.033192	0.03079	1.26199	0.0170699	0.0309583
Q61490	Alcam	0.018106	0.04372	0.060046	1.53495	0.00471219	0.040624
Q61543	Glg1	0.046078	0.081602	0.090213	2.09431	6.5e-06	0.072631
Q61545	Ewsr1	0.025419	0.041176	0.073306	1.67839	0.00218211	0.0466337
Q61549	Emr1	0.055077	0.02916	0.036944	1.52907	0.0047935	0.0403937
Q61598	Gdi2	0.023602	0.017546	0.027514	0.99176	0.0428976	0.0228873
Q61599	Arhgdib	0.024868	0.036239	0.021981	1.15753	0.0250179	0.027696
Q61655	Ddx19a	0.2459	0.030533	0.036364	2.24955	0	0.104266
Q61656	Ddx5	0.041202	0.062855	0.043975	1.73682	0.0013561	0.049344
Q61699	Hsph1	0.46001	0.080468	0.09556	1.56876	0.0038374	0.212013
Q61753	Phgdh	0.063394	0.043391	0.028969	1.64712	0.00259837	0.0452513
Q61768	Kif5b	0.16752	0.088147	0.0917	2.23823	0	0.115789
Q61792	Lasp1	0.031715	0.058465	0.10947	2.02418	3.25e-05	0.06655
Q61830	Mrc1	0.058135	0.10082	0.089896	2.18059	0	0.0829503
Q61881	Mcm7	0.10753	0.099301	0.20959	2.14392	0	0.138807
Q61937	Npm1	0.13375	0.029764	0.08375	2.1771	0	0.0824213
Q61941	Nnt	0.070319	0.060356	0.15656	2.23762	0	0.095745
Q62186	Ssr4	0.055825	0.030441	0.073663	1.81557	0.000826016	0.0533097
Q62261	Sptbn1	0.12958	0.092945	0.091595	2.24966	0	0.104707
Q62318	Trim28	0.091766	0.024531	0.035832	1.76483	0.00121301	0.0507097
Q62348	Tsn	0.0433	0.27995	0.032971	2.23094	0	0.11874
Q62351	Tfrc	0.020358	0.083397	0.033255	1.6567	0.00245854	0.04567
Q62376	Snrnp70	0.10544	0.092351	0.10928	2.2485	0	0.102357
Q62418	Dbnl	0.1549	0.010813	0.011527	1.91641	0.000325203	0.05908
Q62419	Sh3gl1	0.11165	0.060079	0.046753	2.09633	6.5e-06	0.0728273
Q62422	Ostf1	0.12163	0.046151	0.018272	1.96176	0.000146341	0.0620177
Q62448	Eif4g2	0.090456	0.14708	0.26483	1.94397	0.000276423	0.167455
Q62465	Vat1	0.12914	0.6939	0.041115	0.992096	0.0428553	0.288052
Q63844	Mapk3	0.011309	0.099347	0.020082	1.60793	0.0031187	0.0435793
Q63850	Nup62	0.287	0.33901	0.20343	1.06853	0.0330179	0.27648
Q64010	Crk	0.085331	0.046521	0.079094	2.06939	6.5e-06	0.0703153
Q64012	Raly	0.028322	0.084644	0.11702	2.1327	0	0.076662
Q64105	Spr	0.047631	0.042223	0.24706	2.24465	0	0.112305
Q64133	Maoa	0.03858	0.045003	0.029933	1.46176	0.00679024	0.0378387
Q64324	Stxbp2	0.026137	0.040953	0.045186	1.45053	0.00728455	0.0374253
Q64514	Tpp2	0.17345	0.03795	0.058907	2.21871	0	0.0901023
Q64518	Atp2a3	0.034658	0.077314	0.11454	2.12231	0	0.075504
Q64674	Srm	0.038439	0.057409	0.12806	2.11418	0	0.074636
Q64727	Vcl	0.25875	0.11907	0.044813	2.13187	0	0.140878
Q64737	Gart	0.095167	0.039637	0.072224	2.05437	6.5e-06	0.0690093
Q68FD5	Cltc	0.006797	0.076758	0.019211	1.36115	0.0112098	0.0342553
Q68FH4	Galk2	0.069882	0.022744	0.04374	1.6518	0.0025561	0.0454553
Q68FL4	Ahcyl2	0.19288	0.068402	0.067601	2.24788	0	0.109628
Q69Z38	Peak1	0.12188	0.38531	0.21371	1.33554	0.0126569	0.2403
Q69ZK0	Prex1	0.14024	0.12382	0.23516	1.95226	0.000214634	0.166407
Q69ZN7	Myof	0.055573	0.051289	0.061459	1.86644	0.000452033	0.056107
Q6A028	Swap70	0.090522	0.21998	0.25827	1.76049	0.00125203	0.189591
Q6A065	Cep170	0.25287	0.17686	0.22477	1.51673	0.00503089	0.218167
Q6A068	Cdc5l	0.15617	0.13024	0.19983	1.98587	0.000100813	0.16208
Q6A0A9	FAM120A	0.084224	0.11241	0.0529	2.18207	0	0.083178
Q6GQT9	Nomo1	0.080701	0.24772	0.11793	2.08179	6.5e-06	0.148784
Q6NZJ6	Eif4g1	0.017818	0.059214	0.087643	1.84481	0.00057561	0.0548917
Q6P1B1	Xpnpep1	0.038855	0.051622	0.042467	1.62535	0.00282927	0.0443147
Q6P1F6	Ppp2r2a	0.13579	0.11268	0.14908	2.17739	0	0.132517
Q6P4T2	Snrnp200	0.11756	0.15343	0.14662	2.14165	0	0.139203
Q6P542	Abcf1	0.12392	0.13825	0.21259	2.01472	5.2e-05	0.158253
Q6P549	Inppl1	0.17828	0.12999	0.1316	2.09607	6.5e-06	0.146623
Q6P5E4	Uggt1	0.090275	0.10988	0.073633	2.22337	0	0.0912627
Q6P5F9	Xpo1	0.13786	0.038824	0.035484	2.07393	6.5e-06	0.0707227
Q6P5H2	Nes	0.15245	0.038284	0.049544	2.16058	0	0.0800927
Q6P8X1	Snx6	0.13484	0.10093	0.087356	2.24923	0	0.107709
Q6P9Q6	Fkbp15	0.07807	0.034605	0.031993	1.71311	0.00170081	0.0482227
Q6PAR5	Gapvd1	0.17306	0.051425	0.044738	2.21718	0	0.089741
Q6PB66	Lrpprc	0.14029	0.070155	0.035469	2.17406	0	0.0819713
Q6PDG5	Smarcc2	0.21932	0.078643	0.062508	2.22687	0	0.120157
Q6PDI5	Ecm29	0.22362	0.071942	0.3152	1.64066	0.00268293	0.203587
Q6PDL0	Dync1li2	0.20262	0.065192	0.10825	2.20897	0	0.125354
Q6PDM2	Srsf1	0.042777	0.047061	0.16199	2.18689	0	0.0839427
Q6PFQ7	Rasa4	0.041911	0.041184	0.18675	2.21806	0	0.0899483
Q6PGH2	Hn1l	0.027269	0.050091	0.046394	1.55084	0.00430244	0.0412513
Q6PGL7	Fam21	0.064429	0.069598	0.064055	2.01744	3.25e-05	0.0660273
Q6PHZ2	Camk2d	0.080579	0.042324	0.097878	2.10405	6.5e-06	0.0735937
Q6R5N8	Tlr13	0.0051839	0.051789	0.024562	1.14036	0.0263902	0.0271783
Q6WVG3	Kctd12	0.068707	0.1273	0.018714	2.0832	6.5e-06	0.0715737
Q6Y685	Tacc1	0.27106	0.10482	0.14056	1.90631	0.000364228	0.172147
Q6YGZ1	Hpse	0.389	0.038014	0.045822	2.01947	3.25e-05	0.157612
Q6ZQ38	Cand1	0.057765	0.029538	0.034597	1.53519	0.00471219	0.0406333
Q6ZQI3	Mlec	0.096845	0.074376	0.14139	2.24953	0	0.104204
Q6ZQK5	Acap2	0.10943	0.062584	0.050786	2.11064	6.5e-06	0.0742667
Q6ZQM8	Ugt1a7c	0.014435	0.034492	0.059254	1.41275	0.00880976	0.0360603
Q6ZWN5	Rps9	0.036144	0.023701	0.043091	1.3628	0.0111187	0.034312
Q6ZWU9	Rps27	0.084309	0.41348	0.19529	1.41012	0.00895935	0.231026
Q6ZWX6	Eif2s1	0.10272	0.069086	0.10751	2.22994	0	0.0931053
Q76MZ3	Ppp2r1a	0.057436	0.069391	0.074542	2.03145	1.63e-05	0.067123
Q78PY7	Snd1	0.051968	0.21178	0.032188	2.24382	0	0.0986453
Q7TMB8	Cyfip1	0.18157	0.015906	0.053716	2.18557	0	0.0837307
Q7TMK9	Syncrip	0.032683	0.059454	0.050975	1.70192	0.00185041	0.047704
Q7TMQ7	Wdr91	0.034827	0.052401	0.034335	1.53232	0.00473171	0.040521
Q7TMY8	Huwe1	0.22899	0.13252	0.16865	1.86882	0.000452033	0.17672
Q7TNG5	Eml2	0.03486	0.13277	0.095154	2.20722	0	0.0875947
Q7TPR4	Actn1	0.060485	0.05828	0.06344	1.94244	0.000276423	0.060735
Q7TPV4	Mybbp1a	0.1329	0.064131	0.025417	2.1095	6.5e-06	0.0741493
Q7TQI3	Otub1	0.054739	0.03361	0.046404	1.63941	0.00268293	0.0449177
Q7TQK5	Ccdc93	0.059209	0.13922	0.076095	2.2243	0	0.091508
Q80SW1	Ahcyl1	0.093043	0.033081	0.072047	2.01783	3.25e-05	0.066057
Q80SY3	Atp6v0d2	0.089418	0.12567	0.041911	2.19703	0	0.0856663
Q80TM9	Nisch	0.20851	0.11158	0.22487	1.82769	0.000760976	0.181653
Q80TY0	Fnbp1	0.28665	0.16665	0.11223	1.76969	0.0012065	0.18851
Q80U93	Nup214	0.052399	0.046763	0.061037	1.81727	0.000796748	0.0533997
Q80UJ7	Rab3gap1	0.090867	0.043879	0.14108	2.22591	0	0.091942
Q80UM3	Naa15	0.091055	0.12688	0.16836	2.19487	0	0.128765
Q80UM7	Mogs	0.084173	0.1377	0.074002	2.24379	0	0.098625
Q80UP5	Ankrd13a	0.09754	0.20689	0.25598	1.7842	0.00113496	0.186803
Q80UU9	Pgrmc2	0.025324	0.048363	0.14243	2.08814	6.5e-06	0.072039
Q80VP0	Tecpr1	0.044762	0.29172	0.071397	2.15968	0	0.13596
Q80VQ0	Aldh3b1	0.13243	0.057504	0.044734	2.14591	0	0.0782227
Q80WJ7	Mtdh	0.046083	0.056126	0.02421	1.57297	0.00379187	0.0421397
Q80X50	Ubap2l	0.05123	0.09102	0.062756	2.04635	6.5e-06	0.0683353
Q80X95	Rraga	0.11054	0.050842	0.16175	2.24923	0	0.107711
Q810B6	Ankfy1	0.24171	0.037528	0.061557	2.24255	0	0.113598
Q810U5	Ccdc50	0.24573	0.28	0.11694	1.55001	0.00433496	0.214223
Q8BFR4	Gns	0.041224	0.070347	0.04753	1.81034	0.00083252	0.0530337
Q8BFR5	Tufm	0.088801	0.080854	0.19282	2.22483	0	0.120825
Q8BG05	Hnrnpa3	0.04491	0.040694	0.055197	1.68505	0.00214634	0.0469337
Q8BG07	Pld4	0.053886	0.021831	0.030956	1.39857	0.00956748	0.0355577
Q8BG32	Psmd11	0.06177	0.016892	0.24343	2.24939	0	0.107364
Q8BGC4	Zadh2	0.08704	0.063488	0.080914	2.13691	0	0.0771473
Q8BGH2	Samm50	0.074982	0.050492	0.1204	2.17397	0	0.081958
Q8BGQ7	Aars	0.16949	0.36432	0.078389	1.63656	0.00275122	0.204066
Q8BGS2	Bola2	0.11621	0.013311	0.0080074	1.66062	0.00234471	0.0458428
Q8BH04	Pck2	0.088791	0.040656	0.05238	1.9405	0.000299187	0.060609
Q8BH24	Tm9sf4	0.11141	0.030478	0.01951	1.82475	0.000760976	0.0537993
Q8BH43	Wasf2	0.040655	0.023451	0.038574	1.36031	0.0113041	0.0342267
Q8BH61	F13a1	0.049748	0.088903	0.07953	2.0953	6.5e-06	0.072727
Q8BHG1	Nrd1	0.05376	0.1402	0.085295	2.22987	0	0.093085
Q8BHL5	Elmo2	0.080454	0.10716	0.10115	2.23888	0	0.0962547
Q8BHN3	Ganab	0.010626	0.11302	0.026791	1.75338	0.00131707	0.0501457
Q8BIJ6	Iars2	0.13465	0.020061	0.034452	1.97683	0.000104065	0.0630543
Q8BIJ7	Rufy1	0.18233	0.10937	0.080352	2.214	0	0.124017
Q8BIW1	Prune	0.21564	0.1202	0.32141	1.50903	0.00525529	0.219083
Q8BJ71	Nup93	0.17641	0.17845	0.079533	2.1078	6.5e-06	0.144798
Q8BJS4	Sun2	0.20231	0.061163	0.084678	2.23765	0	0.11605
Q8BJY1	Psmd5	0.10091	0.11314	0.26086	2.01435	5.2e-05	0.158303
Q8BK64	Ahsa1	0.025608	0.036945	0.068142	1.60758	0.0031187	0.043565
Q8BKC5	Ipo5	0.071556	0.06535	0.073208	2.06626	6.5e-06	0.070038
Q8BKE6	Cyp20a1	0.10824	0.093073	0.066022	2.21441	0	0.0891117
Q8BKS9	Kiaa0020	0.12779	0.029949	0.040262	2.01709	4.55e-05	0.0660003
Q8BL66	Eea1	0.042563	0.11408	0.041643	2.01832	3.25e-05	0.0660953
Q8BL97	Srsf7	0.24743	0.13213	0.25938	1.56055	0.00405203	0.21298
Q8BLF1	Nceh1	0.035669	0.01784	0.038372	1.25167	0.0177919	0.030627
Q8BMA6	Srp68	0.09543	0.12317	0.16597	2.19737	0	0.12819
Q8BMD8	Slc25a24	0.1197	0.061312	0.071699	2.18869	0	0.084237
Q8BMF4	Dlat	0.14075	0.076356	0.14306	2.22717	0	0.120055
Q8BMJ2	Lars	0.070896	0.084737	0.10208	2.19835	0	0.0859043
Q8BMK4	Ckap4	0.12512	0.03565	0.022798	1.94937	0.000227642	0.0611893
Q8BMQ2	Gtf3c4	0.13811	0.41259	0.31793	0.982572	0.0443187	0.289543
Q8BMS1	Hadha	0.029814	0.1023	0.033228	1.84882	0.000523577	0.055114
Q8BP47	Nars	0.031954	0.025706	0.023179	1.13262	0.0269951	0.0269463
Q8BP92	Rcn2	0.023374	0.083779	0.037009	1.70949	0.00173333	0.048054
Q8BPU7	Elmo1	0.059724	0.038586	0.047717	1.72277	0.00154146	0.0486757
Q8BQ47	Cnpy4	0.045892	0.020519	0.058942	1.56417	0.00395122	0.0417843
Q8BSY0	Asph	0.11907	0.019979	0.034969	1.89884	0.000409756	0.058006
Q8BT60	Cpne3	0.047048	0.035897	0.044289	1.57966	0.00367805	0.0424113
Q8BTI8	Srrm2	0.060993	0.071866	0.048995	1.94064	0.000299187	0.060618
Q8BU30	Iars	0.047627	0.082644	0.10721	2.15343	0	0.0791603
Q8BUK6	Hook3	0.24142	0.14713	0.13878	1.87661	0.000445528	0.175777
Q8BWG8	Arrb1	0.081957	0.19418	0.51931	1.1477	0.0256715	0.265149
Q8BWQ6		0.10849	0.056011	0.089658	2.19158	0	0.0847197
Q8BWT1	Acaa2	0.12758	0.11612	0.39399	1.56408	0.00395122	0.212563
Q8BWY3	Etf1	0.052767	0.086516	0.034989	1.90024	0.0004	0.0580907
Q8BX70	Vps13c	0.083365	0.092249	0.068431	2.16973	0	0.0813483
Q8BY87	Usp47	0.39189	0.10315	0.18817	1.43707	0.00782764	0.227737
Q8BYC6	Taok3	0.15796	0.063698	0.047757	2.21745	0	0.089805
Q8BYW1	Arhgap25	0.025642	0.04568	0.091293	1.83227	0.000679675	0.054205
Q8BZN6	Dock10	0.2194	0.16962	0.12639	1.9091	0.000341463	0.171803
Q8C052	Map1s	0.057222	0.13559	0.10813	2.24637	0	0.100314
Q8C0C7	Farsa	0.046058	0.035345	0.046202	1.58268	0.00363902	0.042535
Q8C0E2	Vps26b	0.068884	0.28152	0.20026	1.81169	0.000826016	0.183555
Q8C0I1	Agps	0.021741	0.096856	0.078255	2.01207	5.2e-05	0.0656173
Q8C129	Lnpep	0.057682	0.070291	0.037259	1.84816	0.000530081	0.0550773
Q8C147	Dock8	0.06339	0.090449	0.17681	2.2473	0	0.110216
Q8C166	Cpne1	0.041007	0.048218	0.070249	1.8127	0.000826016	0.053158
Q8C1B7	Sept11	0.61588	0.09577	0.061301	1.20239	0.0213886	0.25765
Q8C2Q3	Rbm14	0.084869	0.053274	0.067264	2.04796	6.5e-06	0.068469
Q8C3J5	Dock2	0.077898	0.15465	0.13346	2.22104	0	0.122003
Q8C754	Vps52	0.196	0.17949	0.1045	2.00169	7.8e-05	0.159997
Q8C7R4	Uba6	0.073586	0.017953	0.16547	2.19705	0	0.0856697
Q8C7X2	Emc1	0.44044	0.10251	0.065077	1.64847	0.00256585	0.202676
Q8CAQ8	Immt	0.15117	0.075848	0.046229	2.22267	0	0.0910823
Q8CBY8	Dctn4	0.075078	0.056366	0.24589	2.20732	0	0.125778
Q8CCH2	Nhlrc3	0.077009	0.081286	0.083738	2.16491	0	0.0806777
Q8CDG3	Vcpip1	0.29177	0.30178	0.13214	1.32293	0.0131187	0.241897
Q8CDN6	Txnl1	0.058246	0.045079	0.18626	2.23953	0	0.0965283
Q8CE50	Snx30	0.16344	0.35433	0.24856	1.21883	0.0203122	0.255443
Q8CG47	Smc4	0.38686	0.18387	0.10887	1.44699	0.00741463	0.226533
Q8CG48	Smc2	0.077824	0.058209	0.17299	2.24896	0	0.103008
Q8CGC7	Eprs	0.078946	0.072946	0.068131	2.10153	6.5e-06	0.073341
Q8CGK3	Lonp1	0.031519	0.052919	0.02448	1.41963	0.0085626	0.036306
Q8CGP6	Hist1h2ah	0.0085926	0.050065	0.016453	1.06762	0.0330472	0.0250369
Q8CH18	Ccar1	0.03798	0.048608	0.044295	1.60908	0.00310569	0.0436277
Q8CHC4	Synj1	0.48443	0.041275	0.058931	1.71529	0.00169431	0.194879
Q8CHP8	Pgp	0.023037	0.35993	0.044426	2.12232	0	0.142464
Q8CI51	Pdlim5	0.029949	0.045166	0.050681	1.56784	0.00386016	0.041932
Q8CI94	Pygb	0.058084	0.085906	0.090563	2.1456	0	0.0781843
Q8CIE6	Copa	0.060433	0.034384	0.050424	1.7172	0.00163252	0.0484137
Q8CIG8	Prmt5	0.25284	0.1544	0.23448	1.55269	0.00425041	0.213907
Q8CIH5	Plcg2	0.093333	0.078456	0.074466	2.17483	0	0.082085
Q8CIN4	Pak2	0.049271	0.04469	0.035811	1.60021	0.00329431	0.0432573
Q8JZK9	Hmgcs1	0.042972	0.11109	0.23357	2.19289	0	0.129211
Q8JZM7	Cdc73	0.18664	0.12081	0.12029	2.12161	0	0.14258
Q8JZN5	Acad9	0.22907	0.10076	0.13599	2.03654	1.3e-05	0.155273
Q8JZQ9	Eif3b	0.026711	0.2662	0.1595	2.06807	6.5e-06	0.150804
Q8JZV7	Amdhd2	0.03471	0.04173	0.049485	1.5689	0.0038374	0.041975
Q8K0G5	Tssc1	0.23922	0.075159	0.18425	1.95381	0.000185366	0.16621
Q8K124	Plekho2	0.02251	0.047803	0.023164	1.26821	0.0165203	0.031159
Q8K1E0	Stx5	0.076382	0.17254	0.099005	2.23782	0	0.115976
Q8K1J6	Trnt1	0.12301	0.06619	0.24376	2.11082	6.5e-06	0.14432
Q8K1M6	Dnm1l	0.10988	0.31677	0.079339	1.93436	0.000312195	0.168663
Q8K224	Nat10	0.22718	0.07293	0.4477	1.2656	0.0167187	0.24927
Q8K297	Colgalt1	0.15056	0.10681	0.18048	2.10043	6.5e-06	0.14595
Q8K2B3	Sdha	0.024312	0.05341	0.022628	1.33751	0.0125561	0.03345
Q8K2Q9	Kiaa1598	0.064013	0.16693	0.096753	2.24823	0	0.109232
Q8K310	Matr3	0.01204	0.009881	0.055352	1.09242	0.0308911	0.0257577
Q8K352	Sash3	0.29309	0.092412	0.065551	2.07117	6.5e-06	0.150351
Q8K400	Stxbp5	0.07435	0.10832	0.092822	2.2255	0	0.0918307
Q8K4Z5	Sf3a1	0.064069	0.08629	0.059699	2.06605	6.5e-06	0.0700193
Q8R050	Gspt1	0.14762	0.13	0.29682	1.74436	0.00133658	0.19148
Q8R081	Hnrnpl	0.031043	0.032922	0.032544	1.29916	0.0145984	0.0321697
Q8R0X7	Sgpl1	0.023531	0.018174	0.050054	1.2504	0.0179382	0.0305863
Q8R0Y6	Aldh1l1	0.065324	0.1989	0.13148	2.18039	0	0.131901
Q8R146	Apeh	0.053452	0.029318	0.039738	1.54035	0.00462439	0.040836
Q8R1B4	Eif3c	0.049627	0.039981	0.10194	1.98807	9.11e-05	0.0638493
Q8R1F1	Fam129b	0.033847	0.031862	0.044532	1.43189	0.00803902	0.036747
Q8R307	Vps18	0.13389	0.079954	0.17521	2.19077	0	0.129685
Q8R361	Rab11fip5	0.06003	0.30627	0.31749	1.43548	0.00789919	0.22793
Q8R4X3	Rbm12	0.15907	0.14332	0.091361	2.18351	0	0.13125
Q8R550	Sh3kbp1	0.094609	0.15494	0.15478	2.16593	0	0.134776
Q8R5A3	Apbb1ip	0.022567	0.024888	0.034148	1.14112	0.0263252	0.027201
Q8R5H1	Usp15	0.041518	0.08213	0.088734	2.07472	6.5e-06	0.070794
Q8R5M8	Cadm1	0.068598	0.20288	0.10874	2.20346	0	0.126739
Q8VBT6	Apobr	0.24113	0.11879	0.11237	2.02081	3.25e-05	0.15743
Q8VCI0	Plbd1	0.05573	0.027433	0.084746	1.86403	0.000461789	0.0559697
Q8VCI5	Pex19	0.11349	0.24871	0.10656	2.02943	2.28e-05	0.156253
Q8VCT3	Rnpep	0.1705	0.057806	0.14859	2.20789	0	0.125632
Q8VCW4	Unc93b1	0.041677	0.064626	0.071301	1.91836	0.000325203	0.0592013
Q8VD04	Gripap1	0.19651	0.12866	0.085175	2.15523	0	0.136782
Q8VD75	Hip1	0.064491	0.063586	0.10334	2.13683	0	0.077139
Q8VDD5	Myh9	0.045119	0.031235	0.15521	2.13725	0	0.077188
Q8VDJ3	Hdlbp	0.040246	0.037645	0.070881	1.74195	0.00133658	0.0495907
Q8VDM4	Psmd2	0.058501	0.068049	0.064311	1.98486	0.000100813	0.0636203
Q8VDM6	Hnrnpul1	0.085591	0.203	0.13457	2.13082	0	0.141054
Q8VDN2	Atp1a1	0.024143	0.052532	0.14842	2.11792	0	0.0750317
Q8VDP3	Mical1	0.034081	0.12552	0.046466	2.05058	6.5e-06	0.068689
Q8VDQ8	Sirt2	0.042787	0.054576	0.060709	1.8038	0.000868293	0.0526907
Q8VDV3	Rab3il1	0.079174	0.22027	0.041521	2.24245	0	0.113655
Q8VE11	Mtmr6	0.087971	0.4822	0.27188	1.04024	0.036013	0.280684
Q8VE47	Uba5	0.060251	0.078472	0.056097	2.00303	7.8e-05	0.06494
Q8VE99	Ccdc115	0.20974	0.25991	0.039595	1.92568	0.000318699	0.169748
Q8VEK3	Hnrnpu	0.01773	0.058879	0.11773	2.00087	7.8e-05	0.0647797
Q8VH51	Rbm39	0.058737	0.046754	0.15264	2.19912	0	0.0860437
Q8VIJ6	Sfpq	0.02615	0.13725	0.044747	2.05873	6.5e-06	0.0693823
Q91V12	Acot7	0.10669	0.1013	0.13319	2.24233	0	0.113727
Q91V41	Rab14	0.3759	0.36446	0.01896	1.2364	0.0190244	0.253107
Q91V61	Sfxn3	0.019276	0.065986	0.013049	1.31728	0.0134634	0.0327703
Q91V92	Acly	0.167	0.058035	0.083377	2.24883	0	0.102804
Q91VD9	Ndufs1	0.062325	0.070871	0.11153	2.17132	0	0.0815753
Q91VH2	Snx9	0.10485	0.039642	0.22439	2.21778	0	0.122961
Q91VH6	Memo1	0.073904	0.10452	0.062983	2.16338	0	0.080469
Q91VR2	Atp5c1	0.025759	0.016162	0.033023	1.0657	0.0332585	0.0249813
Q91VR5	Ddx1	0.012719	0.042193	0.022752	1.09687	0.0303415	0.025888
Q91VW3	Sh3bgrl3	0.037114	0.069259	0.059412	1.85147	0.000523577	0.0552617
Q91VW5	Golga4	0.19182	0.25605	0.13876	1.7096	0.00173333	0.195543
Q91W50	Csde1	0.14541	0.29871	0.16579	1.64309	0.00264715	0.203303
Q91W90	Txndc5	0.02696	0.17476	0.060894	2.20694	0	0.087538
Q91WC0	Setd3	0.11856	0.21283	0.056421	2.19263	0	0.12927
Q91WC9	Daglb	0.50939	0.044305	0.0415	1.68513	0.00214634	0.198398
Q91WJ8	Fubp1	0.039536	0.050378	0.058615	1.74027	0.00133658	0.0495097
Q91WN1	Dnajc9	0.037605	0.3045	0.21548	1.79219	0.00101789	0.185862
Q91WQ3	Yars	0.47417	0.17753	0.12712	1.18795	0.0225431	0.259607
Q91X52	Dcxr	0.027648	0.088974	0.25957	2.2088	0	0.125397
Q91YH5	Atl3	0.058931	0.026089	0.057968	1.70103	0.00185041	0.0476627
Q91YI0	Asl	0.16787	0.097385	0.14565	2.1542	0	0.136968
Q91YI4	Arrb2	0.2133	0.053808	0.087145	2.2327	0	0.118084
Q91YP2	Nln	0.084245	0.067242	0.11783	2.21731	0	0.0897723
Q91YQ5	Rpn1	0.029083	0.097727	0.10243	2.13051	0	0.0764133
Q91YR1	Twf1	0.030996	0.047429	0.091059	1.87319	0.000452033	0.0564947
Q91YR7	Prpf6	0.3263	0.096362	0.086151	1.92683	0.000318699	0.169604
Q91YR9	Ptgr1	0.048023	0.029415	0.030873	1.41396	0.00879024	0.0361037
Q91YS8	Camk1	0.19489	0.069256	0.078884	2.24119	0	0.114343
Q91YT0	Ndufv1	0.14681	0.056134	0.23308	2.10434	6.5e-06	0.145341
Q91YW3	Dnajc3	0.16809	0.11216	0.1357	2.14481	0	0.13865
Q91ZA3	Pcca	0.10352	0.099455	0.1458	2.23718	0	0.116258
Q91ZJ5	Ugp2	0.013901	0.05879	0.038531	1.44091	0.00769431	0.037074
Q91ZW3	Smarca5	0.21135	0.2017	0.032573	2.08341	6.5e-06	0.148541
Q91ZX7	Lrp1	0.17393	0.060164	0.056851	2.24055	0	0.0969817
Q920A5	Scpep1	0.14073	0.51094	0.15004	1.13279	0.0269919	0.267237
Q920Q4	Vps16	0.056614	0.096212	0.089748	2.16622	0	0.080858
Q921F2	Tardbp	0.012108	0.010347	0.0853	1.40876	0.00905366	0.0359183
Q921F4	Hnrnpll	0.030778	0.10215	0.035362	1.86626	0.000452033	0.0560967
Q921G6	Lrch4	0.098213	0.052485	0.05664	2.05559	6.5e-06	0.0691127
Q921G7	Etfdh	0.17348	0.13714	0.16531	2.01182	5.2e-05	0.158643
Q921H8	Acaa1a	0.059927	0.025654	0.030429	1.48406	0.00607155	0.03867
Q921M3	Sf3b3	0.019939	0.06562	0.093423	1.92568	0.000318699	0.0596607
Q921M7	Fam49b	0.028119	0.017639	0.026046	1.02908	0.0374276	0.0239347
Q921T2	Tor1aip1	0.063552	0.051588	0.022224	1.65938	0.00242602	0.045788
Q922B2	Dars	0.062608	0.078743	0.11068	2.1873	0	0.0840103
Q922D8	Mthfd1	0.055704	0.038577	0.055953	1.752	0.00131707	0.050078
Q922J3	Clip1	0.16404	0.086114	0.11212	2.22504	0	0.120758
Q922K7	Nop2	0.23585	0.21305	0.24726	1.40176	0.00942114	0.232053
Q922Q8	Lrrc59	0.031871	0.035722	0.033313	1.34299	0.0122602	0.0336353
Q922R8	Pdia6	0.027124	0.018707	0.10126	1.73026	0.0014374	0.0490303
Q923D2	Blvrb	0.12003	0.026524	0.11701	2.20851	0	0.0878547
Q93092	Taldo1	0.0051115	0.055947	0.034152	1.28598	0.0154992	0.0317368
Q99020	Hnrnpab	0.010474	0.088139	0.1973	2.24381	0	0.0986377
Q99104	Myo5a	0.087406	0.10401	0.083416	2.22469	0	0.0916107
Q99J47	Dhrs7b	0.079497	0.24547	0.1911	1.90732	0.000364228	0.172022
Q99J99	Mpst	0.067941	0.17498	0.13072	2.21205	0	0.124547
Q99JI6	Rap1b	0.11821	0.14778	0.13187	2.17688	0	0.13262
Q99JW4	Lims1	0.14351	0.031654	0.051031	2.12133	0	0.0753983
Q99JY0	Hadhb	0.28047	0.052156	0.084289	2.14298	0	0.138972
Q99JY9	Actr3	0.036471	0.035088	0.053354	1.56052	0.00405203	0.0416377
Q99K01	Pdxdc1	0.11488	0.088107	0.049944	2.18913	0	0.0843103
Q99K28	Arfgap2	0.2592	0.32577	0.22231	1.11966	0.0280488	0.269093
Q99K51	Pls3	0.6438	0.058504	0.092899	1.14828	0.0256325	0.265068
Q99K70	Rragc	0.11916	0.033309	0.078295	2.13496	0	0.0769213
Q99K85	Psat1	0.065656	0.071945	0.094713	2.13938	0	0.077438
Q99KC8	Vwa5a	0.037231	0.055613	0.082185	1.90441	0.00036748	0.058343
Q99KE1	Me2	0.026288	0.033539	0.08718	1.72967	0.0014374	0.0490023
Q99KF1	Tmed9	0.044221	0.089408	0.1193	2.18913	0	0.0843097
Q99KI0	Aco2	0.017092	0.040033	0.069329	1.57326	0.00379187	0.0421513
Q99KJ8	Dctn2	0.070471	0.037402	0.056035	1.84016	0.000598374	0.054636
Q99KK7	Dpp3	0.037584	0.021914	0.025343	1.17671	0.0234602	0.0282803
Q99KN9	Clint1	0.034816	0.034823	0.048887	1.50617	0.00528455	0.0395087
Q99KP6	Prpf19	0.017772	0.032055	0.046841	1.30077	0.0144455	0.0322227
Q99KQ4	Nampt	0.18117	0.10793	0.1296	2.13955	0	0.139567
Q99KV1	Dnajb11	0.028927	0.021777	0.024682	1.0708	0.0328065	0.0251287
Q99L04	Dhrs1	0.02805	0.079131	0.035682	1.70012	0.00187642	0.047621
Q99L13	Hibadh	0.057865	0.06647	0.045603	1.87581	0.000445528	0.056646
Q99L45	Eif2s2	0.028832	0.023398	0.025788	1.10089	0.0300715	0.026006
Q99L47	St13	0.089066	0.067632	0.054994	2.07217	6.5e-06	0.070564
Q99LB2	Dhrs4	0.25235	0.20208	0.061151	1.90864	0.000341463	0.17186
Q99LC3	Ndufa10	0.12062	0.048549	0.08693	2.19534	0	0.0853663
Q99LF4	Rtcb	0.09734	0.32949	0.14857	1.74163	0.00133658	0.1918
Q99LJ0	Cttnbp2nl	0.048872	0.15971	0.25208	2.04885	6.5e-06	0.153554
Q99LX0	Park7	0.018598	0.024653	0.026124	1.00029	0.0416293	0.023125
Q99LY9	Ndufs5	0.24	0.31231	0.030156	1.72149	0.00156423	0.194155
Q99M31	Hspa14	0.1108	0.16567	0.14391	2.13629	0	0.140127
Q99M87	Dnaja3	0.33839	0.169	0.33598	1.03732	0.0362602	0.281123
Q99MD9	Nasp	0.13393	0.076934	0.12152	2.24666	0	0.110795
Q99MK8	Adrbk1	0.090038	0.26087	0.19329	1.82982	0.000741463	0.181399
Q99MN1	Kars	0.16705	0.062943	0.04018	2.21852	0	0.0900577
Q99N69	Lpxn	0.022636	0.026759	0.061244	1.43556	0.00789919	0.0368797
Q99NB1	Acss1	0.16858	0.35284	0.059229	1.72667	0.00146342	0.19355
Q99NB9	Sf3b1	0.067693	0.042075	0.098613	2.05964	6.5e-06	0.0694603
Q99P72	Rtn4	0.043312	0.13523	0.062214	2.16177	0	0.080252
Q99P88	Nup155	0.10541	0.081703	0.18012	2.21967	0	0.122411
Q99P91	Gpnmb	0.093853	0.71191	0.027803	1.05921	0.0342927	0.277855
Q99PL5	Rrbp1	0.053422	0.040904	0.032092	1.57297	0.00379187	0.0421393
Q99PT1	Arhgdia	0.097921	0.090759	0.089508	2.22868	0	0.0927293
Q99PV0	Prpf8	0.082972	0.065697	0.18099	2.24764	0	0.109886
Q9CPR4	Rpl17	0.10385	0.052862	0.064433	2.10525	6.5e-06	0.073715
Q9CPT5	Nop16	0.094616	0.10659	0.1343	2.24533	0	0.111835
Q9CPU0	Glo1	0.14831	0.1316	0.10182	2.20138	0	0.127243
Q9CPV4	Glod4	0.14469	0.055307	0.03125	2.13635	0	0.0770823
Q9CPX6	Atg3	0.13013	0.1255	0.073462	2.24782	0	0.109697
Q9CPY7	Lap3	0.068461	0.03802	0.086455	1.99448	8.78e-05	0.064312
Q9CQ22	Lamtor1	0.017815	0.047127	0.021751	1.19675	0.0218276	0.0288977
Q9CQ26	Stambp	0.081991	0.11672	0.088951	2.23798	0	0.0958873
Q9CQ48	Nudcd2	0.1573	0.11275	0.16703	2.10209	6.5e-06	0.145693
Q9CQ60	Pgls	0.014447	0.06162	0.029445	1.38755	0.0100748	0.0351707
Q9CQC8	Spg21	0.10773	0.095187	0.10258	2.24805	0	0.101832
Q9CQF9	Pcyox1	0.12358	0.19551	0.14646	2.03719	1.3e-05	0.155183
Q9CQI6	Cotl1	0.026721	0.11274	0.061037	2.02778	2.28e-05	0.0668327
Q9CQN1	Trap1	0.11755	0.095596	0.085911	2.24549	0	0.0996857
Q9CQQ7	Atp5f1	0.056273	0.08309	0.056263	2.00664	6.83e-05	0.0652087
Q9CQR6	Ppp6c	0.15458	0.056542	0.068795	2.23059	0	0.0933057
Q9CQW1	Ykt6	0.068994	0.069956	0.053206	1.99089	9.11e-05	0.064052
Q9CQW2	Arl8b	0.03763	0.17201	0.0086045	2.09552	6.5e-06	0.0727482
Q9CQW9	Ifitm3	0.059539	0.013345	0.018452	1.24599	0.0182992	0.0304453
Q9CQX2	Cyb5b	0.075779	0.19238	0.097922	2.22096	0	0.122027
Q9CR26	Vta1	0.11797	0.09588	0.053631	2.21463	0	0.0891603
Q9CR57	Rpl14	0.047615	0.012408	0.0062506	0.962935	0.0466634	0.0220912
Q9CR61	Ndufb7	0.057429	0.05507	0.051986	1.84366	0.00057561	0.0548283
Q9CR68	Uqcrfs1	0.027442	0.16814	0.063183	2.20027	0	0.086255
Q9CRB9	Chchd3	0.039546	0.014097	0.20672	2.2031	0	0.0867877
Q9CSH3	Dis3	0.075588	0.081083	0.10066	2.19765	0	0.085777
Q9CSN1	Snw1	0.12129	0.21729	0.48922	1.07225	0.0326341	0.275933
Q9CU62	Smc1a	0.15518	0.1466	0.19326	1.96318	0.000146341	0.165013
Q9CVB6	Arpc2	0.11892	0.173	0.10635	2.1762	0	0.132757
Q9CW03	Smc3	0.15235	0.14766	0.28421	1.71648	0.00166504	0.19474
Q9CWJ9	Atic	0.032452	0.041491	0.052715	1.57494	0.00374634	0.0422193
Q9CWK8	Snx2	0.036887	0.020002	0.036791	1.2703	0.0164195	0.0312267
Q9CWM4	Pfdn1	0.021984	0.15501	0.096075	2.22244	0	0.091023
Q9CX00	Ist1	0.019025	0.01944	0.070147	1.41678	0.00869919	0.036204
Q9CX34	Sugt1	0.15716	0.028217	0.050365	2.14882	0	0.0785807
Q9CXT8	Pmpcb	0.090884	0.13746	0.10362	2.24682	0	0.110655
Q9CXW3	Cacybp	0.045197	0.063853	0.017901	1.57734	0.00371057	0.042317
Q9CY64	Blvra	0.016519	0.049297	0.058021	1.55154	0.00427642	0.041279
Q9CYH2	Fam213a	0.13863	0.14301	0.091304	2.21291	0	0.124315
Q9CZ13	Uqcrc1	0.099917	0.078535	0.081536	2.20245	0	0.0866627
Q9CZ30	Ola1	0.13787	0.026547	0.20674	2.21509	0	0.123719
Q9CZD3	Gars	0.1018	0.15777	0.11562	2.21009	0	0.125063
Q9CZE3	Rab32	0.12885	0.086054	0.13527	2.2361	0	0.116725
Q9CZM2	Rpl15	0.069467	0.051853	0.033812	1.78477	0.00113496	0.0517107
Q9CZU6	Cs	0.099155	0.0087423	0.34959	2.05632	6.5e-06	0.152496
Q9CZX8	Rps19	0.050212	0.038544	0.060468	1.74507	0.00133658	0.0497413
Q9D051	Pdhb	0.10879	0.068088	0.1132	2.2399	0	0.0966927
Q9D0B6	Pbdc1	0.060899	0.097125	0.076479	2.14546	0	0.0781677
Q9D0E1	Hnrnpm	0.086081	0.040455	0.045325	1.88677	0.000429268	0.057287
Q9D0F3	Lman1	0.22872	0.12593	0.41313	1.21522	0.0206894	0.255927
Q9D0F9	Pgm1	0.10223	0.10337	0.085017	2.24031	0	0.0968723
Q9D0I9	Rars	0.057144	0.023151	0.060123	1.68222	0.0021626	0.046806
Q9D0K2	Oxct1	0.047972	0.12489	0.044843	2.09367	6.5e-06	0.0725683
Q9D0L8	Rnmt	0.1412	0.078034	0.60922	1.07076	0.0328065	0.276151
Q9D0M3	Cyc1	0.033871	0.086281	0.077135	2.01398	5.2e-05	0.0657623
Q9D172	D10Jhu81e	0.034973	0.054857	0.073099	1.83419	0.00064065	0.0543097
Q9D1A2	Cndp2	0.044735	0.027268	0.079905	1.76335	0.00121301	0.050636
Q9D1D4	Tmed10	0.0027241	0.097499	0.53576	1.56891	0.0038374	0.211994
Q9D1E6	Tbcb	0.59659	0.030693	0.1216	1.26286	0.0169919	0.249628
Q9D1J3	Sarnp	0.066835	0.026203	0.14338	2.15062	0	0.078806
Q9D1M0	Sec13	0.039538	0.10894	0.050354	2.02068	3.25e-05	0.0662773
Q9D1P4	Chordc1	0.086581	0.24045	0.084979	2.15217	0	0.137337
Q9D1Q6	Erp44	0.033305	0.22959	0.087827	2.23566	0	0.116907
Q9D2G2	Dlst	0.0348	0.02868	0.10284	1.85465	0.000504065	0.05544
Q9D2R0	Aacs	0.12423	0.23727	0.12027	1.99721	8.13e-05	0.16059
Q9D2V7	Coro7	0.063443	0.11	0.10709	2.23125	0	0.093511
Q9D379	Ephx1	0.029458	0.025824	0.09226	1.73341	0.00139837	0.0491807
Q9D662	Sec23b	0.13286	0.076741	0.091695	2.24652	0	0.100432
Q9D6M3	Slc25a22	0.025907	0.10259	0.096205	2.11669	0	0.0749007
Q9D6R2	Idh3a	0.026461	0.037218	0.0886	1.76584	0.00121301	0.0507597
Q9D7B6	Acad8	0.067935	0.29271	0.2725	1.57695	0.00371382	0.211048
Q9D7X3	Dusp3	0.034421	0.021214	0.054505	1.43096	0.00805203	0.0367133
Q9D819	Ppa1	0.066019	0.058387	0.089866	2.08159	6.5e-06	0.071424
Q9D855	Uqcrb	0.072715	0.01562	0.052805	1.68754	0.00213658	0.0470467
Q9D8E6	Rpl4	0.02694	0.008711	0.03189	0.978281	0.0447089	0.0225137
Q9D8T2	Gsdmdc1	0.10864	0.077134	0.056645	2.16585	0	0.0808063
Q9D8U8	Snx5	0.055657	0.088466	0.027394	1.88482	0.000429268	0.0571723
Q9D8W5	Psmd12	0.16074	0.091216	0.095334	2.23829	0	0.115763
Q9D906	Atg7	0.045367	0.079881	0.067067	1.99162	9.11e-05	0.064105
Q9D964	Gatm	0.029661	0.15224	0.032211	2.08101	6.5e-06	0.0713707
Q9DAR7	Dcps	0.067526	0.067126	0.11465	2.18157	0	0.0831007
Q9DAS9	Gng12	0.056622	0.40548	0.028924	1.97359	0.000110569	0.163675
Q9DAU1	Cnpy3	0.098608	0.022322	0.055082	1.90977	0.000341463	0.0586707
Q9DB05	Napa	0.045368	0.080451	0.042897	1.86874	0.000452033	0.0562387
Q9DB25	Alg5	0.060665	0.1701	0.16567	2.1792	0	0.132145
Q9DBC7	Prkar1a	0.011285	0.011868	0.072447	1.28995	0.0151935	0.0318667
Q9DBG3	Ap2b1	0.69082	0.034813	0.14113	0.986536	0.0435577	0.288921
Q9DBG6	Rpn2	0.075183	0.05479	0.041472	1.88442	0.000429268	0.0571483
Q9DBH5	Lman2	0.076286	0.22899	0.033145	2.24388	0	0.112807
Q9DBJ1	Pgam1	0.029577	0.029365	0.025922	1.17696	0.0234602	0.028288
Q9DBP5	Cmpk1	0.010471	0.0064426	0.088435	1.38599	0.0101236	0.0351162
Q9DBR7	Ppp1r12a	0.10195	0.29257	0.10076	1.96256	0.000146341	0.165093
Q9DC51	Gnai3	0.078691	0.051495	0.064013	2.00023	7.8e-05	0.064733
Q9DC61	Pmpca	0.09628	0.14599	0.11324	2.23159	0	0.118503
Q9DC69	Ndufa9	0.1798	0.089866	0.094399	2.22315	0	0.121355
Q9DCB8	Isca2	0.26588	0.2127	0.20486	1.43644	0.0078439	0.227813
Q9DCC4	Pycrl	0.25762	0.035068	0.085011	2.20684	0	0.1259
Q9DCD0	Pgd	0.045484	0.030812	0.021263	1.30974	0.0140098	0.0325197
Q9DCL9	Paics	0.11445	0.058806	0.061476	2.14609	0	0.078244
Q9DCN2	Cyb5r3	0.039944	0.027416	0.030936	1.31713	0.0134732	0.0327653
Q9DCT2	Ndufs3	0.043665	0.051157	0.061222	1.79072	0.00103415	0.0520147
Q9DCW4	Etfb	0.036867	0.01573	0.030198	1.15431	0.0252618	0.0275983
Q9DCX2	Atp5h	0.29648	0.039909	0.099659	2.10429	6.5e-06	0.145349
Q9EP69	Sacm1l	0.078517	0.069866	0.11594	2.20973	0	0.0881077
Q9EP89	Lactb	0.16832	0.15484	0.41162	1.29918	0.0145951	0.244927
Q9EPB4	Pycard	0.07713	0.14399	0.099911	2.24952	0	0.10701
Q9EPE9	Atp13a1	0.1117	0.10468	0.13433	2.23567	0	0.116903
Q9EPK7	Xpo7	0.050839	0.062474	0.054008	1.86058	0.000461789	0.0557737
Q9EPU0	Upf1	0.084483	0.07327	0.083777	2.16368	0	0.08051
Q9EQ06	Hsd17b11	0.039163	0.091768	0.024925	1.7895	0.00107317	0.051952
Q9EQ32	Pik3ap1	0.05326	0.073311	0.16364	2.24	0	0.096737
Q9EQH2	Erap1	0.03295	0.098927	0.074576	2.05211	6.5e-06	0.0688177
Q9EQH3	Vps35	0.053066	0.069481	0.15967	2.23299	0	0.0940723
Q9EQK5	Mvp	0.13875	0.067392	0.12459	2.24727	0	0.110244
Q9EQP2	Ehd4	0.019695	0.05264	0.018345	1.23912	0.0187967	0.0302267
Q9EQU5	Set	0.02174	0.039329	0.052534	1.46255	0.00678374	0.0378677
Q9ER00	Stx12	0.13636	0.041061	0.06987	2.17716	0	0.0824303
Q9ER72	Cars	0.12437	0.017437	0.096676	2.15602	0	0.0794943
Q9ERB0	Snap29	0.034018	0.044287	0.070808	1.74431	0.00133658	0.0497043
Q9ERE7	Mesdc2	0.085336	0.1332	0.043701	2.20631	0	0.0874123
Q9ERF3	Wdr61	0.18501	0.18689	0.24691	1.61771	0.00294959	0.20627
Q9ERG2	Strn3	0.25918	0.22386	0.13273	1.62637	0.00282602	0.205257
Q9ERK4	Cse1l	0.018814	0.029326	0.040102	1.21334	0.020826	0.029414
Q9ERU9	Ranbp2	0.1761	0.3183	0.16704	1.49732	0.00555772	0.22048
Q9ES28	Arhgef7	0.16552	0.049487	0.066677	2.23245	0	0.0938947
Q9ES52	Inpp5d	0.12989	0.13816	0.099178	2.21967	0	0.122409
Q9ESL4	Zak	0.41592	0.073907	0.11903	1.6461	0.00260163	0.202952
Q9EST5	Anp32b	0.13886	0.13317	0.0329	2.24787	0	0.101643
Q9ESY9	Ifi30	0.33323	0.14425	0.15574	1.57674	0.00371382	0.211073
Q9ET01	Pygl	0.11749	0.067411	0.086059	2.21962	0	0.09032
Q9JHJ0	Tmod3	0.030605	0.077048	0.039035	1.72743	0.00146342	0.048896
Q9JHK5	Plek	0.029577	0.029571	0.042376	1.34905	0.0117594	0.0338413
Q9JHU4	Dync1h1	0.047929	0.059175	0.18551	2.24173	0	0.097538
Q9JI11	Stk4	0.096575	0.18556	0.15994	2.09126	6.5e-06	0.147358
Q9JI75	Nqo2	0.099495	0.23493	0.06545	2.17353	0	0.133292
Q9JIF0	Prmt1	0.047277	0.12447	0.1537	2.24879	0	0.108482
Q9JIF7	Copb1	0.024022	0.03224	0.065826	1.53679	0.00470569	0.040696
Q9JIG7	Ccdc22	0.17842	0.09196	0.044905	2.24973	0	0.105095
Q9JIK5	Ddx21	0.040095	0.07658	0.12612	2.16675	0	0.0809317
Q9JJ28	Flii	0.1186	0.16666	0.064614	2.23633	0	0.116625
Q9JJI8	Rpl38	0.064162	0.026819	0.014207	1.38446	0.0101951	0.0350627
Q9JJU8	Sh3bgrl	0.042171	0.0083273	0.06153	1.44828	0.00737886	0.0373428
Q9JJX6	P2rx4	0.083371	0.02526	0.050597	1.81115	0.00083252	0.053076
Q9JK48	Sh3glb1	0.09954	0.029018	0.11199	2.16125	0	0.0801827
Q9JK81	Myg1	0.19419	0.14283	0.20341	1.84035	0.000598374	0.180143
Q9JKB1	Uchl3	0.039462	0.020649	0.15554	2.0865	6.5e-06	0.0718837
Q9JKC8	Ap3m1	0.013285	0.043236	0.026037	1.15169	0.0253951	0.0275193
Q9JKF1	Iqgap1	0.034804	0.046221	0.049304	1.60466	0.0032	0.043443
Q9JKR6	Hyou1	0.066617	0.01795	0.12659	2.07018	6.5e-06	0.0703857
Q9JL26	Fmnl1	0.088032	0.051475	0.14018	2.23034	0	0.093229
Q9JLI6	Scly	0.027814	0.053171	0.13474	2.08676	6.5e-06	0.0719083
Q9JLQ0	Cd2ap	0.038148	0.23206	0.082747	2.23382	0	0.117652
Q9JM90	Stap1	0.068027	0.086908	0.074703	2.13168	0	0.076546
Q9JMA1	Usp14	0.11641	0.091916	0.041947	2.18364	0	0.0834243
Q9JMH6	Txnrd1	0.17639	0.17997	0.072933	2.11843	0	0.143098
Q9JMH9	Myo18a	0.094725	0.1711	0.11286	2.20553	0	0.126228
Q9QUI0	Rhoa	0.025017	0.033101	0.031493	1.22786	0.0195967	0.0298703
Q9QUJ7	Acsl4	0.03557	0.043361	0.042843	1.53412	0.00471219	0.0405913
Q9QUM9	Psma6	0.046723	0.083691	0.049886	1.9326	0.000312195	0.0601
Q9QUR6	Prep	0.032683	0.047861	0.052523	1.62631	0.00282602	0.0443557
Q9QUR7	Pin1	0.08524	0.104	0.26274	2.06906	6.5e-06	0.15066
Q9QVP9	Ptk2b	0.058332	0.064959	0.14996	2.22268	0	0.0910837
Q9QWR8	Naga	0.016028	0.062245	0.067085	1.71803	0.00159675	0.0484527
Q9QXH4	Itgax	0.10162	0.076289	0.55206	1.31172	0.0137333	0.243323
Q9QXK3	Copg2	0.030722	0.12188	0.052593	2.04711	6.5e-06	0.0683983
Q9QXS1	Plec	0.22153	0.20024	0.45886	0.957401	0.0475024	0.293543
Q9QXT0	Cnpy2	0.01216	0.035009	0.031791	1.11154	0.0287967	0.02632
Q9QXX4	Slc25a13	0.098487	0.053298	0.22224	2.21156	0	0.124675
Q9QXZ0	Macf1	0.11003	0.15507	0.13085	2.17999	0	0.131983
Q9QY06	Myo9b	0.23741	0.15102	0.044921	2.11	6.5e-06	0.14445
Q9QY76	Vapb	0.052891	0.064793	0.030488	1.7378	0.0013561	0.0493907
Q9QYB1	Clic4	0.047372	0.066029	0.10886	2.1089	6.5e-06	0.074087
Q9QYB5	Add3	0.26758	0.062145	0.12349	2.06622	6.5e-06	0.151072
Q9QYI3	Dnajc7	0.37271	0.15826	0.26147	1.1549	0.0251935	0.264147
Q9QYS9	Qki	0.019701	0.04342	0.079218	1.69631	0.00196748	0.0474463
Q9QZ88	Vps29	0.11225	0.01027	0.0083677	1.60912	0.00310569	0.0436292
Q9QZB7	Actr10	0.2254	0.19325	0.21718	1.56935	0.00383415	0.211943
Q9QZD9	Eif3i	0.12889	0.12454	0.047593	2.2464	0	0.100341
Q9QZE5	Copg1	0.020876	0.013086	0.040956	1.0654	0.0332878	0.0249727
Q9QZL0	Ripk3	0.072549	0.28216	0.18449	1.84377	0.00057561	0.179733
Q9QZQ8	H2afy	0.046298	0.12425	0.17918	2.23645	0	0.116576
Q9R002	Ifi202	0.23506	0.053346	0.26599	1.80118	0.000946341	0.184799
Q9R062	Gyg1	0.042152	0.087919	0.063768	1.9986	8.13e-05	0.064613
Q9R0P3	Esd	0.028333	0.052105	0.015955	1.29799	0.0146959	0.032131
Q9R0Q7	Ptges3	0.010203	0.29258	0.052324	2.23195	0	0.118369
Q9R0U0	Srsf10	0.062008	0.041215	0.18343	2.23713	0	0.095551
Q9R0X4	Acot9	0.085803	0.040617	0.087359	2.07981	6.5e-06	0.0712597
Q9R111	Gda	0.13561	0.053722	0.070916	2.2029	0	0.0867493
Q9R1P0	Psma4	0.070728	0.063321	0.033882	1.86416	0.000452033	0.055977
Q9R1P3	Psmb2	0.032488	0.034871	0.045055	1.45179	0.00723902	0.0374713
Q9R1T4	Sept6	0.045398	0.045558	0.061247	1.76533	0.00121301	0.0507343
Q9WTI7	Myo1c	0.05037	0.047668	0.023727	1.53404	0.00471219	0.0405883
Q9WTL7	Lypla2	0.044861	0.015692	0.042068	1.35974	0.0113236	0.034207
Q9WTM5	Ruvbl2	0.31823	0.16026	0.20364	1.44004	0.00773984	0.227377
Q9WTP6	Ak2	0.059692	0.084771	0.10299	2.17752	0	0.0824843
Q9WTR1	Trpv2	0.074313	0.11206	0.15513	2.24213	0	0.113834
Q9WU78	Pdcd6ip	0.029838	0.021019	0.021789	1.03896	0.0360846	0.0242153
Q9WUA2	Farsb	0.025636	0.041947	0.056132	1.55052	0.00430244	0.0412383
Q9WUA3	Pfkp	0.043466	0.028019	0.04978	1.52978	0.00478699	0.0404217
Q9WUK2	Eif4h	0.044585	0.030263	0.017389	1.25538	0.0175024	0.0307457
Q9WUM3	Coro1b	0.065034	0.074915	0.05235	1.99155	9.11e-05	0.0640997
Q9WUM4	Coro1c	0.051191	0.046601	0.027282	1.56186	0.00404228	0.0416913
Q9WUP7	Uchl5	0.089765	0.035206	0.053989	1.92557	0.000318699	0.0596533
Q9WV32	Arpc1b	0.052489	0.016626	0.019073	1.21276	0.020826	0.029396
Q9WV54	Asah1	0.050427	0.053825	0.11333	2.09324	6.5e-06	0.0725273
Q9WV55	Vapa	0.086185	0.038718	0.053537	1.92281	0.000325203	0.05948
Q9WV80	Snx1	0.059425	0.086189	0.043769	1.97788	0.000104065	0.0631277
Q9WVA4	Tagln2	0.011564	0.035733	0.023595	1.01832	0.0390407	0.0236307
Q9WVJ2	Psmd13	0.094338	0.025398	0.021003	1.68459	0.00214634	0.046913
Q9WVK4	Ehd1	0.15809	0.084489	0.20131	2.08726	6.5e-06	0.147963
Q9WVQ5	Apip	0.11921	0.061863	0.065054	2.17454	0	0.0820423
Q9Z0M5	Lipa	0.040585	0.039859	0.052358	1.62423	0.00285203	0.0442673
Q9Z0N1	Eif2s3x	0.040919	0.08678	0.14742	2.22504	0	0.0917063
Q9Z0P5	Twf2	0.078577	0.056649	0.051383	1.96449	0.000126829	0.062203
Q9Z0X1	Aifm1	0.077531	0.074578	0.08485	2.15206	0	0.0789863
Q9Z1D1	Eif3g	0.026256	0.030479	0.060724	1.49684	0.00559024	0.039153
Q9Z1E4	Gys1	0.25313	0.051336	0.1038	2.15898	0	0.136089
Q9Z1F9	Uba2	0.029897	0.13238	0.11649	2.22933	0	0.0929223
Q9Z1G3	Atp6v1c1	0.029077	0.034391	0.023244	1.19696	0.0218244	0.028904
Q9Z1G4	Atp6v0a1	0.025213	0.059544	0.035521	1.52133	0.00493008	0.0400927
Q9Z1Q5	Clic1	0.019744	0.058613	0.041114	1.51437	0.00506667	0.0398237
Q9Z1Q9	Vars	0.069419	0.12481	0.093676	2.23818	0	0.0959683
Q9Z1T1	Ap3b1	0.036389	0.13767	0.074979	2.181	0	0.0830127
Q9Z1Z0	Uso1	0.09692	0.41275	0.063528	1.7479	0.00133658	0.191066
Q9Z1Z2	Strap	0.040415	0.047006	0.028592	1.48409	0.00607155	0.038671
Q9Z204	Hnrnpc	0.1654	0.14431	0.29779	1.64997	0.00256585	0.2025
Q9Z277	Baz1b	0.034361	0.10597	0.48256	1.60608	0.00313821	0.20763
Q9Z2H5	Epb41l1	0.067471	0.18923	0.087585	2.24037	0	0.114762
Q9Z2I0	Letm1	0.13529	0.14189	0.22812	1.93619	0.000312195	0.168433
Q9Z2I8	Suclg2	0.11983	0.07826	0.071924	2.2183	0	0.0900047
Q9Z2I9	Sucla2	0.12501	0.073106	0.026856	2.11754	0	0.0749907
Q9Z2M7	Pmm2	0.12337	0.049584	0.19782	2.21555	0	0.123591
Q9Z2N8	Actl6a	0.054148	0.098661	0.093723	2.17546	0	0.0821773
Q9Z2U0	Psma7	0.0452	0.031154	0.064651	1.68655	0.00213658	0.0470017
Q9Z2U1	Psma5	0.099095	0.054781	0.049444	2.03952	1.3e-05	0.0677733
Q9Z2X1	Hnrnpf	0.1369	0.098438	0.066584	2.24678	0	0.100641
