# Supplementary material for: Cytoskeleton-centric protein transportation by exosomes transforms tumor-favorable macrophages
Source: Oncotarget. 2016 Sep 1;7(41):67387–402. doi: 10.18632/oncotarget.11794 (PMC5341883; doi:10.18632/oncotarget.11794)
Supplement: Supplementary file 5 [file oncotarget-07-67387-s005.xlsx]

## Sheet: Table S4
Supplementary Table. S4 Gene ontology terms of the exosomally transported proteome in CEEMs.
GOID	Ontology Source	GOTerm	GOLevels	GOGroups	Nr. Genes	% Associated Genes	Term PValue	Term PValue Corrected with Bonferroni	Group PValue	Group PValue Corrected with Bonferroni	Associated Genes Found	All Associated Genes	OverViewTerm
GO:0006413	GO_BiologicalProcess-GOA_06.11.2015_09h18	translational initiation	[3, 6, 7, 8]	[Group0]	10	32.2581	3.22903e-05	0.0241532	{Group0=3.2290343941551974E-5}	{Group0=2.9061309547396777E-4}	[Eif2s1, Eif3a, Eif3b, Eif3c, Eif3d, Eif3e, Eif3g, Eif3i, Eif4g2, Tnf]	[Bank1, Dazl, Eif2ak1, Eif2ak3, Eif2ak4, Eif2s1, Eif3a, Eif3b, Eif3c, Eif3d, Eif3e, Eif3f, Eif3g, Eif3h, Eif3i, Eif3k, Eif3l, Eif4ebp1, Eif4ebp2, Eif4g2, Fech, Fmr1, Impact, Nck1, Nck2, Ppp1r15a, Ppp1r15b, Rara, Rxra, Tnf, Uhmk1]	TRUE
GO:0006461	GO_BiologicalProcess-GOA_06.11.2015_09h18	protein complex assembly	[4, 5]	[Group1]	40	14.1844	2.3532e-05	0.0176019	{Group1=5.4600714750867154E-6}	{Group1=4.914064327578044E-5}	[Acaca, Arpc2, Bax, Bid, Calr, Capza1, Capzb, Cct3, Cct8, Coro1a, Dab2, Dbnl, Dcxr, Diaph1, Diaph2, Eif2ak2, Evl, Fkbp4, Gas7, Grb2, Gsn, Mcm2, Myh9, Napa, Npm1, Plek, Prkcd, Pycard, Rhoa, Ripk1, Sh3pxd2b, Sirt2, Spag9, Stmn1, Stx4a, Synj1, Tubb5, Twf1, Twf2, Vcp]	[1110017D15Rik, Acaca, Ache, Adipoq, Ahnak, Ahr, Alox15, Ap1ar, Apc, Apoa1bp, Arhgef5, Armc4, Arpc2, Asf1b, Aspm, Atat1, Atp6ap1, Aurka, Axin1, Bag4, Bax, Bbs4, Bcl10, Bcs1l, Bid, Birc2, Birc3, Bmf, C1ql2, C1qtnf1, C1qtnf2, C1qtnf3, C1qtnf6, C1qtnf7, Cadps, Cadps2, Calr, Capn3, Capza1, Capzb, Cav1, Cav2, Cbr2, Ccdc151, Ccdc88c, Cct3, Cct8, Cd24a, Cd74, Cdh1, Cdkn1b, Cep57, Chrna3, Clec2i, Clgn, C…	FALSE
GO:0006996	GO_BiologicalProcess-GOA_06.11.2015_09h18	organelle organization	[3]	[Group1]	124	9.99194	2.90637e-05	0.0217396	{Group1=5.4600714750867154E-6}	{Group1=4.914064327578044E-5}	[Abr, Actl6a, Actn1, Actn4, Actr2, Actr3, Apobec1, Arhgef2, Arpc2, Atg3, Atg7, Atp2a2, Bax, Baz1b, Bid, C1qbp, Calr, Cap1, Capza1, Capzb, Cd2ap, Cdc37, Cfl1, Chordc1, Coro1a, Crk, Ctsd, Ctsl, Dab2, Dbnl, Diaph1, Diaph2, Dnaja3, Dnm1l, Dock2, Dpysl2, Dync1h1, Dync1li2, Evl, Ezr, Fes, Gas7, Gclm, Grb2, Gsn, Hexa, Hexb, Hk2, Hmgb1, Hook3, Itgb1, Kif5b, Lamtor1, Lman1, Lmna, Lrp1, Lrpprc, Map1s, Map4…	[2610042L04Rik, 2900011O08Rik, 4931429I11Rik, Abl1, Abl2, Abr, Acd, Acp2, Actc1, Actg1, Actl6a, Actn1, Actn4, Actr2, Actr3, Afg3l1, Afg3l2, Agfg1, Agtpbp1, Ahi1, Aif1, Airn, Ak7, Akap4, Akap8, Akt1, Akt2, Alox15, Als2, Amot, Ap1ar, Apc, Apobec1, Apopt1, Aqp1, Aqp11, Arhgap10, Arhgap6, Arhgef2, Arhgef28, Arhgef5, Arid1a, Arid4a, Arid4b, Arid5a, Arl13b, Arl3, Arl6, Armc4, Arpc2, Asf1b, Ash1l, Aspm,…	FALSE
GO:0007010	GO_BiologicalProcess-GOA_06.11.2015_09h18	cytoskeleton organization	[4]	[Group1]	69	15	1.40358e-09	1.04988e-06	{Group1=5.4600714750867154E-6}	{Group1=4.914064327578044E-5}	[Abr, Actn1, Actn4, Actr2, Arhgef2, Arpc2, Calr, Cap1, Capza1, Capzb, Cd2ap, Cfl1, Chordc1, Coro1a, Crk, Ctsl, Dbnl, Diaph1, Diaph2, Dock2, Dpysl2, Dync1li2, Evl, Ezr, Fes, Gas7, Grb2, Gsn, Hook3, Itgb1, Lmna, Lrp1, Map1s, Map4, Mical1, Myh9, Myo1f, Nisch, Npm1, Pafah1b1, Pfdn1, Plek, Ppp2r1a, Prkar1a, Prkcd, Ptk2b, Pycard, Ran, Rhoa, Rock1, Rock2, Shc1, Sirt2, Slc9a3r1, Stap1, Stmn1, Swap70, Tac…	[2900011O08Rik, 4931429I11Rik, Abl1, Abl2, Abr, Actc1, Actg1, Actn1, Actn4, Actr2, Agfg1, Aif1, Ak7, Alox15, Amot, Ap1ar, Apc, Arhgap10, Arhgap6, Arhgef2, Arhgef28, Arhgef5, Armc4, Arpc2, Aspm, Atp8a2, Aurka, Axin1, Bag4, Baiap2, Bbs1, Bbs2, Bbs4, Bcas3, Bcl2, Bcl6, Bcr, Bfsp2, Bicd1, Bicd2, Birc5, Bnip2, Braf, Brca1, Brk1, Brsk1, C2cd3, Calr, Cap1, Capn10, Capn3, Capn6, Capza1, Capzb, Casq1, Cas…	FALSE
GO:0022411	GO_BiologicalProcess-GOA_06.11.2015_09h18	cellular component disassembly	[3]	[Group1]	22	25	1.14061e-07	8.5318e-05	{Group1=5.4600714750867154E-6}	{Group1=4.914064327578044E-5}	[Aifm1, Asph, Atg7, Capza1, Capzb, Cdc37, Cfl1, Dbnl, Gsn, Hspa8, Kif5b, Mical1, Myh9, Napa, Pafah1b1, Plek, Swap70, Synj1, Twf1, Twf2, Vdac1, Wdr1]	[2900011O08Rik, Aifm1, Apaf1, Apc, Asph, Atg13, Atg5, Atg7, Becn1, Bnip3l, Capza1, Capzb, Cd24a, Cdc37, Cfl1, Cfl2, Cidea, Cisd2, Ckap2, Clasp1, Clasp2, Ctss, Cttn, Dbnl, Ddit4, Ddr1, Ddr2, Dffa, Dnajc6, Dnase1l3, Dstn, Eml4, Endog, Eps8, Fam134b, Fgf13, Gak, Gm4887, Gsn, Hdac6, Hif1a, Hist1h2ba, Hspa2, Hspa8, Irak3, Kif14, Kif19a, Kif5b, Klc1, Klk4, Lrrc16a, Map6d1, Mical1, Mical2, Mid1, Mid1ip1…	FALSE
GO:0030029	GO_BiologicalProcess-GOA_06.11.2015_09h18	actin filament-based process	[3]	[Group1]	55	20.2952	3.56896e-13	2.66958e-10	{Group1=5.4600714750867154E-6}	{Group1=4.914064327578044E-5}	[Abr, Actn1, Actn4, Actr2, Arhgef2, Arpc2, Calr, Cap1, Capza1, Capzb, Cd2ap, Cfl1, Coro1a, Crk, Ctsl, Dbnl, Diaph1, Diaph2, Elmo1, Evl, Ezr, Fmnl1, Gas7, Grb2, Gsn, Itgb1, Lrp1, Mical1, Myh9, Myo1f, Myo5a, Nisch, Nup155, Pafah1b1, Pfdn1, Plek, Prkar1a, Prkcd, Ptk2b, Pycard, Ran, Rhoa, Rock1, Rock2, Shc1, Slc9a3r1, Stap1, Sun2, Swap70, Tln1, Tmod3, Twf1, Twf2, Wasf2, Wdr1]	[Abl1, Abl2, Abr, Actc1, Actg1, Actn1, Actn4, Actr2, Aif1, Alox15, Amot, Ank2, Ap1ar, Arhgap6, Arhgef2, Arhgef5, Arpc2, Bag4, Baiap2, Bbs4, Bcas3, Bcl2, Bcl6, Bcr, Braf, Brk1, Calr, Cap1, Capn10, Capn3, Capza1, Capzb, Casq1, Casq2, Cav1, Cav3, Cd2ap, Cdc42, Cdk5r1, Celsr1, Cfl1, Cfl2, Cflar, Clec2i, Cln3, Cobl, Coro1a, Crk, Cryaa, Csf1r, Csrp3, Ctsl, Dapk3, Dbn1, Dbnl, Diaph1, Diaph2, Dixdc1, Dlc…	TRUE
GO:0030036	GO_BiologicalProcess-GOA_06.11.2015_09h18	actin cytoskeleton organization	[4, 5]	[Group1]	50	20.4082	3.63952e-12	2.72236e-09	{Group1=5.4600714750867154E-6}	{Group1=4.914064327578044E-5}	[Abr, Actn1, Actn4, Actr2, Arhgef2, Arpc2, Calr, Cap1, Capza1, Capzb, Cd2ap, Cfl1, Coro1a, Crk, Ctsl, Dbnl, Diaph1, Diaph2, Evl, Ezr, Gas7, Grb2, Gsn, Itgb1, Lrp1, Mical1, Myh9, Myo1f, Nisch, Pafah1b1, Pfdn1, Plek, Prkar1a, Prkcd, Ptk2b, Pycard, Ran, Rhoa, Rock1, Rock2, Shc1, Slc9a3r1, Stap1, Swap70, Tln1, Tmod3, Twf1, Twf2, Wasf2, Wdr1]	[Abl1, Abl2, Abr, Actc1, Actg1, Actn1, Actn4, Actr2, Aif1, Alox15, Amot, Ap1ar, Arhgap6, Arhgef2, Arhgef5, Arpc2, Bag4, Baiap2, Bbs4, Bcas3, Bcl2, Bcl6, Bcr, Braf, Brk1, Calr, Cap1, Capn10, Capn3, Capza1, Capzb, Casq1, Casq2, Cav3, Cd2ap, Cdc42, Cdk5r1, Celsr1, Cfl1, Cfl2, Cflar, Clec2i, Cln3, Cobl, Coro1a, Crk, Cryaa, Csf1r, Csrp3, Ctsl, Dapk3, Dbn1, Dbnl, Diaph1, Diaph2, Dixdc1, Dlc1, Dlg1, Dmt…	FALSE
GO:0030832	GO_BiologicalProcess-GOA_06.11.2015_09h18	regulation of actin filament length	[4, 5, 6, 7, 8]	[Group1]	17	31.4815	8.46005e-08	6.32811e-05	{Group1=5.4600714750867154E-6}	{Group1=4.914064327578044E-5}	[Arpc2, Capza1, Capzb, Cfl1, Coro1a, Dbnl, Evl, Grb2, Gsn, Myh9, Plek, Prkcd, Pycard, Swap70, Twf1, Twf2, Wdr1]	[Alox15, Ap1ar, Arpc2, Bag4, Bbs4, Capza1, Capzb, Cfl1, Clec2i, Coro1a, Dbnl, Dlg1, Dstn, Eln, Eps8, Evl, Fhod3, Fmn1, Gm4887, Grb2, Gsn, Jmy, Kirrel, Lrrc16a, Magel2, Map3k1, Mkks, Mlst8, Mtor, Myh9, Nck1, Nckap1l, Nphs1, Pfn2, Pik3r2, Plek, Plekhh2, Prkcd, Prkce, Pycard, Rac1, Rictor, Sema5a, Shroom2, Specc1l, Swap70, Tenm1, Tmsb15b2, Tmsb15l, Trim27, Twf1, Twf2, Wash1, Wdr1]	FALSE
GO:0031333	GO_BiologicalProcess-GOA_06.11.2015_09h18	negative regulation of protein complex assembly	[4, 5, 6, 7]	[Group1]	10	31.25	4.40361e-05	0.032939	{Group1=5.4600714750867154E-6}	{Group1=4.914064327578044E-5}	[Capza1, Capzb, Dbnl, Gsn, Myh9, Prkcd, Sirt2, Stmn1, Twf1, Twf2]	[Bbs4, Birc2, Birc3, Capza1, Capzb, Ctnnbip1, Dbnl, Dnajc15, Eps8, Fhod3, Gm4887, Gsn, Impact, Lefty1, Lmo4, Lrrc16a, Map3k7, Mkks, Myh9, Pfn2, Prkcd, Psen2, Sar1a, Sirt2, Stmn1, Tbx20, Tmsb15b2, Tmsb15l, Trim30a, Twf1, Twf2, Vdac2]	FALSE
GO:0032271	GO_BiologicalProcess-GOA_06.11.2015_09h18	regulation of protein polymerization	[4, 5, 6, 7, 8]	[Group1]	14	26.4151	1.18604e-05	0.00887159	{Group1=5.4600714750867154E-6}	{Group1=4.914064327578044E-5}	[Arpc2, Capza1, Capzb, Coro1a, Dbnl, Evl, Grb2, Gsn, Myh9, Prkcd, Pycard, Stmn1, Twf1, Twf2]	[Alox15, Ap1ar, Apc, Arpc2, Bag4, Bbs4, Capza1, Capzb, Cdkn1b, Clec2i, Coro1a, Dbnl, Dlg1, Eln, Eps8, Evl, Fhod3, Fmn1, Gm4887, Grb2, Gsn, Jmy, Kirrel, Lrrc16a, Magel2, Map3k1, Mkks, Mlst8, Mtor, Myh9, Nck1, Nckap1l, Nin, Nphs1, Pfn2, Pik3r2, Prkcd, Prkce, Psrc1, Pycard, Rac1, Rictor, Slain2, Slc39a12, Stmn1, Tenm1, Tmsb15b2, Tmsb15l, Trim27, Twf1, Twf2, Vdac2, Wash1]	FALSE
GO:0032956	GO_BiologicalProcess-GOA_06.11.2015_09h18	regulation of actin cytoskeleton organization	[4, 5, 6, 7]	[Group1]	25	24.7525	1.92554e-08	1.44031e-05	{Group1=5.4600714750867154E-6}	{Group1=4.914064327578044E-5}	[Arpc2, Capza1, Capzb, Cd2ap, Cfl1, Coro1a, Crk, Ctsl, Dbnl, Evl, Grb2, Gsn, Lrp1, Myh9, Myo1f, Plek, Prkcd, Ptk2b, Pycard, Rhoa, Stap1, Swap70, Twf1, Twf2, Wdr1]	[Abl1, Alox15, Ap1ar, Arpc2, Bag4, Bbs4, Bcas3, Braf, Capza1, Capzb, Cd2ap, Cdk5r1, Celsr1, Cfl1, Clec2i, Coro1a, Crk, Csf1r, Ctsl, Dapk3, Dbnl, Dixdc1, Dlg1, Dstn, Efna5, Eln, Epha1, Epha5, Eps8, Evl, Fhod3, Fmn1, Frmd7, Gm4887, Grb2, Gsn, Hdac2, Itgb1bp1, Itgb3, Jam3, Jmy, Kirrel, Limk1, Lpar1, Lrp1, Lrrc16a, Magel2, Map3k1, Mef2c, Mkks, Mlst8, Mtor, Mtss1, Myh4, Myh9, Myo1f, Nck1, Nckap1l, Nph…	FALSE
GO:0032970	GO_BiologicalProcess-GOA_06.11.2015_09h18	regulation of actin filament-based process	[3, 4]	[Group1]	27	23.0769	2.61053e-08	1.95268e-05	{Group1=5.4600714750867154E-6}	{Group1=4.914064327578044E-5}	[Arpc2, Capza1, Capzb, Cd2ap, Cfl1, Coro1a, Crk, Ctsl, Dbnl, Evl, Grb2, Gsn, Lrp1, Myh9, Myo1f, Nup155, Plek, Prkcd, Ptk2b, Pycard, Rhoa, Rock1, Stap1, Swap70, Twf1, Twf2, Wdr1]	[Abl1, Alox15, Ank2, Ap1ar, Arpc2, Bag4, Bbs4, Bcas3, Braf, Capza1, Capzb, Cav1, Cd2ap, Cdk5r1, Celsr1, Cfl1, Clec2i, Coro1a, Crk, Csf1r, Ctsl, Dapk3, Dbnl, Dixdc1, Dlg1, Dstn, Efna5, Eln, Epha1, Epha5, Eps8, Evl, Fhod3, Fmn1, Frmd6, Frmd7, Gja5, Gm4887, Grb2, Gsn, Hdac2, Itgb1bp1, Itgb3, Jam3, Jmy, Kcne2, Kirrel, Limk1, Lpar1, Lrp1, Lrrc16a, Magel2, Map3k1, Mef2c, Mkks, Mlst8, Mtor, Mtss1, Myh4,…	FALSE
GO:0032984	GO_BiologicalProcess-GOA_06.11.2015_09h18	macromolecular complex disassembly	[4]	[Group1]	17	32.6923	4.49887e-08	3.36516e-05	{Group1=5.4600714750867154E-6}	{Group1=4.914064327578044E-5}	[Asph, Capza1, Capzb, Cfl1, Dbnl, Gsn, Hspa8, Kif5b, Mical1, Myh9, Napa, Plek, Swap70, Synj1, Twf1, Twf2, Wdr1]	[2900011O08Rik, Apc, Asph, Capza1, Capzb, Cfl1, Cfl2, Ckap2, Clasp1, Clasp2, Dbnl, Ddit4, Dnajc6, Dstn, Eml4, Eps8, Fgf13, Gak, Gm4887, Gsn, Hdac6, Hist1h2ba, Hspa8, Irak3, Kif14, Kif19a, Kif5b, Klc1, Lrrc16a, Map6d1, Mical1, Mical2, Mid1, Mid1ip1, Mpg, Myh9, Napa, Napb, Per2, Plek, Plekhh2, Sema5a, Shroom2, Smn1, Specc1l, Swap70, Synj1, Tfip11, Trim54, Twf1, Twf2, Wdr1]	FALSE
GO:0043244	GO_BiologicalProcess-GOA_06.11.2015_09h18	regulation of protein complex disassembly	[4, 5, 6]	[Group1]	12	34.2857	2.51352e-06	0.00188012	{Group1=5.4600714750867154E-6}	{Group1=4.914064327578044E-5}	[Asph, Capza1, Capzb, Cfl1, Dbnl, Gsn, Myh9, Plek, Swap70, Twf1, Twf2, Wdr1]	[2900011O08Rik, Apc, Asph, Capza1, Capzb, Cfl1, Ckap2, Clasp1, Clasp2, Dbnl, Dstn, Eml4, Eps8, Fgf13, Gm4887, Gsn, Hdac6, Irak3, Lrrc16a, Map6d1, Mid1, Mid1ip1, Mpg, Myh9, Per2, Plek, Plekhh2, Sema5a, Shroom2, Specc1l, Swap70, Trim54, Twf1, Twf2, Wdr1]	FALSE
GO:0043254	GO_BiologicalProcess-GOA_06.11.2015_09h18	regulation of protein complex assembly	[3, 4, 5, 6]	[Group1]	20	20.6186	1.06714e-05	0.00798221	{Group1=5.4600714750867154E-6}	{Group1=4.914064327578044E-5}	[Arpc2, Bid, Capza1, Capzb, Coro1a, Dbnl, Eif2ak2, Evl, Grb2, Gsn, Myh9, Napa, Plek, Prkcd, Pycard, Rhoa, Sirt2, Stmn1, Twf1, Twf2]	[Ahr, Alox15, Ap1ar, Apc, Arhgef5, Arpc2, Atat1, Bag4, Bbs4, Bid, Birc2, Birc3, Bmf, Capza1, Capzb, Cd24a, Cdkn1b, Clec2i, Coro1a, Ctnnb1, Ctnnbip1, Cxcl13, Dab2ip, Dbnl, Dlg1, Dnajc15, Eif2ak2, Eln, Eps8, Evl, Farp2, Fas, Fhod3, Fmn1, Gm4887, Grb2, Gsn, Ikzf1, Impact, Irf8, Jchain, Jmy, Kirrel, Lefty1, Lmo4, Lrrc16a, Magel2, Map3k1, Map3k7, Mapk8, Mapk9, Mkks, Mlst8, Msn, Mtor, Myh9, Napa, Napb,…	FALSE
GO:0051014	GO_BiologicalProcess-GOA_06.11.2015_09h18	actin filament severing	[4]	[Group1]	4	100	2.45528e-05	0.0183655	{Group1=5.4600714750867154E-6}	{Group1=4.914064327578044E-5}	[Dbnl, Fmnl1, Gsn, Myh9]	[Dbnl, Fmnl1, Gsn, Myh9]	FALSE
GO:0065003	GO_BiologicalProcess-GOA_06.11.2015_09h18	macromolecular complex assembly	[4]	[Group1]	46	13.9394	7.62968e-06	0.005707	{Group1=5.4600714750867154E-6}	{Group1=4.914064327578044E-5}	[Acaca, Arpc2, Bax, Bid, C1qbp, Calr, Capza1, Capzb, Cct3, Cct8, Coro1a, Dab2, Dbnl, Dcxr, Diaph1, Diaph2, Dync1h1, Eif2ak2, Eif3a, Eif3d, Evl, Fkbp4, Gas7, Grb2, Gsn, Hmgb1, Mcm2, Myh9, Napa, Npm1, Plek, Prkcd, Pycard, Rhoa, Ripk1, Rpl38, Sh3pxd2b, Sirt2, Spag9, Stmn1, Stx4a, Synj1, Tubb5, Twf1, Twf2, Vcp]	[1110017D15Rik, Acaca, Ache, Adipoq, Ahnak, Ahr, Alox15, Ap1ar, Apc, Apoa1bp, Apom, Arhgef5, Armc4, Arpc2, Asf1b, Aspm, Atat1, Atp6ap1, Aurka, Axin1, Bag4, Bax, Baz2a, Bbs4, Bcl10, Bcs1l, Bicd1, Bid, Birc2, Birc3, Bmf, C1qbp, C1ql2, C1qtnf1, C1qtnf2, C1qtnf3, C1qtnf6, C1qtnf7, Cadps, Cadps2, Calr, Capn3, Capza1, Capzb, Cav1, Cav2, Cbr2, Ccdc151, Ccdc88c, Cct3, Cct8, Cd24a, Cd74, Cdh1, Cdkn1b, Cel…	FALSE
GO:0071822	GO_BiologicalProcess-GOA_06.11.2015_09h18	protein complex subunit organization	[4]	[Group1]	58	12.6915	8.02942e-06	0.006006	{Group1=5.4600714750867154E-6}	{Group1=4.914064327578044E-5}	[Acaca, Actn1, Actn4, Arhgef2, Arpc2, Asph, Bax, Bid, Calr, Capza1, Capzb, Cct3, Cct8, Cfl1, Coro1a, Dab2, Dbnl, Dcxr, Diaph1, Diaph2, Eif2ak2, Evl, Fkbp4, Gas7, Grb2, Gsn, Hspa8, Itgb1, Map4, Mcm2, Mical1, Myh9, Napa, Nasp, Npm1, Pafah1b1, Plek, Ppp2r1a, Prkcd, Pycard, Rhoa, Ripk1, Sh3pxd2b, Sirt2, Smc2, Smc4, Spag9, Stmn1, Stx4a, Swap70, Synj1, Tubb5, Tubg1, Twf1, Twf2, Vcp, Vim, Wdr1]	[1110017D15Rik, 2900011O08Rik, Abl1, Abl2, Acaca, Acan, Ache, Actc1, Actn1, Actn4, Adamts14, Adamts2, Adipoq, Agfg1, Ahnak, Ahr, Aif1, Alox15, Anxa2, Ap1ar, Apc, Apoa1bp, Arhgap6, Arhgef2, Arhgef5, Armc4, Arpc2, Asf1b, Asph, Aspm, Atat1, Atp6ap1, Atp7a, Atp7b, Aurka, Axin1, Bag4, Baiap2, Bax, Bbs4, Bcl10, Bcl2, Bcs1l, Bid, Birc2, Birc3, Bmf, Braf, Brdt, C1ql2, C1qtnf1, C1qtnf2, C1qtnf3, C1qtnf6, …	FALSE
GO:0046907	GO_BiologicalProcess-GOA_06.11.2015_09h18	intracellular transport	[4]	[Group2]	59	12.7983	5.35103e-06	0.00400257	{Group2=5.351030785030859E-6}	{Group2=4.8159277065277734E-5}	[Actr2, Ahcyl1, Ap3b1, Ap3d1, Ap3m1, Arcn1, Atp2a2, Bax, Bid, Camk1, Clip1, Coro1a, Cyba, Ehd1, Fkbp1a, Hk2, Ipo5, Khdrbs1, Kif5b, Kpnb1, Lmna, Lyn, Macf1, Mapk14, Mybbp1a, Napa, Npm1, Nup155, Nup214, Pafah1b1, Plcg2, Ppm1a, Ppp1r12a, Ptk2b, Ptpn11, Ptpn6, Ptprc, Rab14, Ran, Sh3glb1, Slc25a13, Snx27, Snx3, Snx9, Sptbn1, Srsf10, Stom, Syk, Tmed10, Tnf, Unc93b1, Uso1, Vcp, Vps26a, Vps26b, Xpo1, Ywh…	[A230046K03Rik, Abl1, Abra, Actn2, Actr2, Adora2b, Agap3, Ahcyl1, Akt2, Als2, Angpt1, Ank2, Ank3, Ankrd27, Ankrd54, Ap1s1, Ap3b1, Ap3b2, Ap3d1, Ap3m1, Ap3m2, Ap3s1, Ap3s2, Apba1, App, Arcn1, Arl3, Arl6ip1, Arntl, Aspscr1, Atg5, Atp2a2, Atp2c2, Atp7b, Atpif1, Axin1, Bak1, Bax, Bbc3, Bbs12, Bcap29, Bcap31, Bcas3, Bcl2, Bcl2l11, Becn2, Bhlha15, Bicd2, Bid, Bloc1s1, Bloc1s2, Bloc1s3, Bloc1s4, Bloc1s5…	TRUE
GO:0044707	GO_BiologicalProcess-GOA_06.11.2015_09h18	single-multicellular organism process	[2]	[Group3]	251	5.924	2.99584e-05	0.0224089	{Group3=5.201328627129219E-6}	{Group3=4.6811957644162974E-5}	[Aars, Abr, Acaca, Acadl, Acadm, Aco1, Acsl4, Actl6a, Ada, Adh5, Adrbk1, Adsl, Alcam, Alg5, Anp32b, Anxa6, Ap2b1, Ap3b1, Ap3d1, Arcn1, Arhgef2, Arhgef7, Arrb2, Asl, Asph, Atg7, Atp1a1, Atp2a2, Bax, Baz1b, Cadm1, Camk2d, Capn1, Capn2, Capzb, Card9, Casp8, Cd2ap, Cdc73, Cfl1, Clic1, Clic4, Cnpy2, Cops2, Coro1a, Crkl, Ctnnd1, Ctsd, Ctsl, Cyba, Dab2, Daglb, Dbi, Dbnl, Ddx17, Ddx5, Diaph1, Dld, Dnaja3…	[2610042L04Rik, 2700046G09Rik, 2900011O08Rik, 3830403N18Rik, 4632428N05Rik, 4930474N05Rik, 4931429I11Rik, 4933409K07Rik, 5830411N06Rik, 6330408A02Rik, A2m, AF251705, AI464131, AW551984, Aaas, Aars, Aatf, Aatk, Abat, Abca12, Abca15, Abca4, Abca5, Abca7, Abcb5, Abcg1, Abcg5, Abcg8, Abhd12, Abi1, Abi2, Abl1, Abl2, Ablim1, Abr, Abt1, Acaca, Acacb, Acadl, Acadm, Acadvl, Acan, Acat2, Acd, Ace, Ace2, Ac…	FALSE
GO:0048513	GO_BiologicalProcess-GOA_06.11.2015_09h18	organ development	[3, 4, 5]	[Group3]	133	5.29037	2.17917e-05	0.0163002	{Group3=5.201328627129219E-6}	{Group3=4.6811957644162974E-5}	[Aars, Abr, Acadm, Ada, Adrbk1, Anp32b, Ap2b1, Ap3b1, Ap3d1, Arcn1, Arhgef7, Atg7, Bax, Baz1b, Cadm1, Capn1, Casp8, Cfl1, Clic4, Cops2, Crkl, Ctnnd1, Ctsd, Ctsl, Dab2, Dbi, Ddx5, Dnaja3, Dnm2, Dock2, Eef2, Eif2ak2, Eif2s2, Emd, Fam20c, Fasn, Fkbp1a, Fkbp4, Fkbp8, Flot1, G6pdx, Gla, Glg1, Glo1, Grb2, Gys1, H2-Aa, Hcls1, Hnrnpab, Hook3, Hpse, Hsd17b4, Hspa5, Ilk, Inpp5d, Itgam, Itgb1, Kcnab2, Lgals…	[2900011O08Rik, 3830403N18Rik, 4930474N05Rik, 4931429I11Rik, 4933409K07Rik, 5830411N06Rik, 6330408A02Rik, AI464131, AW551984, Aars, Aatk, Abca12, Abca15, Abcb5, Abi1, Abi2, Abl1, Abl2, Abr, Abt1, Acacb, Acadm, Acan, Ace, Acer1, Ache, Acp5, Acp6, Acta1, Actc1, Actn2, Actn3, Acvr1, Acvr1b, Acvr2a, Acvr2b, Acvrl1, Ada, Adam15, Adam17, Adam19, Adam8, Adamts1, Adamts16, Adamts2, Adamts6, Adamtsl2, Ada…	FALSE
GO:0048731	GO_BiologicalProcess-GOA_06.11.2015_09h18	system development	[3, 4]	[Group3]	173	5.45397	4.87227e-06	0.00364446	{Group3=5.201328627129219E-6}	{Group3=4.6811957644162974E-5}	[Aars, Abr, Acadm, Acsl4, Actl6a, Ada, Adrbk1, Alcam, Anp32b, Ap2b1, Ap3b1, Ap3d1, Arcn1, Arhgef2, Arhgef7, Atg7, Bax, Baz1b, Cadm1, Capn1, Capzb, Casp8, Cfl1, Clic4, Cops2, Crkl, Ctnnd1, Ctsd, Ctsl, Dab2, Daglb, Dbi, Dbnl, Ddx17, Ddx5, Diaph1, Dnaja3, Dnm2, Dock2, Dpysl2, Eef2, Eif2ak2, Eif2s2, Eif4g1, Emd, Erap1, Fam20c, Fasn, Fkbp1a, Fkbp4, Fkbp8, Flot1, G6pdx, Gas7, Gla, Glg1, Glo1, Grb2, Gys…	[2610042L04Rik, 2700046G09Rik, 2900011O08Rik, 3830403N18Rik, 4930474N05Rik, 4931429I11Rik, 4933409K07Rik, 5830411N06Rik, 6330408A02Rik, AI464131, AW551984, Aars, Aatk, Abca12, Abca15, Abcb5, Abi1, Abi2, Abl1, Abl2, Ablim1, Abr, Abt1, Acacb, Acadm, Acan, Acd, Ace, Acer1, Ache, Acp2, Acp5, Acp6, Acsl4, Acsl6, Acta1, Actc1, Actl6a, Actl6b, Actn2, Actn3, Acvr1, Acvr1b, Acvr2a, Acvr2b, Acvrl1, Ada, Ad…	TRUE
GO:0048856	GO_BiologicalProcess-GOA_06.11.2015_09h18	anatomical structure development	[2]	[Group3]	212	5.73748	2.00266e-05	0.0149799	{Group3=5.201328627129219E-6}	{Group3=4.6811957644162974E-5}	[Aars, Abr, Acadm, Acsl4, Actl6a, Ada, Adrbk1, Alcam, Anp32b, Ap2b1, Ap3b1, Ap3d1, Arcn1, Arhgef2, Arhgef7, Arpc2, Asph, Atg3, Atg7, Atp2a2, Bax, Baz1b, Bin1, Cadm1, Cap1, Capn1, Capn2, Capzb, Casp8, Cdc73, Cfl1, Clic4, Cops2, Coro1a, Crkl, Ctnnd1, Ctsd, Ctsl, Dab2, Daglb, Dbi, Dbnl, Ddx17, Ddx5, Diaph1, Dld, Dnaja3, Dnm2, Dock2, Dpysl2, Eef2, Ehd1, Eif2ak2, Eif2s2, Eif4g1, Elavl1, Emd, Erap1, Fa…	[1810043G02Rik, 2610042L04Rik, 2700046G09Rik, 2700049A03Rik, 2900011O08Rik, 3830403N18Rik, 4930474N05Rik, 4931429I11Rik, 4933409K07Rik, 5830411N06Rik, 6330408A02Rik, A26c2, AI464131, AW551984, Aars, Aatf, Aatk, Abca12, Abca15, Abcb5, Abi1, Abi2, Abl1, Abl2, Ablim1, Abr, Abt1, Acacb, Acadm, Acan, Acd, Ace, Acer1, Ache, Acp2, Acp5, Acp6, Acsl4, Acsl6, Acta1, Actc1, Actg1, Actl6a, Actl6b, Actn2, Act…	FALSE
GO:0006793	GO_BiologicalProcess-GOA_06.11.2015_09h18	phosphorus metabolic process	[3]	[Group4]	116	10.1844	2.00742e-05	0.0150155	{Group4=2.007417475613528E-5}	{Group4=1.8066757280521753E-4}	[Acaca, Acot9, Acsl1, Acss1, Ada, Adk, Adrbk1, Adss, Adssl1, Apip, Arrb1, Arrb2, Atp1a1, Bax, Camk1, Camk2d, Card9, Cdc37, Cfl1, Chordc1, Cttnbp2nl, Dab2, Dcxr, Dld, Dnm1l, Dusp3, Eif2ak2, Eif2s1, Eno1b, Fabp3, Fabp4, Fam129a, Fam20c, Fkbp1a, G6pdx, Gpi1, Grb2, Hcls1, Hexb, Hk1, Hk2, Hmgb1, Hspa5, Hsph1, Idh1, Ilk, Impdh2, Inpp5d, Inppl1, Iqgap1, Jak1, Lamtor1, Lyn, Map2k4, Mapk1, Mapk14, Mapk3, …	[1500015O10Rik, 2610042L04Rik, Aatk, Abca7, Abcb1a, Abhd12, Abhd3, Abhd6, Abi1, Abl1, Abl2, Acaca, Acacb, Ace, Acot12, Acot3, Acot4, Acot5, Acot8, Acot9, Acp2, Acp5, Acpp, Acsl1, Acss1, Acss2, Actn3, Acvr1b, Acvr2b, Ada, Adam10, Adam8, Adar, Adcy3, Adcy6, Adcy9, Adcyap1, Adgrf5, Adipoq, Adk, Adora2a, Adora2b, Adra1a, Adra1d, Adra2b, Adrbk1, Adrbk2, Adss, Adssl1, Ager, Agk, Agpat1, Agrn, Agt, Aida…	TRUE
GO:0006796	GO_BiologicalProcess-GOA_06.11.2015_09h18	phosphate-containing compound metabolic process	[4]	[Group4]	113	10.0623	5.32123e-05	0.0398028	{Group4=2.007417475613528E-5}	{Group4=1.8066757280521753E-4}	[Acsl1, Ada, Adk, Adrbk1, Adss, Adssl1, Apip, Arrb1, Arrb2, Atp1a1, Bax, Camk1, Camk2d, Card9, Cdc37, Cfl1, Chordc1, Cttnbp2nl, Dab2, Dcxr, Dld, Dnm1l, Dusp3, Eif2ak2, Eif2s1, Eno1b, Fabp3, Fabp4, Fam129a, Fam20c, Fkbp1a, G6pdx, Gpi1, Grb2, Hcls1, Hexb, Hk1, Hk2, Hmgb1, Hspa5, Hsph1, Idh1, Ilk, Impdh2, Inpp5d, Inppl1, Iqgap1, Jak1, Lamtor1, Lyn, Map2k4, Mapk1, Mapk14, Mapk3, Mical1, Mthfd1, Nampt…	[1500015O10Rik, 2610042L04Rik, Aatk, Abca7, Abcb1a, Abhd12, Abhd3, Abhd6, Abi1, Abl1, Abl2, Acacb, Ace, Acp2, Acp5, Acpp, Acsl1, Actn3, Acvr1b, Acvr2b, Ada, Adam10, Adam8, Adar, Adcy3, Adcy6, Adcy9, Adcyap1, Adgrf5, Adipoq, Adk, Adora2a, Adora2b, Adra1a, Adra1d, Adra2b, Adrbk1, Adrbk2, Adss, Adssl1, Ager, Agk, Agpat1, Agrn, Agt, Aida, Aipl1, Ajuba, Akt1, Akt2, Aldh18a1, Aldh4a1, Aldh5a1, Alox15, …	FALSE
GO:0072593	GO_BiologicalProcess-GOA_06.11.2015_09h18	reactive oxygen species metabolic process	[3]	[Group5]	24	20	2.50741e-06	0.00187554	{Group5=2.507407139100386E-6}	{Group5=2.2566664251903475E-5}	[Cat, Cyba, Cybb, Cycs, Gla, Hk2, Hsp90aa1, Mpo, Ncf1, Ncf2, P2rx4, Park7, Prdx2, Prdx4, Prex1, Ptk2b, Rhoa, Ripk1, Ripk3, Sirt2, Syk, Tnf, Vav1, Vdac1]	[Acp5, Atg5, Atp7a, Atp7b, Atpif1, Bcl2, Bco2, Becn1, Birc2, Birc3, Bnip3, Cat, Cav1, Cbs, Cd36, Cdkn1a, Clcn3, Ctgf, Cxcl1, Cyba, Cybb, Cycs, Cyct, Cyp1a1, Cyp1a2, Cyp1b1, Cyr61, Ddah1, Ddit4, Dhfr, Duox1, Duoxa1, Duoxa2, Fancc, Fbln5, Foxo1, Foxo3, Gla, Gpx1, Gpx3, Gstp1, H2-M3, H60a, Hif1a, Hk2, Hsp90aa1, Ier3, Ifng, Igf1, Il19, Il22, Immp2l, Irg1, Klrk1, Mal, Map3k7, Met, Mip, Mpo, Mpv17, Myc…	TRUE
GO:0010556	GO_BiologicalProcess-GOA_06.11.2015_09h18	regulation of macromolecule biosynthetic process	[4, 5]	[Group6]	73	4.7557	4.97242e-05	0.0371937	{Group6=9.676374727953293E-4}	{Group6=0.008708737255157964}	[Aars, Aco1, Apobec1, Baz1b, C1qbp, Card9, Cat, Cbx3, Cdc73, Cnpy2, Cops2, Ctbp1, Ctbp2, Cyfip1, Dab2, Ddx5, Eif2s1, Eif4g2, Elavl1, Eprs, Fabp4, Fam129a, Fkbp8, Fubp1, Glo1, Gpi1, H2afy, Hcfc1, Hcls1, Hexb, Hmox1, Hnrnpa2b1, Hnrnpab, Hsph1, Ilk, Inpp5d, Khdrbs1, Lmna, Lrpprc, Malt1, Mapk14, Mapk3, Mybbp1a, Ncl, Nmi, Park7, Pcna, Pfn1, Phb, Ppm1a, Prdx2, Prmt5, Psmc5, Qk, Rhoa, Ripk1, Rpl13a, Rpl…	[4632428N05Rik, Aamdc, Aars, Aarsd1, Aatf, Abca7, Abcg1, Abcg4, Abl1, Ablim1, Ablim2, Ablim3, Abra, Abt1, Acer1, Aco1, Actn2, Acvr2a, Acvrl1, Adam8, Adgrg3, Adipoq, Adrb2, Aebp1, Aebp2, Aes, Aff1, Agap2, Aggf1, Ago1, Agrn, Agtr2, Ahctf1, Ahi1, Ahr, Ahrr, Aip, Aire, Ajuba, Akirin2, Akt1, Alg10b, Alx1, Alx4, Ankrd1, Ankrd33, Ankrd42, Apbb1, Apbb2, Aplp1, Apobec1, App, Ar, Arid1a, Arid3a, Arid3b, Ar…	FALSE
GO:0016070	GO_BiologicalProcess-GOA_06.11.2015_09h18	RNA metabolic process	[4, 5, 6]	[Group6]	73	4.66454	2.10155e-05	0.0157196	{Group6=9.676374727953293E-4}	{Group6=0.008708737255157964}	[Aars, Ahcyl1, Apobec1, Atg7, Baz1b, Cat, Cbx3, Cdc73, Cops2, Ctbp1, Ctbp2, Cyfip1, Dab2, Ddx5, Dnajb11, Eif2s1, Fabp4, Fbl, Fkbp8, Fubp1, Glo1, Gpi1, H2afy, Hcfc1, Hcls1, Hexb, Hmox1, Hnrnpa1, Hnrnpa2b1, Hnrnpab, Hspa8, Hsph1, Ilk, Khdrbs1, Lmna, Lrpprc, Malt1, Mapk14, Mapk3, Mybbp1a, Ncl, Npm1, Pabpc1, Papola, Park7, Pcna, Pfn1, Phb, Ppm1a, Prdx2, Prmt5, Prpf19, Psmc5, Rhoa, Ripk1, Sarnp, Setd3…	[4632428N05Rik, A1cf, Aamdc, Aars, Abcg1, Abcg4, Abl1, Ablim1, Ablim2, Ablim3, Abra, Abt1, Acer1, Actn2, Acvr2a, Acvrl1, Adam8, Adar, Adarb1, Adgrg3, Adipoq, Adrb2, Aebp1, Aebp2, Aes, Aff1, Aff2, Agap2, Aggf1, Ago1, Ago2, Agrn, Agtr2, Ahctf1, Ahcyl1, Ahi1, Ahnak, Ahr, Ahrr, Aip, Aire, Ajuba, Akirin2, Akr1c6, Akt1, Alg10b, Alkbh8, Alx1, Alx4, Ang2, Ang3, Ang4, Angpt2, Angpt4, Ankrd1, Ankrd33, Ankr…	FALSE
GO:0019219	GO_BiologicalProcess-GOA_06.11.2015_09h18	regulation of nucleobase-containing compound metabolic process	[4, 5]	[Group6]	72	4.60947	1.26349e-05	0.00945092	{Group6=9.676374727953293E-4}	{Group6=0.008708737255157964}	[Ahcyl1, Aifm1, Apobec1, Baz1b, Cat, Cbx3, Cdc73, Cops2, Ctbp1, Ctbp2, Cyfip1, Dab2, Ddx5, Dnm1l, Eif2s1, Fabp4, Fkbp8, Fubp1, Glo1, Gpi1, H2afy, Hcfc1, Hcls1, Hexb, Hmgb1, Hmox1, Hnrnpa2b1, Hnrnpab, Hspa5, Hspa8, Hsph1, Ilk, Khdrbs1, Lmna, Lrpprc, Malt1, Mapk14, Mapk3, Mybbp1a, Ncl, Npm1, Pabpc1, Park7, Parp1, Pcna, Pfn1, Phb, Pnp, Ppm1a, Prdx2, Prmt5, Prpf19, Psmc5, Ptk2b, Ptprc, Rhoa, Ripk1, S…	[4632428N05Rik, Aamdc, Abcg1, Abcg4, Abl1, Ablim1, Ablim2, Ablim3, Abra, Abt1, Acer1, Actn2, Actn3, Acvr2a, Acvrl1, Adam8, Adcyap1, Adgrg3, Adipoq, Adora2a, Adora2b, Adrb2, Aebp1, Aebp2, Aes, Aff1, Aff2, Agap2, Aggf1, Ago1, Ago2, Agrn, Agtr2, Ahctf1, Ahcyl1, Ahi1, Ahnak, Ahr, Ahrr, Aifm1, Aip, Aipl1, Aire, Ajuba, Akirin2, Akr1c6, Akt1, Alg10b, Alx1, Alx4, Ankrd1, Ankrd33, Ankrd42, Apaf1, Apbb1, A…	FALSE
GO:0019438	GO_BiologicalProcess-GOA_06.11.2015_09h18	aromatic compound biosynthetic process	[4]	[Group6]	70	4.5045	5.52092e-06	0.00412965	{Group6=9.676374727953293E-4}	{Group6=0.008708737255157964}	[Ada, Adk, Adss, Adssl1, Apobec1, Atg7, Baz1b, Cat, Cbx3, Cdc73, Cops2, Ctbp1, Ctbp2, Cyfip1, Dab2, Ddx5, Eif2s1, Fabp4, Fkbp8, Fubp1, G6pdx, Glo1, Gpi1, H2afy, Hcfc1, Hcls1, Hexb, Hmox1, Hnrnpa2b1, Hnrnpab, Hsph1, Ilk, Impdh2, Khdrbs1, Lmna, Malt1, Mapk14, Mapk3, Mat2a, Mthfd1, Mybbp1a, Myo5a, Nampt, Ncl, Park7, Pcna, Pfn1, Phb, Pnp, Ppm1a, Prdx2, Prmt5, Psmc5, Ptk2b, Rhoa, Ripk1, Sarnp, Setd3, …	[4632428N05Rik, Aamdc, Abcg1, Abcg4, Abl1, Ablim1, Ablim2, Ablim3, Abra, Abt1, Acacb, Acer1, Actn2, Acvr2a, Acvrl1, Ada, Adam8, Adcy3, Adcy6, Adcy9, Adcyap1, Adgrg3, Adipoq, Adk, Adora2a, Adora2b, Adrb2, Adss, Adssl1, Aebp1, Aebp2, Aes, Aff1, Agap2, Aggf1, Ago1, Agrn, Agtr2, Ahctf1, Ahi1, Ahr, Ahrr, Aip, Aire, Ajuba, Akirin2, Akt1, Alad, Alas2, Alg10b, Alx1, Alx4, Ampd2, Ampd3, Ank1, Ankrd1, Ankr…	FALSE
GO:0051252	GO_BiologicalProcess-GOA_06.11.2015_09h18	regulation of RNA metabolic process	[4, 5, 6, 7]	[Group6]	64	4.4352	8.61321e-06	0.00644268	{Group6=9.676374727953293E-4}	{Group6=0.008708737255157964}	[Ahcyl1, Apobec1, Baz1b, Cat, Cbx3, Cdc73, Cops2, Ctbp1, Ctbp2, Cyfip1, Dab2, Ddx5, Eif2s1, Fabp4, Fkbp8, Fubp1, Glo1, Gpi1, H2afy, Hcfc1, Hcls1, Hexb, Hmox1, Hnrnpa2b1, Hnrnpab, Hspa8, Hsph1, Ilk, Khdrbs1, Lmna, Lrpprc, Malt1, Mapk14, Mapk3, Mybbp1a, Ncl, Npm1, Pabpc1, Park7, Pcna, Pfn1, Phb, Ppm1a, Prdx2, Prmt5, Prpf19, Psmc5, Rhoa, Ripk1, Sarnp, Setd3, Sfpq, Sirt2, Smarca5, Smarcc2, Snrnp70, S…	[4632428N05Rik, Aamdc, Abcg1, Abcg4, Abl1, Ablim1, Ablim2, Ablim3, Abra, Abt1, Acer1, Actn2, Acvr2a, Acvrl1, Adam8, Adgrg3, Adipoq, Adrb2, Aebp1, Aebp2, Aes, Aff1, Aff2, Agap2, Aggf1, Ago1, Ago2, Agrn, Agtr2, Ahctf1, Ahcyl1, Ahi1, Ahnak, Ahr, Ahrr, Aip, Aire, Ajuba, Akirin2, Akr1c6, Akt1, Alg10b, Alx1, Alx4, Ankrd1, Ankrd33, Ankrd42, Apbb1, Apbb2, Apobec1, App, Ar, Arid1a, Arid3a, Arid3b, Arid3c,…	FALSE
GO:0090304	GO_BiologicalProcess-GOA_06.11.2015_09h18	nucleic acid metabolic process	[4, 5]	[Group6]	84	4.72973	7.40404e-06	0.00553822	{Group6=9.676374727953293E-4}	{Group6=0.008708737255157964}	[Aars, Ahcyl1, Aifm1, Apobec1, Atg7, Baz1b, Cat, Cbx3, Cdc73, Cops2, Ctbp1, Ctbp2, Cyfip1, Dab2, Ddx5, Dnaja3, Dnajb11, Eif2s1, Fabp4, Fbl, Fkbp8, Fubp1, Glo1, Gpi1, H2afy, Hcfc1, Hcls1, Hexb, Hmgb1, Hmox1, Hnrnpa1, Hnrnpa2b1, Hnrnpab, Hspa8, Hsph1, Ilk, Khdrbs1, Lmna, Lrpprc, Malt1, Mapk14, Mapk3, Mcm2, Mcm6, Mcm7, Mybbp1a, Nasp, Ncl, Npm1, Pabpc1, Papola, Park7, Parp1, Pcna, Pfn1, Phb, Pnp, Ppm…	[4632428N05Rik, A1cf, Aamdc, Aars, Abcg1, Abcg4, Abl1, Ablim1, Ablim2, Ablim3, Abra, Abt1, Acd, Acer1, Actn2, Acvr2a, Acvrl1, Adam8, Adar, Adarb1, Adgrg3, Adipoq, Adrb2, Aebp1, Aebp2, Aes, Aff1, Aff2, Agap2, Aggf1, Ago1, Ago2, Agrn, Agtr2, Ahctf1, Ahcyl1, Ahi1, Ahnak, Ahr, Ahrr, Aicda, Aifm1, Aip, Aire, Ajuba, Akirin2, Akr1c6, Akt1, Alg10b, Alkbh8, Alx1, Alx4, Ang2, Ang3, Ang4, Angpt2, Angpt4, An…	FALSE
GO:1901362	GO_BiologicalProcess-GOA_06.11.2015_09h18	organic cyclic compound biosynthetic process	[4]	[Group6]	71	4.45141	2.35405e-06	0.00176083	{Group6=9.676374727953293E-4}	{Group6=0.008708737255157964}	[Ada, Adk, Adss, Adssl1, Apobec1, Atg7, Atp1a1, Baz1b, Cat, Cbx3, Cdc73, Cops2, Ctbp1, Ctbp2, Cyfip1, Dab2, Ddx5, Eif2s1, Fabp4, Fkbp8, Fubp1, G6pdx, Glo1, Gpi1, H2afy, Hcfc1, Hcls1, Hexb, Hmox1, Hnrnpa2b1, Hnrnpab, Hsph1, Ilk, Impdh2, Khdrbs1, Lmna, Malt1, Mapk14, Mapk3, Mat2a, Mthfd1, Mybbp1a, Myo5a, Nampt, Ncl, Park7, Pcna, Pfn1, Phb, Pnp, Ppm1a, Prdx2, Prmt5, Psmc5, Ptk2b, Rhoa, Ripk1, Sarnp,…	[4632428N05Rik, Aamdc, Abcg1, Abcg4, Abl1, Ablim1, Ablim2, Ablim3, Abra, Abt1, Acacb, Acer1, Actn2, Acvr2a, Acvrl1, Ada, Adam8, Adcy3, Adcy6, Adcy9, Adcyap1, Adgrg3, Adipoq, Adk, Adora2a, Adora2b, Adrb2, Adss, Adssl1, Aebp1, Aebp2, Aes, Aff1, Agap2, Aggf1, Ago1, Agrn, Agtr2, Ahctf1, Ahi1, Ahr, Ahrr, Aip, Aire, Ajuba, Akirin2, Akr1c6, Akt1, Alad, Alas2, Alg10b, Alx1, Alx4, Ampd2, Ampd3, Ank1, Ankr…	TRUE
GO:0044281	GO_BiologicalProcess-GOA_06.11.2015_09h18	small molecule metabolic process	[3]	[Group7]	73	11.145	6.14435e-05	0.0459597	{Group7=2.3490296753041603E-6}	{Group7=2.114126707773744E-5}	[Aars, Acaca, Acadl, Acadm, Acot7, Ada, Adh5, Adk, Adsl, Adss, Adssl1, Aldh3a2, Asl, Atg7, Cat, Daglb, Dcxr, Dld, Dnm1l, Eno1b, Etfb, Fabp3, G6pdx, Gclm, Glud1, Got1, Got2, Gpi1, Hadha, Hal, Hk2, Hsd17b4, Impdh2, Inppl1, Lrp1, Man2b1, Mapk1, Mapk14, Mat2a, Mpo, Mthfd1, Myo5a, Nampt, Ncf1, Ndufa10, Ndufs6, Nln, Oxct1, Park7, Pcyox1, Pcyt1a, Pdha1, Pfkl, Pgd, Pgm2, Phgdh, Pkm, Plcg2, Pnp, Prdx4, Pr…	[Aars, Aass, Abca1, Abcd1, Abcd2, Abcg1, Abcg4, Abhd12, Abhd3, Acaca, Acacb, Acadl, Acadm, Acadvl, Acnat1, Acot1, Acot3, Acot4, Acot5, Acot7, Acox1, Acpp, Acsbg2, Acsm1, Acsm3, Actn3, Ada, Adcy3, Adcy6, Adcy9, Adcyap1, Adh1, Adh4, Adh5, Adh7, Adipoq, Adipor1, Adk, Adora2a, Adora2b, Adra1b, Adsl, Adss, Adssl1, Afmid, Afp, Agt, Agxt, Aicda, Aipl1, Akr1a1, Akr1c18, Akt1, Aldh1a1, Aldh1a2, Aldh1a3, A…	FALSE
GO:1901564	GO_BiologicalProcess-GOA_06.11.2015_09h18	organonitrogen compound metabolic process	[3]	[Group7]	71	12.3478	2.55099e-06	0.00190814	{Group7=2.3490296753041603E-6}	{Group7=2.114126707773744E-5}	[Aars, Acadl, Acadm, Aco1, Ada, Adk, Adsl, Adss, Adssl1, Asl, Atg7, Bax, C1qbp, Dcxr, Dld, Dnm1l, Eef2, Eif2ak2, Eif2s1, Eif3a, Eif3b, Eif3c, Eif3d, Eif3e, Eif3g, Eif3i, Eif4g2, Elavl1, Eno1b, Eprs, Fabp3, Fam129a, G6pdx, Gba, Gclm, Gla, Glud1, Got1, Got2, Gpi1, Hal, Hexa, Hexb, Hmox1, Idh1, Impdh2, Lrpprc, Maoa, Mapk1, Mat2a, Mthfd1, Nampt, Ndufa10, Park7, Pcyox1, Pcyt1a, Pdha1, Pfkl, Phgdh, Pkm…	[A3galt2, A4galt, Aars, Aarsd1, Aass, Abca7, Abhd12, Abhd3, Acacb, Acadl, Acadm, Acer1, Aco1, Acox1, Acpp, Actn3, Ada, Adcy3, Adcy6, Adcy9, Adcyap1, Adk, Adora2a, Adora2b, Adsl, Adss, Adssl1, Afmid, Agk, Aicda, Aipl1, Alad, Alas2, Aldh4a1, Aldh5a1, Aldh9a1, Alox12b, Aloxe3, Amd1, Amd2, Ampd2, Ampd3, Ank1, Aplp1, App, Aprt, Art2a-ps, Art2b, Asl, Asmt, Atg7, Atp2b2, Atp7a, Atp7b, Atpif1, Avp, Azin2…	TRUE
GO:0016192	GO_BiologicalProcess-GOA_06.11.2015_09h18	vesicle-mediated transport	[4]	[Group8]	53	13.3838	4.37282e-06	0.00327087	{Group8=4.372822982604443E-6}	{Group8=3.935540684343999E-5}	[Abr, Actn4, Ap3b1, Ap3d1, Ap3m1, Apobr, Arcn1, Calr, Canx, Cap1, Coro1a, Dab2, Dock2, Ehd1, Elmo1, Ezr, Flot1, Gsn, Hip1, Hmgb1, Hspa8, Ifitm3, Lgals3, Lman2, Lrp1, Lyn, Mfge8, Myh9, Myo1f, Myo1g, Myo5a, Napa, Plcg2, Pld4, Plek, Pycard, Rab11fip5, Rab14, Rab5c, Rap1b, Rufy1, Sec22b, Stap1, Stx4a, Stxbp2, Stxbp5, Syk, Synj1, Tmed10, Vav1, Vps26a, Vps26b, Wasf2]	[Abca1, Abca7, Abl1, Abl2, Abr, Ache, Actn2, Actn4, Adcy3, Adora2b, Ahi1, Aif1, Akt2, Alox15, Amph, Ano6, Anxa1, Anxa2, Ap1s1, Ap1s2, Ap3b1, Ap3b2, Ap3d1, Ap3m1, Ap3m2, Ap3s1, Ap3s2, Apobr, App, Arcn1, Arf1, Arfgap1, Arfgap3, Arhgap21, Arr3, Atad1, Atp6ap1, Axl, B4galt1, Bcap29, Bcap31, Bcr, Becn1, Bloc1s1, Bloc1s2, Bloc1s3, Bloc1s4, Bloc1s5, Bloc1s6, Braf, Btbd9, Bves, C2cd5, C3, Cacna1a, Cacna1…	TRUE
