# Supplementary material for: Cytoskeleton-centric protein transportation by exosomes transforms tumor-favorable macrophages
Source: Oncotarget. 2016 Sep 1;7(41):67387–402. doi: 10.18632/oncotarget.11794 (PMC5341883; doi:10.18632/oncotarget.11794)
Supplement: Supplementary file 6 [file oncotarget-07-67387-s006.xlsx]

## Sheet: Table S5A
Supplementary Table. S5A Gene ontology terms analyzed on Group 1 genes in Supplementary Table with biological process analyses.
Uniprot	Gene name	Descricption	Mol. weight [kDa]	Sequence length
Q5SSL4	Abr	ABR_MOUSE Active breakpoint cluster region-related protein OS=Mus musculus GN=Abr PE=1 SV=1	97.666	859
Q7TPR4	Actn1	ACTN1_MOUSE Alpha-actinin-1 OS=Mus musculus GN=Actn1 PE=1 SV=1	103.07	892
P57780	Actn4	ACTN4_MOUSE Alpha-actinin-4 OS=Mus musculus GN=Actn4 PE=1 SV=1	104.98	912
P61161	Actr2	ARP2_MOUSE Actin-related protein 2 OS=Mus musculus GN=Actr2 PE=1 SV=1	44.76	394
Q60875	Arhgef2	ARHG2_MOUSE Rho guanine nucleotide exchange factor 2 OS=Mus musculus GN=Arhgef2 PE=1 SV=4	111.97	985
Q9CVB6	Arpc2	ARPC2_MOUSE Actin-related protein 2/3 complex subunit 2 OS=Mus musculus GN=Arpc2 PE=1 SV=3	34.357	300
P14211	Calr	CALR_MOUSE Calreticulin OS=Mus musculus GN=Calr PE=1 SV=1	47.994	416
P40124	Cap1	CAP1_MOUSE Adenylyl cyclase-associated protein 1 OS=Mus musculus GN=Cap1 PE=1 SV=4	51.564	474
P47753	Capza1	CAZA1_MOUSE F-actin-capping protein subunit alpha-1 OS=Mus musculus GN=Capza1 PE=1 SV=4	32.939	286
P47757	Capzb	CAPZB_MOUSE F-actin-capping protein subunit beta OS=Mus musculus GN=Capzb PE=1 SV=3	31.345	277
Q9JLQ0	Cd2ap	CD2AP_MOUSE CD2-associated protein OS=Mus musculus GN=Cd2ap PE=1 SV=3	70.449	637
P18760	Cfl1	COF1_MOUSE Cofilin-1 OS=Mus musculus GN=Cfl1 PE=1 SV=3	18.559	166
Q9D1P4	Chordc1	CHRD1_MOUSE Cysteine and histidine-rich domain-containing protein 1 OS=Mus musculus GN=Chordc1 PE=1 SV=1	37.35	331
O89053	Coro1a	COR1A_MOUSE Coronin-1A OS=Mus musculus GN=Coro1a PE=1 SV=5	50.989	461
Q64010	Crk	CRK_MOUSE Adapter molecule crk OS=Mus musculus GN=Crk PE=1 SV=1	33.814	304
P06797	Ctsl	CATL1_MOUSE Cathepsin L1 OS=Mus musculus GN=Ctsl PE=1 SV=2	37.547	334
Q62418	Dbnl	DBNL_MOUSE Drebrin-like protein OS=Mus musculus GN=Dbnl PE=1 SV=2	48.699	436
O08808	Diaph1	DIAP1_MOUSE Protein diaphanous homolog 1 OS=Mus musculus GN=Diaph1 PE=1 SV=1	139.34	1255
O70566	Diaph2	DIAP2_MOUSE Protein diaphanous homolog 2 OS=Mus musculus GN=Diaph2 PE=1 SV=2	124.87	1098
Q8C3J5	Dock2	DOCK2_MOUSE Dedicator of cytokinesis protein 2 OS=Mus musculus GN=Dock2 PE=1 SV=3	211.7	1828
O08553	Dpysl2	DPYL2_MOUSE Dihydropyrimidinase-related protein 2 OS=Mus musculus GN=Dpysl2 PE=1 SV=2	62.277	572
Q6PDL0	Dync1li2	DC1L2_MOUSE Cytoplasmic dynein 1 light intermediate chain 2 OS=Mus musculus GN=Dync1li2 PE=1 SV=2	54.218	492
P70429	Evl	EVL_MOUSE Ena/VASP-like protein OS=Mus musculus GN=Evl PE=1 SV=2	44.337	414
P26040	Ezr	EZRI_MOUSE Ezrin OS=Mus musculus GN=Ezr PE=1 SV=3	69.406	586
P16879	Fes	FES_MOUSE Tyrosine-protein kinase Fes/Fps OS=Mus musculus GN=Fes PE=1 SV=2	93.778	822
Q60780	Gas7	GAS7_MOUSE Growth arrest-specific protein 7 OS=Mus musculus GN=Gas7 PE=1 SV=1	48.173	421
Q60631	Grb2	GRB2_MOUSE Growth factor receptor-bound protein 2 OS=Mus musculus GN=Grb2 PE=1 SV=1	25.238	217
P13020	Gsn	GELS_MOUSE Gelsolin OS=Mus musculus GN=Gsn PE=1 SV=3	85.941	780
Q8BUK6	Hook3	HOOK3_MOUSE Protein Hook homolog 3 OS=Mus musculus GN=Hook3 PE=1 SV=2	83.217	718
P09055	Itgb1	ITB1_MOUSE Integrin beta-1 OS=Mus musculus GN=Itgb1 PE=1 SV=1	88.231	798
P48678	Lmna	LMNA_MOUSE Prelamin-A/C OS=Mus musculus GN=Lmna PE=1 SV=2	74.237	665
Q91ZX7	Lrp1	LRP1_MOUSE Prolow-density lipoprotein receptor-related protein 1 OS=Mus musculus GN=Lrp1 PE=1 SV=1	504.74	4545
Q8C052	Map1s	MAP1S_MOUSE Microtubule-associated protein 1S OS=Mus musculus GN=Map1s PE=1 SV=2	102.94	973
P27546	Map4	MAP4_MOUSE Microtubule-associated protein 4 OS=Mus musculus GN=Map4 PE=1 SV=3	117.43	1125
Q8VDP3	Mical1	MICA1_MOUSE Protein-methionine sulfoxide oxidase MICAL1 OS=Mus musculus GN=Mical1 PE=1 SV=1	116.78	1048
Q8VDD5	Myh9	MYH9_MOUSE Myosin-9 OS=Mus musculus GN=Myh9 PE=1 SV=4	226.37	1960
P70248	Myo1f	MYO1F_MOUSE Unconventional myosin-If OS=Mus musculus GN=Myo1f PE=1 SV=1	125.95	1099
Q80TM9	Nisch	NISCH_MOUSE Nischarin OS=Mus musculus GN=Nisch PE=1 SV=2	175.01	1593
Q61937	Npm1	NPM_MOUSE Nucleophosmin OS=Mus musculus GN=Npm1 PE=1 SV=1	32.56	292
P63005	Pafah1b1	LIS1_MOUSE Platelet-activating factor acetylhydrolase IB subunit alpha OS=Mus musculus GN=Pafah1b1 PE=1 SV=2	46.67	410
Q9CWM4	Pfdn1	PFD1_MOUSE Prefoldin subunit 1 OS=Mus musculus GN=Pfdn1 PE=2 SV=1	14.254	122
Q9JHK5	Plek	PLEK_MOUSE Pleckstrin OS=Mus musculus GN=Plek PE=1 SV=1	39.9	350
Q76MZ3	Ppp2r1a	2AAA_MOUSE Serine/threonine-protein phosphatase 2A 65 kDa regulatory subunit A alpha isoform OS=Mus musculus GN=Ppp2r1a PE=1 SV=3	65.322	589
Q9DBC7	Prkar1a	KAP0_MOUSE cAMP-dependent protein kinase type I-alpha regulatory subunit OS=Mus musculus GN=Prkar1a PE=1 SV=3	43.185	381
P28867	Prkcd	KPCD_MOUSE Protein kinase C delta type OS=Mus musculus GN=Prkcd PE=1 SV=3	77.546	674
Q9QVP9	Ptk2b	FAK2_MOUSE Protein-tyrosine kinase 2-beta OS=Mus musculus GN=Ptk2b PE=1 SV=2	115.79	1009
Q9EPB4	Pycard	ASC_MOUSE Apoptosis-associated speck-like protein containing a CARD OS=Mus musculus GN=Pycard PE=1 SV=1	21.458	193
P62827	Ran	RAN_MOUSE GTP-binding nuclear protein Ran OS=Mus musculus GN=Ran PE=1 SV=3	24.423	216
Q9QUI0	Rhoa	RHOA_MOUSE Transforming protein RhoA OS=Mus musculus GN=Rhoa PE=1 SV=1	21.782	193
P70335	Rock1	ROCK1_MOUSE Rho-associated protein kinase 1 OS=Mus musculus GN=Rock1 PE=1 SV=1	158.17	1354
P70336	Rock2	ROCK2_MOUSE Rho-associated protein kinase 2 OS=Mus musculus GN=Rock2 PE=1 SV=1	160.58	1388
P98083	Shc1	SHC1_MOUSE SHC-transforming protein 1 OS=Mus musculus GN=Shc1 PE=1 SV=3	62.607	579
Q8VDQ8	Sirt2	SIR2_MOUSE NAD-dependent protein deacetylase sirtuin-2 OS=Mus musculus GN=Sirt2 PE=1 SV=2	43.256	389
P70441	Slc9a3r1	NHRF1_MOUSE Na(+)/H(+) exchange regulatory cofactor NHE-RF1 OS=Mus musculus GN=Slc9a3r1 PE=1 SV=3	38.6	355
Q9JM90	Stap1	STAP1_MOUSE Signal-transducing adaptor protein 1 OS=Mus musculus GN=Stap1 PE=1 SV=1	34.627	297
P54227	Stmn1	STMN1_MOUSE Stathmin OS=Mus musculus GN=Stmn1 PE=1 SV=2	17.274	149
Q6A028	Swap70	SWP70_MOUSE Switch-associated protein 70 OS=Mus musculus GN=Swap70 PE=1 SV=2	68.995	585
Q6Y685	Tacc1	TACC1_MOUSE Transforming acidic coiled-coil-containing protein 1 OS=Mus musculus GN=Tacc1 PE=1 SV=1	83.951	774
P26039	Tln1	TLN1_MOUSE Talin-1 OS=Mus musculus GN=Tln1 PE=1 SV=2	269.82	2541
Q9JHJ0	Tmod3	TMOD3_MOUSE Tropomodulin-3 OS=Mus musculus GN=Tmod3 PE=2 SV=1	39.502	352
P99024	Tubb5	TBB5_MOUSE Tubulin beta-5 chain OS=Mus musculus GN=Tubb5 PE=1 SV=1	49.67	444
P83887	Tubg1	TBG1_MOUSE Tubulin gamma-1 chain OS=Mus musculus GN=Tubg1 PE=1 SV=1	51.1	451
Q91YR1	Twf1	TWF1_MOUSE Twinfilin-1 OS=Mus musculus GN=Twf1 PE=1 SV=2	40.079	350
Q9Z0P5	Twf2	TWF2_MOUSE Twinfilin-2 OS=Mus musculus GN=Twf2 PE=1 SV=1	39.47	349
P20152	Vim	VIME_MOUSE Vimentin OS=Mus musculus GN=Vim PE=1 SV=3	53.687	466
Q8BH43	Wasf2	WASF2_MOUSE Wiskott-Aldrich syndrome protein family member 2 OS=Mus musculus GN=Wasf2 PE=1 SV=1	54.073	497
O88342	Wdr1	WDR1_MOUSE WD repeat-containing protein 1 OS=Mus musculus GN=Wdr1 PE=1 SV=3	66.406	606
Q6P5F9	Xpo1	XPO1_MOUSE Exportin-1 OS=Mus musculus GN=Xpo1 PE=1 SV=1	123.09	1071
Q9ESL4	Zak	MLTK_MOUSE Mitogen-activated protein kinase kinase kinase MLT OS=Mus musculus GN=Zak PE=1 SV=1	91.719	802
Q8BPU7	Elmo1	ELMO1_MOUSE Engulfment and cell motility protein 1 OS=Mus musculus GN=Elmo1 PE=1 SV=2	83.935	727
Q9JL26	Fmnl1	FMNL_MOUSE Formin-like protein 1 OS=Mus musculus GN=Fmnl1 PE=1 SV=1	122.06	1094
Q99104	Myo5a	MYO5A_MOUSE Unconventional myosin-Va OS=Mus musculus GN=Myo5a PE=1 SV=2	215.54	1853
Q99P88	Nup155	NU155_MOUSE Nuclear pore complex protein Nup155 OS=Mus musculus GN=Nup155 PE=1 SV=1	155.12	1391
Q8BJS4	Sun2	SUN2_MOUSE SUN domain-containing protein 2 OS=Mus musculus GN=Sun2 PE=1 SV=3	81.604	731
O88342	Wdr1	WDR1_MOUSE WD repeat-containing protein 1 OS=Mus musculus GN=Wdr1 PE=1 SV=3	66.406	606
Q8VDD5	Myh9	MYH9_MOUSE Myosin-9 OS=Mus musculus GN=Myh9 PE=1 SV=4	226.37	1960

## Sheet: Table S5B
Supplementary Table. S5B Molecular function analysis of the proteins in reactome network
GeneSet	RatioOfProteinInGeneSet	P-value	FDR	Nodes
Actin binding	0.0192	<0.0001	<1.000E-03	Tln1, Capza1, Wasf2, Gsn, Cap1, Dbnl, Myh9, Cfl1, Diaph1, Diaph2, Itgb1, Capzb, Ezr, Evl, Wdr1
Actin filament binding	0.006	<0.0001	<5.000E-04	Capza1, Actr2, Fmnl1, Dbnl, Actn4, Actn1, Arpc2, Gas7, Coro1a
Rho GTPase binding	0.0024	<0.0001	<3.333E-04	Arhgef2, Rock1, Rock2, Diaph1, Diaph2
Structural constituent of cytoskeleton	0.0074	<0.0001	0.0005	Tln1, Cd2ap, Actr2, Tubg1, Vim, Arpc2
