# Supplementary material for: Cytoskeleton-centric protein transportation by exosomes transforms tumor-favorable macrophages
Source: Oncotarget. 2016 Sep 1;7(41):67387–402. doi: 10.18632/oncotarget.11794 (PMC5341883; doi:10.18632/oncotarget.11794)
Supplement: Supplementary file 7 [file oncotarget-07-67387-s007.xlsx]

## Sheet: Table S6A
Supplementary Table. S6A Label-free MS identifications of CT26 cells
Normalized abundance: Normalized quantification of protein abundance.
Uniprot ID	Gene name	Peptide count	Unique peptides	Confidence score	Occurrences	Normalized abundance
Q9QXS1	Plec	211	200	15399.5	10	93406.7
Q9JHU4	Dync1h1	121	119	7604.43	10	23761.4
Q8BTM8	Flna	93	83	6920.49	10	76115.7
Q80X90	Flnb	87	77	5676.09	10	26000.1
Q8VDD5	Myh9	90	75	6991.32	10	137699
Q8VHX6	Flnc	85	75	5743.49	10	14487.2
P16546	Sptan1	76	73	5480.81	9	19080.2
Q69ZN7	Myof	73	70	4869.02	9	27652.4
P19096	Fasn	69	68	4441.15	10	14254.9
Q62261	Sptbn1	68	65	4354.42	9	14473.6
P26039	Tln1	68	60	5117.86	10	38323.6
Q68FD5	Cltc	60	59	4735.74	10	58248.8
Q9JKF1	Iqgap1	63	58	4621.03	10	62542.6
P11276	Fn1	52	51	3341.1	10	68420.3
Q6P4T2	Snrnp200	49	49	3261.47	7	8147.41
P48678	Lmna	44	43	3341.42	10	121294
Q8CGC7	Eprs	45	43	2958.11	9	21750.9
P20152	Vim	48	42	4016.75	9	1.00231e+06
P58252	Eef2	43	41	3063.14	10	138168
Q91ZX7	Lrp1	42	41	2341.9	8	9196.69
Q99PV0	Prpf8	40	39	2114.91	7	6736.84
P52480	Pkm	38	38	3385.02	10	399622
P63038	Hspd1	39	37	3452.53	10	205831
Q01853	Vcp	38	36	2650.16	10	82386.5
Q9D0E1	Hnrnpm	36	35	2290.76	9	69211.4
Q6PB66	Lrpprc	36	34	2334.41	8	18668.9
P80318	Cct3	34	34	2162.01	9	44409.5
P08113	Hsp90b1	35	33	2752.03	10	187344
Q02053	Uba1	36	33	2685.93	10	70650.1
Q9QXZ0	Macf1	37	33	2175.28	8	3787.45
Q9ERU9	Ranbp2	33	33	2011.32	9	4125.84
P20029	Hspa5	35	32	3018.76	9	215701
Q8BGQ7	Aars	32	32	2636.87	10	62700.2
F6ZDS4	Tpr	33	32	2302.86	7	12179.5
P38647	Hspa9	32	31	3033.83	10	125337
P42932	Cct8	31	31	2436.79	8	112408
P80313	Cct7	31	31	2186.78	9	59160.2
Q8BMJ2	Lars	31	31	2133.13	9	21261.9
Q7TPV4	Mybbp1a	32	31	2127.99	8	21388.5
Q8VDJ3	Hdlbp	33	31	2020.66	9	11584.9
Q8BU30	Iars	34	31	1937.79	9	23628.5
P57780	Actn4	48	30	3701.26	9	78069.1
Q64727	Vcl	31	30	2212.95	10	49777.4
Q8K009	Aldh1l2	30	30	1952.57	9	24614.1
P63017	Hspa8	35	29	3156.23	10	237455
Q78PY7	Snd1	29	29	2166.61	9	22504.8
Q9Z1Q9	Vars	31	29	2034.29	9	31787.2
Q8BKC5	Ipo5	29	29	1914.4	10	13792.7
Q9Z110	Aldh18a1	30	29	1902.28	9	17528.1
P14873	Map1b	30	29	1782.22	10	9079.63
Q99KI0	Aco2	28	28	1895.47	8	43906.2
B2RQC6	Cad	28	28	1891.94	10	5798.77
Q91V92	Acly	28	28	1883.7	8	13675.1
Q9CWJ9	Atic	29	28	1882.65	9	52155
Q7TPR4	Actn1	48	27	3813.92	10	40112.7
P80314	Cct2	28	27	2651.68	10	174589
P56480	Atp5b	27	27	2254.69	7	101486
P07356	Anxa2	27	27	2229.69	10	357540
O55143	Atp2a2	27	27	1983.53	9	18750.7
Q8CG48	Smc2	28	27	1758.62	10	11999.4
O08810	Eftud2	29	27	1580.86	8	7830.62
Q5SWU9	Acaca	28	27	1349.97	8	3780.91
P11499	Hsp90ab1	39	26	3331.29	10	318893
Q03265	Atp5a1	27	26	2283.93	10	144086
Q61316	Hspa4	29	26	2191.47	10	43880
Q6NZJ6	Eif4g1	32	26	1953.93	9	16706.7
Q61768	Kif5b	27	26	1810.71	7	7678.23
Q922D8	Mthfd1	28	26	1737.61	10	63804.6
P11983	Tcp1	25	25	2072.48	9	85873.5
Q61699	Hsph1	28	25	1989.91	10	20000.3
Q8VDN2	Atp1a1	25	25	1938.27	9	26799.4
P08003	Pdia4	25	25	1754.35	7	28257
Q3TXS7	Psmd1	25	25	1751.69	9	14164.7
Q9D0I9	Rars	25	25	1689.01	10	32295.3
Q8CAQ8	Immt	25	25	1675.89	9	38572.1
Q9JIK5	Ddx21	26	25	1639.67	9	16504.9
Q9QUR6	Prep	25	25	1638.26	8	17834.5
O70133	Dhx9	25	25	1630.76	8	22486.3
Q99PL5	Rrbp1	25	25	1611	8	12636.3
Q9CW03	Smc3	25	25	1588.49	8	7950.69
Q9D0R2	Tars	27	25	1539.03	8	19774.6
Q8CIE6	Copa	26	25	1451.42	8	6724.05
Q6P5E4	Uggt1	26	25	1444.55	8	13371
Q61595	Ktn1	27	25	1386.3	9	8511.08
P27546	Map4	25	25	1385.58	7	12627.7
P07901	Hsp90aa1	36	24	2974.8	10	204743
Q91VI7	Rnh1	25	24	2244.37	9	31122.3
O35639	Anxa3	25	24	2218.62	9	151539
P09103	P4hb	26	24	1902.75	10	144345
P27773	Pdia3	24	24	1683.59	10	86988
P09405	Ncl	24	24	1676.47	10	292329
Q6ZQ38	Cand1	24	24	1675.71	8	14199.6
Q3U1J4	Ddb1	25	24	1672.98	9	17502.6
Q99NB9	Sf3b1	25	24	1667.28	9	7051.85
Q8VEK3	Hnrnpu	24	24	1567.89	10	81230.9
P25206	Mcm3	24	24	1513.45	8	18874.6
Q64514	Tpp2	24	24	1409.45	8	9711.16
Q62167	Ddx3x	28	23	1892.41	8	13796.9
P10126	Eef1a1	23	23	1667.09	10	287526
P97310	Mcm2	24	23	1642.72	9	52338.6
P37040	Por	23	23	1579.13	9	28149.9
O08529	Capn2	23	23	1575.48	7	41791.4
P80315	Cct4	27	22	1939.92	9	53420.9
Q61598	Gdi2	26	22	1670.77	10	72337.3
Q8BH04	Pck2	23	22	1663.23	8	13392.7
P50247	Ahcy	24	22	1618.23	8	44816.9
Q7TMK9	Syncrip	22	22	1562.46	7	30154.3
P80317	Cct6a	23	22	1558.3	8	41126.3
Q64521	Gpd2	22	22	1486.2	7	7476.94
P80316	Cct5	25	22	1484.52	9	31544.9
Q99K51	Pls3	22	22	1482.51	8	33012
Q922B2	Dars	22	22	1453.66	9	32301.8
O35286	Dhx15	22	22	1451.46	9	48048.7
Q8CGK3	Lonp1	24	22	1402.25	9	50556.7
P23116	Eif3a	22	22	1384.83	9	9272.22
Q9WTI7	Myo1c	23	22	1359.77	8	8857.23
Q9WU78	Pdcd6ip	22	22	1323.69	9	11140.3
P30416	Fkbp4	22	22	1307.75	10	15132.5
P49717	Mcm4	23	22	1290.52	9	8103.13
Q6PDQ2	Chd4	22	22	1283.93	10	7802.72
Q921M3	Sf3b3	23	22	1265.05	10	12275.6
Q91VR5	Ddx1	22	22	1223.97	8	6851.95
O35350	Capn1	22	22	1180.33	7	16497.4
P10107	Anxa1	23	21	2020.22	9	231827
Q60854	Serpinb6	21	21	1892.79	6	65295.2
O70475	Ugdh	22	21	1650.48	8	29335.9
Q91ZU6	Dst	23	21	1487.98	8	3114.04
Q3V3R1	Mthfd1l	23	21	1440.96	8	18419.4
P70168	Kpnb1	21	21	1377.99	9	32759.2
P40142	Tkt	22	21	1376.64	8	22805.7
Q8VDM4	Psmd2	21	21	1346.23	9	11003.8
P97311	Mcm6	21	21	1344.6	9	16437.9
Q9QZQ1	Mllt4	21	21	1327.01	7	3635.87
Q9ERK4	Cse1l	21	21	1302.09	9	9805.1
Q8BL66	Eea1	22	21	1269.56	8	3284.37
Q9CZD3	Gars	22	21	1251.74	10	24707.7
A2AN08	Ubr4	21	21	1172.65	8	4346.03
Q9JIF7	Copb1	21	21	1164.14	9	12866.5
P47738	Aldh2	23	20	1701.65	10	123822
Q61753	Phgdh	20	20	1612.74	7	83738.7
Q9CQN1	Trap1	21	20	1588.24	8	24084.2
Q9JKR6	Hyou1	20	20	1462.42	9	18771.5
P06151	Ldha	20	20	1461.22	9	292509
P14211	Calr	21	20	1443.36	7	216480
Q9EQK5	Mvp	20	20	1321.42	9	6144.01
Q61210	Arhgef1	20	20	1242.44	7	5644.15
Q99P88	Nup155	21	20	1186.05	8	8715.92
Q9CU62	Smc1a	21	20	1153.76	9	6148.8
P14685	Psmd3	20	20	1027.74	9	16445.2
P09411	Pgk1	27	19	2031.94	9	247956
P05064	Aldoa	21	19	1687.18	9	130973
P16858	Gapdh	19	19	1629.51	9	338134
P08249	Mdh2	19	19	1524.41	9	149857
Q9D6Z1	Nop56	19	19	1417.38	8	45558.4
P49718	Mcm5	21	19	1297.99	8	15495.3
Q8QZY1	Eif3l	19	19	1260.87	9	11089.5
Q8BMS1	Hadha	19	19	1225.72	6	19776.1
P56399	Usp5	19	19	1209.44	8	15023.4
Q61881	Mcm7	19	19	1185.35	8	11146.4
B2RXS4	Plxnb2	19	19	1179.54	9	5480.95
Q6NS46	Pdcd11	19	19	1175.01	9	7837.77
P39447	Tjp1	19	19	1171.24	7	12548.3
Q6P542	Abcf1	19	19	1108.05	8	18142.6
Q8JZQ9	Eif3b	19	19	1101.98	6	12150.8
Q5XG71	Utp20	19	19	1096.66	10	5529.79
Q11011	Npepps	19	19	1089.95	7	5985.78
Q8R081	Hnrnpl	19	19	1084.65	7	24035.7
Q8BHN3	Ganab	19	19	1081.28	8	7772.77
Q68FL6	Mars	19	19	1052	8	7372.15
Q1HFZ0	Nsun2	19	19	1000.91	8	9843.42
P26443	Glud1	19	18	1471.45	8	42904.7
Q9D0K2	Oxct1	18	18	1445.4	7	17994.4
Q9ER72	Cars	19	18	1408.44	8	19142.4
Q00519	Xdh	20	18	1335.66	8	11116.2
Q9DBJ1	Pgam1	18	18	1317.92	7	201946
Q8BP47	Nars	18	18	1304.77	9	76102.9
Q64737	Gart	18	18	1295.98	8	11516.9
Q9CPY7	Lap3	20	18	1287.65	9	18040.3
P46061	Rangap1	19	18	1258.81	8	6616.43
Q9DCD0	Pgd	18	18	1217.02	9	58147
Q9Z277	Baz1b	19	18	1214.02	9	13037.1
Q8K224	Nat10	19	18	1196.76	7	12410.2
Q9D8N0	Eef1g	19	18	1188.08	9	49679.3
Q8CG47	Smc4	19	18	1162.05	6	8762.7
O55029	Copb2	19	18	1120.58	8	10381.9
P02469	Lamb1	19	18	1094.92	8	5394.7
Q3THK7	Gmps	19	18	1073.25	7	14565.5
P07742	Rrm1	18	18	1070.46	8	10195.5
O88685	Psmc3	18	18	1057.64	8	25647.6
Q91YQ5	Rpn1	18	18	1054.49	7	15495.4
Q00612	G6pdx	19	18	1049.39	10	15164.7
Q8C7R4	Uba6	19	18	1032.74	7	5601.26
Q60597	Ogdh	18	18	1009.52	8	8011.37
Q7TMB8	Cyfip1	20	18	1002.95	8	4691.88
Q7TMY8	Huwe1	20	18	995.42	9	5539.27
Q6P5D8	Smchd1	18	18	990.2	9	3099.4
Q91ZW3	Smarca5	18	18	985.23	8	5010.01
Q91W50	Csde1	18	18	977.59	8	7017.73
Q6ZQ08	Cnot1	18	18	950.04	9	1908.9
Q9EPU0	Upf1	18	18	937.47	7	9789.95
P17182	Eno1	26	17	2313.29	10	600479
O08528	Hk2	23	17	1616.46	9	9775.97
Q62188	Dpysl3	21	17	1492.24	7	15677
P48036	Anxa5	18	17	1464.23	9	129811
Q08509	Eps8	18	17	1438.93	9	13547.4
P17710	Hk1	22	17	1428.81	9	7104.82
Q8BMK4	Ckap4	17	17	1318.31	9	33001.6
P14733	Lmnb1	21	17	1298.67	8	12110.3
Q61553	Fscn1	17	17	1285.83	7	17411.8
P26638	Sars	17	17	1273.22	8	41678.4
Q6ZWX6	Eif2s1	18	17	1271.74	8	19889.4
P24527	Lta4h	17	17	1263.11	9	20601.9
P19324	Serpinh1	17	17	1240.06	6	38210.5
P46935	Nedd4	19	17	1228.11	8	10536.9
O88544	Cops4	17	17	1185.4	7	12335.5
Q9Z1Z0	Uso1	18	17	1179.57	8	7419.81
Q9WVA4	Tagln2	17	17	1172.8	9	37825.3
O88342	Wdr1	18	17	1172.74	8	29419.8
Q9WTM5	Ruvbl2	17	17	1149.03	7	12765.3
A2AGT5	Ckap5	18	17	1134.58	8	4701.25
Q04750	Top1	17	17	1125.42	7	15154
P50516	Atp6v1a	18	17	1121.39	9	17669.1
Q920B9	Supt16h	17	17	1115.67	8	17880.4
P61979	Hnrnpk	17	17	1080.27	9	114653
P97351	Rps3a	18	17	1030.51	9	63289.6
Q99JY9	Actr3	17	17	970.69	7	36013.3
P58871	Tnks1bp1	17	17	967.84	8	5851.49
O08788	Dctn1	17	17	955.33	7	12403.5
Q8C129	Lnpep	17	17	950.07	7	6366.37
Q9WUA2	Farsb	17	17	907.7	6	8858.63
Q3UPL0	Sec31a	17	17	888.95	7	6701.98
Q8BJ71	Nup93	17	17	885.36	9	6002.47
Q61941	Nnt	17	17	848.31	7	5175.87
P68040	Gnb2l1	17	16	1491.7	7	85392.6
Q61656	Ddx5	22	16	1471.18	8	27865.8
P13020	Gsn	17	16	1383.37	9	45527
P17742	Ppia	16	16	1366.97	6	506192
Q6P5H2	Nes	17	16	1310.96	4	12199.1
P05202	Got2	17	16	1307.85	8	37215.3
P62908	Rps3	18	16	1275.36	10	289483
Q99LF4	Rtcb	16	16	1256.34	8	11114
Q60864	Stip1	16	16	1202.55	7	31589.3
Q99KK7	Dpp3	17	16	1186.69	8	9104.95
P27659	Rpl3	17	16	1186.31	9	40626.6
Q61001	Lama5	16	16	1131.47	8	2998.6
Q3U0V1	Khsrp	17	16	1127.85	9	12638.6
Q9D8E6	Rpl4	17	16	1126.31	6	76183
Q3TW96	Uap1l1	19	16	1119.49	8	20492.4
P50580	Pa2g4	16	16	1099.57	8	24897
O54988	Slk	17	16	1092.34	7	16136.9
Q9EQH3	Vps35	17	16	1089.64	7	11447.9
Q99KC8	Vwa5a	16	16	1064.5	9	4668.96
G5E829	Atp2b1	17	16	1039.77	8	11796
P11103	Parp1	18	16	1033.87	8	9806.97
P29341	Pabpc1	16	16	1029.15	7	15008.1
P28658	Atxn10	16	16	1026.71	8	15864.2
Q569Z5	Ddx46	16	16	1023.61	8	8938.27
Q9WVJ2	Psmd13	17	16	1022.57	5	19359.7
Q3UW53	Fam129a	18	16	1018.3	8	6820.4
Q8K310	Matr3	16	16	1009.97	9	8838.44
P47856	Gfpt1	16	16	1006.06	9	21948.3
Q8BG32	Psmd11	16	16	1004.76	6	11160.5
O88844	Idh1	17	16	997.63	8	16105.2
P70398	Usp9x	17	16	988.44	9	7610.22
Q91YR7	Prpf6	16	16	958.3	9	3513.3
Q8K0D5	Gfm1	16	16	955.74	9	8248.67
Q8BJW6	Eif2a	16	16	950.46	6	6590.55
Q8K2Z4	Ncapd2	17	16	938.75	10	6153.28
Q9CR16	Ppid	16	16	934.93	8	43577.4
P30999	Ctnnd1	16	16	900.85	8	3880.5
Q80U93	Nup214	16	16	829.46	7	2174.65
Q8K411	Pitrm1	16	16	823.65	6	3731.19
Q6PDI5	Ecm29	16	16	804.75	7	2281.62
Q8C2E7	Kiaa0196	16	16	736.42	7	2375.76
O08553	Dpysl2	19	15	1471.75	6	32154.6
Q61937	Npm1	16	15	1413.8	9	162830
P62259	Ywhae	19	15	1400.16	9	139095
P17751	Tpi1	16	15	1284.59	8	118084
P62196	Psmc5	18	15	1177.35	7	13495.6
P48722	Hspa4l	17	15	1165.71	9	8035.81
Q62318	Trim28	15	15	1155.19	6	18611.5
O88569	Hnrnpa2b1	17	15	1145.98	8	145061
Q9JIF0	Prmt1	15	15	1129.81	7	33862.9
O35887	Calu	16	15	1104.79	7	72180.1
Q9EPL8	Ipo7	16	15	1097.13	8	28720.9
Q9JMA1	Usp14	16	15	1080.04	9	19003.7
Q9WVK4	Ehd1	18	15	1057.5	7	12540.8
Q99MD9	Nasp	15	15	1010.5	9	6369.52
Q9D819	Ppa1	15	15	995.15	8	14640.9
P25444	Rps2	15	15	993.86	7	51056.2
Q99K85	Psat1	15	15	987.46	7	36444.9
P51125	Cast	15	15	972.14	7	9393.68
Q6GQT9	Nomo1	16	15	955.34	8	5123.87
Q8K4Z5	Sf3a1	16	15	949.1	8	10113.6
Q8C8U0	Ppfibp1	15	15	947.58	9	6911.95
Q61024	Asns	15	15	885.5	7	16932
Q9D2R0	Aacs	15	15	864.44	7	12347.4
P46460	Nsf	15	15	848.5	8	4849.91
Q60710	Samhd1	15	15	835.28	8	11325.8
Q501J6	Ddx17	21	14	1374.16	7	6736.62
Q60932	Vdac1	15	14	1350.72	8	67713.6
P26231	Ctnna1	22	14	1260.25	9	4704.93
Q64511	Top2b	19	14	1167.99	6	2349.11
P40124	Cap1	14	14	1138.38	6	63870.4
P06745	Gpi	14	14	1099.24	8	83918.5
Q8K2B3	Sdha	15	14	1073.12	8	30377.5
Q9D8W5	Psmd12	14	14	1021.28	9	9971.14
Q8CI11	Gnl3	14	14	994.48	7	6748.18
P51174	Acadl	14	14	988.39	8	24316.9
P62334	Psmc6	14	14	987.94	6	18724.8
Q9DCL9	Paics	14	14	977.24	6	38944.2
Q80UM3	Naa15	16	14	972.57	7	8668.45
Q6P5F9	Xpo1	14	14	961.58	6	10594.9
Q9CY58	Serbp1	14	14	961.57	7	66632
P46471	Psmc2	14	14	948.87	7	15499.7
P70336	Rock2	18	14	928.51	8	4891.23
Q91VC3	Eif4a3	16	14	926.47	8	20494
P60122	Ruvbl1	14	14	925.33	9	26932
P61161	Actr2	14	14	924.15	8	14079.5
Q99JI4	Psmd6	14	14	917.13	5	13723.9
P70698	Ctps1	14	14	917.05	8	9032.39
Q9Z1F9	Uba2	14	14	887.18	6	19377.2
O08709	Prdx6	14	14	882.72	8	42538.1
Q9JHR7	Ide	14	14	870.23	8	7726.59
Q3UJB9	Edc4	14	14	859.83	7	7583.88
P54775	Psmc4	15	14	857.81	6	21513.9
Q8BFR5	Tufm	14	14	856.12	7	8003.45
P09528	Fth1	14	14	853.45	6	36926.9
Q9Z1R2	Bag6	14	14	851.33	8	9698.66
Q8R180	Ero1l	15	14	839.57	9	59569.5
Q9D0F9	Pgm1	15	14	832.33	7	11202.8
P18654	Rps6ka3	14	14	811.16	7	7101.61
Q99MN1	Kars	14	14	784.03	8	14930.4
P70227	Itpr3	15	14	783.66	7	1435.68
Q8BWZ3	Naa25	14	14	776.5	6	3574.99
O70318	Epb41l2	15	14	775.82	7	7927.45
Q8R1F1	Fam129b	14	14	772.7	8	10231.9
Q8BY87	Usp47	14	14	771.57	9	4608.02
Q99104	Myo5a	16	14	770.9	8	2612.95
Q91YP2	Nln	14	14	767.77	8	8351.95
O55201	Supt5h	15	14	753.1	5	7273.08
P14148	Rpl7	14	14	716.15	8	37462.1
P47713	Pla2g4a	14	14	699.64	8	23739.5
Q8BGH2	Samm50	14	14	652.7	6	3282.38
Q3UDE2	Ttll12	14	14	645.43	6	7606.48
Q9CVB6	Arpc2	14	14	592.21	7	10626.2
P97429	Anxa4	14	13	1376.88	9	28870.5
Q9DBG3	Ap2b1	22	13	1234.7	9	13814.3
Q76MZ3	Ppp2r1a	18	13	1195.52	8	14103.6
P57776	Eef1d	15	13	1136.66	5	36541.3
O54724	Ptrf	13	13	1127.28	7	45683.5
Q99LC5	Etfa	13	13	1125.69	7	13937.6
P62192	Psmc1	16	13	1100.35	7	15616.5
Q8BG05	Hnrnpa3	14	13	1068.11	8	234055
P39054	Dnm2	19	13	1028.14	9	7550.96
Q61035	Hars	17	13	1026.31	8	18395
Q91VD9	Ndufs1	14	13	999.41	7	9366.49
Q9DB05	Napa	13	13	994.54	6	12669
P51150	Rab7a	13	13	977.23	8	28868
Q6DFW4	Nop58	13	13	974.11	7	10632.7
Q8CI94	Pygb	15	13	969.8	7	5948.07
Q01320	Top2a	18	13	966.85	7	2281.15
P51660	Hsd17b4	15	13	956.91	8	9464.63
Q9DCN2	Cyb5r3	14	13	953.72	6	64259
Q8BTI8	Srrm2	13	13	949.86	8	6346.34
Q9Z2I8	Suclg2	14	13	944.82	8	13246.3
P32067	Ssb	13	13	940.42	6	14747.7
P12970	Rpl7a	14	13	933.63	6	49757.8
P31230	Aimp1	14	13	921.55	6	31665.4
Q64674	Srm	13	13	909.63	7	24914.1
Q9JLJ2	Aldh9a1	13	13	909.35	6	5901.62
P60229	Eif3e	13	13	904.26	5	7767.92
Q62465	Vat1	13	13	903.64	7	28166.4
Q6PGL7	Fam21	13	13	886.28	5	8839.15
Q9CZU3	Skiv2l2	13	13	885.41	8	6243.25
Q9CZU6	Cs	13	13	846.6	7	32837.7
P02468	Lamc1	13	13	838.95	5	4367.88
P05201	Got1	13	13	808.84	6	16564.6
Q9JHJ0	Tmod3	13	13	794.98	5	14358.3
O88738	Birc6	14	13	791.01	8	2566.76
Q62448	Eif4g2	13	13	790.63	7	7320.76
Q91W90	Txndc5	13	13	782.57	7	26171.5
P06801	Me1	13	13	762.57	6	9368.32
Q8K298	Anln	13	13	759.91	8	3731.83
O09131	Gsto1	13	13	753.63	9	39353.2
P61222	Abce1	13	13	739.03	7	9904
Q8BHG1	Nrd1	13	13	737.13	7	1510.04
Q8R0G9	Nup133	13	13	733.52	6	35604.5
Q6ZWQ0	Syne2	14	13	719.31	7	1035.18
Q8C1A5	Thop1	13	13	717.3	8	7488.67
Q922J9	Far1	13	13	712.49	8	5562.11
Q99LE6	Abcf2	13	13	692.79	8	13351.1
Q924C1	Xpo5	13	13	688.31	7	5192.31
Q9D379	Ephx1	13	13	686.01	6	15571.5
Q6PFD9	Nup98	13	13	657.6	7	4919.05
P45376	Akr1b1	13	13	647.87	7	10600.1
P21956	Mfge8	13	13	645.68	5	14028.3
P58281	Opa1	13	13	589.22	7	2455.8
P60843	Eif4a1	25	12	1932.33	8	105131
P18760	Cfl1	13	12	1370.97	9	343527
P16045	Lgals1	12	12	1227.09	8	622733
P12382	Pfkl	15	12	1138.19	6	11428.8
P14206	Rpsa	13	12	1094.73	6	83861.1
Q99PT1	Arhgdia	12	12	1039.11	8	151075
P46664	Adss	14	12	1023	6	21590.8
Q9DCW4	Etfb	12	12	1002.96	8	17393.6
Q9DB77	Uqcrc2	13	12	976.27	7	10482.1
Q8BMF4	Dlat	14	12	973.13	6	7350.17
Q8BWY3	Etf1	13	12	936.33	5	10236.9
Q9D662	Sec23b	14	12	934.74	8	4278.3
Q99NH0	Ankrd17	12	12	927.16	8	2904.52
Q8BJY1	Psmd5	12	12	881.36	7	10005.9
P11440	Cdk1	14	12	873.99	8	21031.8
O35841	Api5	12	12	862.36	5	20172
O08917	Flot1	12	12	857.2	7	2752.04
O70435	Psma3	12	12	852.58	7	8288.93
Q921F4	Hnrnpll	12	12	850.79	8	11398.4
Q9DBG6	Rpn2	13	12	834.89	8	29605.6
P42208	Sept2	12	12	830.23	7	17365.3
P24547	Impdh2	13	12	829.68	7	13631.3
Q02819	Nucb1	12	12	814.26	5	4821.3
Q8BSY0	Asph	13	12	813.82	10	7834.22
Q61584	Fxr1	14	12	798.38	7	10351.7
Q9CZ30	Ola1	13	12	797	8	16906.5
P35293	Rab18	12	12	787.57	7	6480.68
Q9Z1Z2	Strap	12	12	780.98	8	21791
Q8BJS4	Sun2	12	12	777.45	5	4278.22
Q8CGC6	Rbm28	14	12	768.4	7	9274.89
E9Q5G3	Kif23	12	12	764.44	6	4848.5
Q8BMD8	Slc25a24	12	12	760.22	7	7856.96
Q99LX0	Park7	12	12	755.69	6	89922
Q8C0I1	Agps	12	12	752.29	8	4206.37
Q99P72	Rtn4	12	12	750.59	8	30691.6
Q99KE1	Me2	12	12	750.4	7	3723.43
P09055	Itgb1	12	12	748.94	6	8861.86
Q9CSH3	Dis3	12	12	734.59	6	2657.94
Q91WK2	Eif3h	12	12	724.41	6	14863.2
P28660	Nckap1	12	12	720.97	6	4881.59
E9Q555	Rnf213	13	12	709.43	8	1876.04
Q3UM45	Ppp1r7	12	12	707.03	7	9634.45
Q921N6	Ddx27	12	12	704.53	7	2516.77
Q8BK64	Ahsa1	12	12	702.29	6	10948.6
Q99KQ4	Nampt	12	12	698.81	6	11813
P62281	Rps11	13	12	696.85	7	56176.2
O35685	Nudc	12	12	694.61	6	21811.2
P47962	Rpl5	12	12	688.8	6	97538.4
O70194	Eif3d	12	12	686.94	8	14450.2
Q9QYB1	Clic4	12	12	683.77	7	21120.7
Q70FJ1	Akap9	13	12	675.97	6	2069.67
Q60875	Arhgef2	12	12	664.13	7	7371.94
P56960	Exosc10	12	12	656.8	6	3823.39
Q9ESZ8	Gtf2i	12	12	626.87	5	3550.3
Q922K7	Nop2	12	12	626.08	5	5670.92
Q9JIG7	Ccdc22	12	12	621.81	7	2754.27
Q6A0A9	FAM120A	12	12	618.84	8	6144.45
Q9QZE5	Copg1	12	12	602.27	6	3373.85
Q7TSV4	Pgm2	12	12	553.29	8	7627.28
P21981	Tgm2	12	12	538.91	6	3913.77
Q3TLH4	Prrc2c	12	12	494.63	6	4974.93
P63101	Ywhaz	17	11	1479.66	9	89294.2
P26040	Ezr	21	11	1385.23	9	23382.9
P49312	Hnrnpa1	13	11	1119.92	8	131293
P97384	Anxa11	13	11	1092.35	9	7156.72
P17426	Ap2a1	18	11	972.38	8	4885.35
Q9CQ65	Mtap	12	11	946.46	7	30795.3
P17918	Pcna	12	11	933.62	7	42849.6
Q07076	Anxa7	12	11	931.13	6	21736.2
Q99L47	St13	11	11	922.46	5	30189.1
Q9EQP2	Ehd4	12	11	918.79	7	6974.74
Q99KJ8	Dctn2	11	11	908.72	6	10122
P67778	Phb	11	11	903.28	6	30935.2
Q9DBG5	Plin3	11	11	897.6	6	5998.58
P54071	Idh2	13	11	895.52	7	14040.9
Q9CZ13	Uqcrc1	12	11	894.17	7	14406.7
P62702	Rps4x	13	11	889.14	8	52619.9
Q8VIJ6	Sfpq	13	11	860.61	7	23146.8
P35700	Prdx1	14	11	855.72	6	60584.8
Q60930	Vdac2	11	11	842.89	6	66576.3
P10711	Tcea1	11	11	811.13	7	14046.2
P63242	Eif5a	11	11	795.61	7	39959.8
P14576	Srp54	13	11	792.05	7	6534.7
Q9Z2U0	Psma7	11	11	786.76	7	48024.2
Q8BMA6	Srp68	12	11	785.82	7	2711.32
Q61207	Psap	13	11	774.31	7	32076.5
P62814	Atp6v1b2	12	11	772.97	8	12579
Q9JJ28	Flii	12	11	770.51	8	4292.82
O08599	Stxbp1	12	11	766.99	8	2634.21
P32921	Wars	11	11	760.34	6	9354.48
P35564	Canx	11	11	759.18	9	83717.5
Q91WJ8	Fubp1	12	11	743.05	7	10758.1
Q9Z315	Sart1	12	11	739.51	7	3847.97
P54822	Adsl	12	11	736.75	6	8123.46
Q9R1T2	Sae1	11	11	729.4	6	25555.7
Q3UEB3	Puf60	12	11	723.66	9	9658.08
O54774	Ap3d1	11	11	719.44	6	4793.99
Q01149	Col1a2	11	11	717.68	9	9702.39
Q8R1B4	Eif3c	12	11	713.18	5	7114.01
O55131	Sept7	12	11	708.61	6	11930.4
Q9EP71	Rai14	11	11	705.46	6	3273.55
Q9Z1Q5	Clic1	11	11	701.76	6	47580.4
Q9ERG0	Lima1	11	11	701.11	8	10929.1
Q9EQQ9	Mgea5	11	11	696.17	8	9476.53
Q8BH64	Ehd2	12	11	694.58	6	6971.33
Q9ES00	Ube4b	11	11	683.09	7	4214.06
Q8BK67	Rcc2	11	11	676.34	7	5515.55
Q93092	Taldo1	11	11	676.02	7	17388.4
Q9Z2I9	Sucla2	11	11	672.21	8	6108.43
P14152	Mdh1	11	11	665.42	4	25526.5
Q8C0C7	Farsa	11	11	662.3	8	9175.3
Q80X50	Ubap2l	11	11	660.37	7	11034.2
Q8R1Q8	Dync1li1	12	11	660.09	6	6634.66
Q08943	Ssrp1	11	11	658.68	5	12393.1
P31266	Rbpj	11	11	657.25	7	8474.21
Q6P1B1	Xpnpep1	11	11	653.91	6	5021.58
Q8VEM8	Slc25a3	11	11	651.85	6	38104.5
Q9R0E1	Plod3	11	11	650.95	6	3391.04
Q9JLI8	Sart3	11	11	650.88	6	4889.26
Q8K1M6	Dnm1l	12	11	644.36	7	3725.69
Q7TT50	Cdc42bpb	12	11	627.66	6	4169.66
Q99KP6	Prpf19	11	11	623.78	7	17488.2
Q00993	Axl	11	11	622.96	7	3116.4
P35123	Usp4	11	11	622.5	6	2912.8
Q9R1B9	Slit2	11	11	619.97	7	2456.13
P54823	Ddx6	11	11	618.67	7	9190.8
Q8BUK6	Hook3	11	11	616.13	7	5133.01
Q9WV32	Arpc1b	11	11	615.63	5	5499.08
Q11136	Pepd	11	11	613.48	6	9054.71
Q8VCT3	Rnpep	11	11	594.81	5	3583.87
Q8CFI7	Polr2b	11	11	576.38	7	4335.16
Q9D554	Sf3a3	11	11	573.85	7	6722.58
Q6PIP5	Nudcd1	12	11	542.56	6	4379.17
O35864	Cops5	11	11	540.27	7	3496.06
Q91WQ3	Yars	11	11	488.89	7	4680.19
P53569	Cebpz	11	11	487.79	6	1683.62
Q8BWW9	Pkn2	11	11	462.67	5	1700.16
P68254	Ywhaq	16	10	1233.73	8	15680.6
P48962	Slc25a4	19	10	1171.97	9	32221.5
P63158	Hmgb1	12	10	1102.21	4	43027.6
Q922R8	Pdia6	10	10	1006.88	6	81476.8
P60335	Pcbp1	16	10	949.86	9	38412.5
P97371	Psme1	11	10	862.76	6	32195.7
O70400	Pdlim1	12	10	858.33	5	7708.43
Q3UZ39	Lrrfip1	11	10	840.11	5	8892.46
Q99K48	Nono	11	10	837.89	8	17116.7
Q9CZ44	Nsfl1c	10	10	832.55	5	46457
Q6IRU2	Tpm4	11	10	823.86	6	50998.5
Q9CQC6	Bzw1	13	10	811.95	9	18810.2
P29391	Ftl1	10	10	807.52	5	68545.2
Q9D6R2	Idh3a	11	10	790.36	7	21641.1
O08749	Dld	10	10	771.68	8	39238.3
Q9CYZ2	Tpd52l2	10	10	750.07	6	11222.6
P35550	Fbl	10	10	745.74	8	34938.4
Q8CIN4	Pak2	14	10	738.75	7	8934.57
P62242	Rps8	10	10	738.38	7	251815
Q9Z2U1	Psma5	10	10	738.16	6	47326.9
P23492	Pnp	10	10	737.61	7	8608.24
P03975	Iap	10	10	736.22	7	11104.6
O88967	Yme1l1	10	10	735.43	6	2793.15
Q9JLV5	Cul3	11	10	729.51	7	5868.18
O35129	Phb2	10	10	728.69	7	25909.2
P55937	Golga3	10	10	711.7	6	4615.71
Q9QUM9	Psma6	10	10	710.71	6	10891.9
Q60865	Caprin1	10	10	709.76	5	14895
P62751	Rpl23a	10	10	705.27	3	13121.3
Q9DC61	Pmpca	11	10	700.25	7	2962.82
Q6PAR5	Gapvd1	10	10	692.93	5	5183.3
Q4VA53	Pds5b	13	10	690.45	8	5217.41
O54734	Ddost	10	10	683.99	6	15013.2
O88958	Gnpda1	10	10	668	5	4867.99
Q8VH51	Rbm39	10	10	667.4	7	24013
Q9CWK8	Snx2	11	10	665.37	6	5572.85
Q3U0V2	Tradd	10	10	658.52	6	3939.86
Q9DBE9	Ftsj3	11	10	657.72	6	5956.55
P13864	Dnmt1	10	10	648.11	7	7981.87
Q9JMH9	Myo18a	10	10	641.18	7	3595.97
P63005	Pafah1b1	10	10	640.18	5	5845.15
Q8BIJ6	Iars2	11	10	639.23	5	4964.28
P18155	Mthfd2	10	10	635	6	10484.8
Q8JZK9	Hmgcs1	11	10	630.41	6	5407.76
Q6A028	Swap70	10	10	628.51	7	3741.46
Q61739	Itga6	10	10	627.23	6	2878.87
Q9Z1X4	Ilf3	10	10	622.24	6	11372.7
P42567	Eps15	10	10	620.18	6	4079.49
Q91YH5	Atl3	10	10	619	5	6582.29
Q9EPE9	Atp13a1	11	10	615.85	6	2633.73
Q8BH95	Echs1	10	10	614.79	5	9723.08
Q9D8U8	Snx5	10	10	605.88	8	13366.3
Q5SW19	Cluh	10	10	605.06	8	1300.07
Q9R0X4	Acot9	10	10	598.33	6	7477.58
Q05D44	Eif5b	10	10	594.64	6	4349.28
P24369	Ppib	10	10	593.79	7	21566.8
P70699	Gaa	10	10	592.87	4	3502.87
Q9WUP7	Uchl5	10	10	587.96	7	7887.93
P50431	Shmt1	10	10	587.88	6	9324.73
E9Q557	Dsp	10	10	586.86	6	3524.31
Q60770	Stxbp3	11	10	583.86	6	2484.51
Q9D906	Atg7	10	10	575.15	5	2232.17
Q00PI9	Hnrnpul2	10	10	575.1	6	2933.9
P37913	Lig1	10	10	571.68	5	9964.95
P16332	Mut	11	10	560.98	5	3770.11
P35235	Ptpn11	10	10	556.51	6	1729.98
Q6PDM2	Srsf1	10	10	551.48	7	29272.2
Q9DBR7	Ppp1r12a	10	10	549.52	4	3388.8
Q8C7X2	Emc1	10	10	541.61	5	3394.86
Q9CQQ7	Atp5f1	10	10	535.28	6	14088.5
Q8BX02	Kank2	11	10	533.75	7	9965.72
P29533	Vcam1	10	10	531.42	6	4337.95
Q7TT37	Ikbkap	10	10	528.81	6	2820.63
Q9EP69	Sacm1l	10	10	528.25	6	4277.45
P55264	Adk	10	10	527.31	7	3652.9
Q9D4H8	Cul2	10	10	514.67	7	3580.65
Q9D051	Pdhb	10	10	511.93	5	13979.5
P40336	Vps26a	10	10	511.24	7	9529.35
Q9WVE8	Pacsin2	10	10	508.45	7	7445.08
Q6P5B0	Rrp12	11	10	508.04	6	4503.19
Q9CRT8	Xpot	10	10	506.67	7	5834.27
Q9JLB0	Mpp6	10	10	504.4	6	3500.88
P54276	Msh6	10	10	496.07	7	2969.37
Q9CZM2	Rpl15	10	10	483.7	7	28259.3
O08539	Bin1	10	10	469.53	6	5264.68
Q91WD5	Ndufs2	10	10	464.96	6	5783.9
Q9Z1T1	Ap3b1	10	10	464.62	6	1770.21
Q6ZWN5	Rps9	10	10	458.9	5	38485.7
Q8BKS9	Kiaa0020	10	10	453.21	6	3645.1
Q8BHB4	Wdr3	11	10	433.96	6	2026.34
Q8R1A4	Dock7	10	10	422.83	7	1823.21
Q9JJA4	Wdr12	10	10	407.35	6	5431.68
Q9CQV8	Ywhab	17	9	1335.86	9	25618.7
Q61033	Tmpo	16	9	1104.85	9	8822.64
P62204	Calm1	11	9	1038.44	5	320885
O70251	Eef1b	12	9	900.48	8	51312.9
Q60931	Vdac3	10	9	828.29	5	36050.6
Q91V41	Rab14	10	9	800.8	6	46140.4
P19157	Gstp1	9	9	755.32	8	113808
P53994	Rab2a	9	9	754.62	4	10009.2
P14869	Rplp0	9	9	751.57	7	68136.4
P51410	Rpl9	10	9	750.17	5	60843.3
Q9QXX4	Slc25a13	13	9	742.04	5	4709.19
P70296	Pebp1	10	9	737.66	6	63955.8
Q9Z204	Hnrnpc	11	9	717.94	5	14089.1
Q9WV80	Snx1	12	9	714.97	7	3483.51
Q62433	Ndrg1	9	9	710.15	6	14175.5
P27612	Plaa	10	9	696.85	6	2665.45
P62962	Pfn1	9	9	695.25	7	227859
P28474	Adh5	10	9	692.62	5	28397.6
P35282	Rab21	10	9	687.68	6	7021.83
Q9DAW9	Cnn3	10	9	683.62	5	21648.8
P47757	Capzb	9	9	674.51	6	22688.6
Q9JII6	Akr1a1	10	9	673.37	7	21976.3
P47911	Rpl6	12	9	672.03	7	29107.4
Q9R0P3	Esd	10	9	671.82	6	71301.2
Q60715	P4ha1	10	9	668.01	5	6343.11
Q9CZ04	Cops7a	9	9	664.93	5	6820.15
Q9JK81	Myg1	10	9	664.14	5	9504.72
Q80WJ7	Mtdh	9	9	652.77	6	20107.4
P99029	Prdx5	9	9	650.98	5	25336.9
Q14C51	Ptcd3	9	9	638.44	5	4224.21
Q6A068	Cdc5l	9	9	628.79	5	4461.29
P70122	Sbds	9	9	627.47	5	6757.71
Q9WTX6	Cul1	9	9	627.17	7	8003.64
P35486	Pdha1	9	9	618.53	6	12989.3
Q8K363	Ddx18	10	9	615.96	9	9159.39
P45952	Acadm	9	9	614.42	6	26493.8
Q91VR2	Atp5c1	9	9	612.99	6	20681
Q8R550	Sh3kbp1	9	9	612.15	8	4058.63
Q4FZC9	Syne3	10	9	609.97	6	1742.32
Q640M1	Utp14a	9	9	605.88	5	4431.47
P59325	Eif5	9	9	598.34	5	18617.8
Q922Q8	Lrrc59	9	9	598.02	5	17841.2
Q9CXY6	Ilf2	9	9	597.65	6	9481.61
Q63850	Nup62	10	9	596.26	6	5956.14
P62918	Rpl8	9	9	581.42	6	29007.3
Q9DBR1	Xrn2	10	9	578.38	7	6085.75
Q8VEE4	Rpa1	9	9	576.91	4	4052.1
Q8R5H1	Usp15	9	9	575.81	6	3769.61
O08579	Emd	9	9	574.58	6	21893.3
Q99K30	Eps8l2	10	9	573.12	6	6213.62
P10605	Ctsb	9	9	571.66	6	23353.4
Q9JK48	Sh3glb1	9	9	571.03	7	6978.95
Q3TZZ7	Esyt2	9	9	568.94	7	6214.47
Q9WTP6	Ak2	9	9	568.29	7	6839.14
Q9CX34	Sugt1	9	9	567.52	7	8673.37
Q99MI1	Erc1	9	9	565.49	6	4955.58
O55234	Psmb5	9	9	563.37	9	11876.7
Q8CJF7	Ahctf1	9	9	562.09	5	3002.36
Q9QZD9	Eif3i	9	9	554.81	7	10453.6
P42225	Stat1	10	9	554.16	7	7591.9
Q9Z2I0	Letm1	9	9	553.6	7	6798.54
Q8BI84	Mia3	9	9	550.24	5	5103.87
Q8BH74	Nup107	9	9	548.47	5	3469.28
Q60967	Papss1	9	9	548.3	5	4258.66
O54931	Akap2	10	9	547.45	5	4229.74
Q60676	Ppp5c	9	9	546.36	6	6668.96
Q9R1C7	Prpf40a	9	9	539.32	4	12425.4
Q9CZX8	Rps19	9	9	532.62	8	40979.1
Q9Z0U1	Tjp2	9	9	532.5	4	3216.35
Q99JY0	Hadhb	9	9	527.02	7	3772.97
P47791	Gsr	9	9	525.16	5	9235.59
Q9CQ60	Pgls	9	9	524.67	6	10329.1
Q64314	Cd34	9	9	523.1	6	15689.3
Q62383	Supt6h	10	9	522.61	7	2018.34
P14131	Rps16	9	9	521.11	6	66094.6
Q8BYA0	Tbcd	10	9	520.24	6	1207.81
Q9Z0N1	Eif2s3x	9	9	519.43	4	10362
Q8BVY0	Rsl1d1	9	9	515.74	5	8970.91
Q8BLN5	Lss	9	9	513.76	5	2012.43
P19253	Rpl13a	9	9	512.93	6	82078.4
Q8K297	Colgalt1	10	9	511.49	5	2904.26
Q8K0C4	Cyp51a1	9	9	510.41	6	7421.62
P35821	Ptpn1	9	9	507.85	5	6562.3
P97470	Ppp4c	10	9	506.92	4	12510.6
Q922D4	Ppp6r3	9	9	506.51	7	1580.27
A2AWA9	Rabgap1	9	9	503.29	6	4085.71
P97452	Bop1	9	9	501.09	5	3766.08
Q99MR6	Srrt	9	9	500.79	5	4677.97
Q9QX47	Son	10	9	500.4	6	1234.59
P08775	Polr2a	9	9	499.14	6	4428.37
Q8C052	Map1s	9	9	492.53	7	1873.68
Q61166	Mapre1	9	9	491.41	5	11357.9
P47758	Srprb	9	9	487.79	5	3080.48
Q05793	Hspg2	9	9	477.24	6	1648.33
P25976	Ubtf	9	9	473.82	5	4247.75
Q62384	Zpr1	9	9	472.46	7	2962.14
Q9D024	Ccdc47	9	9	470.64	7	3373.16
Q9QUJ7	Acsl4	10	9	469.86	5	3509.25
Q0KL02	Trio	9	9	466.76	7	760.33
Q3UHB1	Nt5dc3	9	9	464.63	6	2821.23
P00493	Hprt1	9	9	459.8	7	14493.3
Q9DCX2	Atp5h	9	9	458.89	7	26985.2
Q9D0L8	Rnmt	9	9	446.38	8	1968.05
P62301	Rps13	9	9	445.53	5	56627.3
Q8CIB5	Fermt2	9	9	435.77	8	4001.8
Q80UG5	Sept9	9	9	432.77	6	8116.83
Q6PB44	Ptpn23	9	9	424.23	7	1760.91
Q9CPV4	Glod4	9	9	423.4	6	5503.61
Q9DBC3	Cmtr1	9	9	413.23	7	2436.56
Q61187	Tsg101	9	9	409.3	7	2346.86
Q9Z247	Fkbp9	9	9	399.92	3	2513.98
Q6ZQ58	Larp1	9	9	368.24	6	1725.53
P51881	Slc25a5	17	8	1078.56	9	60343.7
P08752	Gnai2	12	8	909.81	8	17901
Q9Z2X1	Hnrnpf	10	8	887.01	7	45346.4
A2A432	Cul4b	15	8	868.84	7	2029.73
P99027	Rplp2	8	8	866.09	5	192594
P17225	Ptbp1	11	8	817.04	5	36696.7
P62806	Hist1h4a	8	8	780.18	8	1.51571e+06
P50396	Gdi1	12	8	762.59	6	10385
P63323	Rps12	8	8	714.92	5	58410.3
Q60605	Myl6	9	8	682.82	6	79717
Q9R1P4	Psma1	9	8	681.6	8	15814.4
Q9WUD1	Stub1	9	8	676.14	7	6035.76
Q01405	Sec23a	10	8	675.24	6	2077.29
P32233	Drg1	8	8	662.58	6	18629.2
Q9EQU5	Set	8	8	655.46	5	214238
Q64105	Spr	8	8	654.98	6	10513.5
O88456	Capns1	8	8	653.41	5	21835.2
Q9Z2W0	Dnpep	9	8	640.66	8	7515.03
Q99P91	Gpnmb	8	8	636.38	5	10273.4
D3YXK2	Safb	8	8	634.59	5	5670.44
P29758	Oat	8	8	634.26	6	17006
Q99KD5	Unc45a	9	8	631.02	5	1078.91
Q3UGC7	Eif3j1	9	8	627.21	6	4997.79
Q922J3	Clip1	10	8	623.87	6	5156.58
P13439	Umps	9	8	610.88	5	6120.71
Q922Q4	Pycr2	9	8	606.56	6	10540.5
P46638	Rab11b	9	8	606.3	8	12382.9
P49722	Psma2	8	8	605.28	5	17852.5
Q8CHP8	Pgp	8	8	599.03	3	5256.07
O88986	Gcat	8	8	596.46	6	11772.7
P15092	Ifi204	11	8	595.81	6	2843.5
Q61171	Prdx2	9	8	594.9	5	17298.9
P16110	Lgals3	8	8	592.23	4	25572.7
Q8BKE6	Cyp20a1	9	8	590.72	6	4126.3
Q9CSU0	Rprd1b	8	8	589.64	7	4070.17
Q6PDG5	Smarcc2	10	8	585.99	5	2168.84
O35857	Timm44	8	8	582.66	7	6244.9
P62830	Rpl23	8	8	581.29	4	45313.3
Q7TQI3	Otub1	8	8	578.59	4	10662
O35226	Psmd4	8	8	576.6	5	16244.1
Q8BVI4	Qdpr	9	8	569.48	3	12384
P97855	G3bp1	9	8	564.5	5	8754.23
P24452	Capg	8	8	558.08	4	34241.9
Q9R0Y5	Ak1	8	8	557.86	4	7951.4
Q9R1P0	Psma4	8	8	555.38	5	20077.2
O08759	Ube3a	9	8	554.92	7	6414.33
Q9CXT8	Pmpcb	8	8	553.13	5	5783.66
Q9Z0X1	Aifm1	8	8	551.03	4	10259.8
Q9CQA3	Sdhb	8	8	549.82	6	12330.2
P98078	Dab2	8	8	547.38	6	3368.89
Q64213	Sf1	8	8	547.2	6	7640.06
Q9CXW3	Cacybp	8	8	541.72	6	22296.7
Q5SUR0	Pfas	9	8	541.46	6	7431.82
Q9D1A2	Cndp2	10	8	540.17	5	7067.5
O08795	Prkcsh	8	8	540	5	22869.8
Q9DBH5	Lman2	9	8	538.11	7	16068
Q60598	Cttn	8	8	537.82	4	14015.8
Q9R0E2	Plod1	8	8	534.05	5	2432.23
P20108	Prdx3	8	8	533.44	6	16215.5
Q3THS6	Mat2a	8	8	532.11	5	9344.83
Q3THE2	Myl12b	8	8	531.23	5	56514.8
Q920E5	Fdps	8	8	529.53	5	27706.1
Q8BWT1	Acaa2	8	8	525.95	6	4449.39
D3Z7P3	Gls	8	8	525.2	5	6512.17
Q6ZWV3	Rpl10	8	8	518.17	6	40020.3
P61202	Cops2	8	8	513.62	6	4262.53
P70677	Casp3	9	8	513.48	7	15950
Q9R1J0	Nsdhl	8	8	511.39	4	6836.17
Q8R086	Suox	8	8	511.13	6	3715.07
P53026	Rpl10a	8	8	509.82	5	31512.4
Q8C2Q3	Rbm14	8	8	504.43	4	2991.28
Q9QWT9	Kifc1	8	8	504.07	4	2944.53
P62849	Rps24	8	8	503.41	3	42816.3
P43247	Msh2	8	8	502.57	6	2610.94
Q6P9R2	Oxsr1	8	8	502.33	6	8097.62
Q9DB73	Cyb5r1	8	8	500.82	6	14515.7
Q58A65	Spag9	9	8	500.03	6	3416.66
Q99L45	Eif2s2	8	8	498.44	5	15654.3
Q61687	Atrx	8	8	497.96	4	2396.38
O09061	Psmb1	8	8	497.05	6	19648.6
Q61235	Sntb2	9	8	491.11	6	2414.86
Q91VM9	Ppa2	8	8	487.9	6	9564.89
P70388	Rad50	9	8	487.68	7	4491.01
Q91WU5	As3mt	9	8	487.29	7	2812.15
Q60737	Csnk2a1	8	8	486.74	4	3947.38
Q9WVA3	Bub3	8	8	483.71	7	6837.13
Q8BMG7	Rab3gap2	9	8	482.66	4	943.486
Q64010	Crk	8	8	482.2	7	2918.49
O55023	Impa1	8	8	477.27	5	5559.52
Q99JF8	Psip1	9	8	475.83	7	5972.66
Q62419	Sh3gl1	8	8	474.28	5	3698.68
Q9DC23	Dnajc10	8	8	470.8	5	2444.53
Q8R3N1	Nop14	8	8	466.27	6	3072.19
Q99KW3	Triobp	8	8	466.27	6	1595.53
P63037	Dnaja1	8	8	465.75	4	4650.14
P26369	U2af2	8	8	463.8	7	14339.7
O89051	Itm2b	8	8	463.74	7	12866.6
Q9Z0H1	Wdr46	8	8	460.16	4	2281.1
P63094	Gnas	9	8	459.18	4	2473.8
Q921T2	Tor1aip1	8	8	454.81	6	3709.68
P51432	Plcb3	8	8	454.22	5	1747.5
Q9Z0W3	Nup160	8	8	453.66	5	2295.45
Q8VDM6	Hnrnpul1	8	8	451.29	5	2788.3
Q64378	Fkbp5	8	8	450.65	5	7615.16
Q9EPU4	Cpsf1	9	8	450.58	6	2372.57
Q99ME9	Gtpbp4	8	8	443.19	5	2478.23
Q62376	Snrnp70	8	8	442.67	5	8892.52
O54833	Csnk2a2	8	8	438.19	5	3398.73
P83887	Tubg1	8	8	437.85	4	2922.43
Q9EPK7	Xpo7	8	8	437.15	5	1263.74
Q9D0I8	Mrto4	8	8	434.84	6	5503.5
Q8R050	Gspt1	8	8	432.25	4	7763.22
Q61550	Rad21	8	8	430.33	5	4774.49
P82343	Renbp	8	8	429.12	5	9356.63
Q3UPF5	Zc3hav1	8	8	428.73	7	1498.86
P46978	Stt3a	9	8	423.81	5	2695.73
Q923D2	Blvrb	8	8	423.55	6	11002
Q99MS7	Ehbp1l1	8	8	423.34	6	1046.56
Q6A4J8	Usp7	10	8	418.63	7	3520.85
P28798	Grn	8	8	415.07	5	3753.1
Q9EQC5	Scyl1	9	8	408.66	6	2956.88
Q3TEA8	Hp1bp3	8	8	408.55	5	8892
Q8VDP4	Ccar2	8	8	404.9	6	2503.85
Q3UMB9	Kiaa1033	8	8	398.47	6	1913.82
Q64133	Maoa	8	8	397.14	6	6673.01
Q9Z0P5	Twf2	8	8	397.08	4	4562.06
Q64337	Sqstm1	8	8	395.34	4	12644.2
P23475	Xrcc6	8	8	394.58	6	1941.99
Q8VHK9	Dhx36	9	8	394.04	5	1557.35
Q8BVG4	Dpp9	8	8	393.25	8	1339.4
Q6ZQL4	Wdr43	8	8	386.07	6	2932.93
Q99LI7	Cstf3	8	8	385.9	5	5113.33
P53811	Pitpnb	8	8	379.42	5	5662.06
Q8K0C9	Gmds	8	8	373.38	5	2191.41
Q9CW46	Raver1	8	8	372.08	6	5075.14
O55106	Strn	8	8	370.86	4	1875.3
A6H8H2	Dennd4c	8	8	368.96	4	921.328
Q925I1	Atad3	8	8	368.77	7	2903.13
P22437	Ptgs1	9	8	367.94	5	4713.46
Q8C147	Dock8	8	8	366.92	6	1724.01
Q8CFQ3	Aqr	8	8	366.13	5	1403.36
P28271	Aco1	9	8	366.12	6	5668.7
Q8C4J7	Tbl3	8	8	353.25	5	1975.89
Q9QYJ0	Dnaja2	8	8	350.79	6	7584.39
G5E870	Trip12	8	8	345.77	5	962.948
Q6NZC7	Sec23ip	8	8	341.31	5	4809.24
Q80YV3	Trrap	8	8	318.52	6	897.91
P21550	Eno3	15	7	1201.8	8	17563.9
P62874	Gnb1	11	7	928.98	6	5662.84
P62880	Gnb2	11	7	865.55	7	20721.1
Q8C1B7	Sept11	13	7	759.75	8	28638
P63085	Mapk1	10	7	739.77	7	5706.72
P47754	Capza2	9	7	728.73	6	13087.4
O08807	Prdx4	10	7	706.72	6	17114.6
Q61990	Pcbp2	12	7	691.08	7	24622.9
P62245	Rps15a	7	7	682.59	5	69091.1
Q9QYA2	Tomm40	7	7	682.26	6	14469.1
Q8BH59	Slc25a12	11	7	668.63	5	2643.27
P28352	Apex1	9	7	651.94	7	13366.7
Q9R190	Mta2	12	7	648.78	7	2713.61
Q80VD1	Fam98b	9	7	648.01	5	2632.22
Q78ZA7	Nap1l4	8	7	626.17	6	11642.4
P21619	Lmnb2	10	7	616.12	6	5407.35
Q9R0N0	Galk1	9	7	614.53	7	6958.01
Q63918	Sdpr	8	7	612.51	5	14848.6
Q8C166	Cpne1	8	7	589.1	5	5597.23
P43276	Hist1h1b	9	7	578.29	5	84218.9
Q9R0P5	Dstn	7	7	576.69	7	41418.3
Q9WUA3	Pfkp	9	7	576.18	4	2155.94
P08553	Nefm	8	7	575.93	7	9824.8
Q9CSN1	Snw1	7	7	574.49	6	6047.44
Q03145	Epha2	8	7	571.58	7	2006.54
P56959	Fus	8	7	565.18	5	44690.6
P62897	Cycs	7	7	556.29	6	22066.1
P50544	Acadvl	9	7	555.17	6	3626.77
Q9QYC0	Add1	8	7	553.94	7	2515.76
O08583	Alyref	7	7	548.23	5	38254.3
P61087	Ube2k	8	7	542.68	5	33629.1
P50518	Atp6v1e1	7	7	539.39	4	13164.5
Q9Z1G3	Atp6v1c1	7	7	539.15	4	4025.52
Q8BP48	Metap1	7	7	539.12	5	5353.23
P97822	Anp32e	7	7	536.27	3	24599
Q99JB2	Stoml2	7	7	535.89	5	12907
O09106	Hdac1	8	7	527.56	4	4677.51
Q9CXF4	Tbc1d15	7	7	524.9	4	2701.19
P97461	Rps5	7	7	522.4	4	51685
Q6P9Q4	Fhod1	8	7	522.17	7	1993.45
Q9WUM3	Coro1b	8	7	517.31	7	11470.5
Q3UPH7	Arhgef40	8	7	514.76	4	1721.72
Q8R146	Apeh	9	7	510.9	6	3250.4
Q61136	Prpf4b	7	7	510.64	6	4427.57
Q61074	Ppm1g	7	7	508.91	5	7847.27
O35459	Ech1	7	7	507.83	4	6770.6
P11157	Rrm2	7	7	507.4	6	4007.61
Q61655	Ddx19a	7	7	507.31	5	3813.93
Q6Y5D8	Arhgap10	7	7	497.99	5	5026.78
Q6P8X1	Snx6	7	7	495.94	6	12153.9
Q6NSR8	Npepl1	7	7	494.99	4	1820.38
P47199	Cryz	7	7	491.68	3	6336.97
Q91Z53	Grhpr	7	7	491.02	6	2361.71
O70309	Itgb5	7	7	488.1	6	1993.1
Q9CRD2	Emc2	7	7	484.78	3	4561.23
Q91YS8	Camk1	8	7	483.38	6	4134.36
Q6A026	Pds5a	10	7	482.31	7	1225.69
O88543	Cops3	8	7	481.19	6	3303.91
Q8R0X7	Sgpl1	7	7	471.73	5	6676.43
Q9QYI3	Dnajc7	7	7	471.29	5	4007.89
P47740	Aldh3a2	9	7	469.2	5	3590.11
Q8QZT1	Acat1	8	7	468.69	6	7779.54
Q6PDL0	Dync1li2	8	7	468.68	5	6436.59
Q8C878	Uba3	7	7	466.46	7	7041.17
P97807	Fh	7	7	463.87	5	18738.3
P55012	Slc12a2	7	7	463.08	7	2253.73
Q8BT60	Cpne3	9	7	461.46	6	7874.95
Q8BTS4	Nup54	7	7	461.04	6	2106.64
P18572	Bsg	7	7	456.17	5	19313.6
P70404	Idh3g	7	7	455.54	4	8148.2
Q9WUK2	Eif4h	7	7	454.98	4	52602.3
Q9D5T0	Atad1	7	7	454.2	5	5737.32
P23591	Tsta3	7	7	453.41	4	4755.53
Q9Z2N8	Actl6a	7	7	450.22	4	3686.4
Q9CPU0	Glo1	7	7	450.12	6	23203.2
Q8BFR4	Gns	8	7	448.31	6	8292.55
Q9CQF9	Pcyox1	7	7	446.97	6	1315.56
Q61510	Trim25	7	7	446.79	5	3141.28
Q8R422	Cd109	7	7	444.17	6	1979.19
Q9D0M0	Exosc7	7	7	441.75	3	4523.91
O54692	Zw10	7	7	440.28	5	2829.64
Q91VH2	Snx9	7	7	439.47	5	6405.01
Q9QZQ8	H2afy	7	7	439.28	4	13979.5
Q9Z0S1	Bpnt1	7	7	438.34	4	1680.74
P08030	Aprt	7	7	437.68	5	16095.5
Q9QWY8	Asap1	7	7	437.52	5	4286.19
Q8BH86		8	7	432.77	5	1696.05
O55135	Eif6	7	7	432.21	5	14421.8
Q9ES28	Arhgef7	7	7	428.97	5	2097.47
Q8BGC0	Htatsf1	7	7	425.68	4	4200.41
Q91YN9	Bag2	7	7	424.45	5	7041.26
Q9D0F3	Lman1	7	7	423.75	4	9856.31
Q8C570	Rae1	8	7	422.7	5	2803.52
Q99K01	Pdxdc1	7	7	419.83	5	4274.57
Q61599	Arhgdib	7	7	419.38	3	35006
O88398	Avil	7	7	418.1	5	1961.3
P27641	Xrcc5	7	7	416.68	5	3448.43
P47941	Crkl	7	7	416.42	5	3177.47
Q9D0D4	Dimt1	7	7	415.86	5	1244.36
P70372	Elavl1	7	7	415.51	5	12011.3
O89079	Cope	7	7	415.3	6	12831.6
Q9D287	Bcas2	7	7	414.52	4	2410.4
Q9CQE8		7	7	412.06	6	6078.78
Q9ESX5	Dkc1	7	7	410.79	7	7007.52
Q9ESE1	Lrba	7	7	408.75	6	1807.64
Q03963	Eif2ak2	7	7	408.43	4	2620.97
Q9QYR9	Acot2	8	7	408.22	5	7159.54
P61082	Ube2m	7	7	407.86	5	17674.8
Q64435	Ugt1a6	7	7	404.21	3	1061.83
Q9JLV1	Bag3	7	7	402.32	5	4741.25
Q62446	Fkbp3	7	7	401.77	6	7415.46
P70460	Vasp	7	7	394.89	5	2678.77
Q5EG47	Prkaa1	7	7	394.6	5	2468.08
Q8BWW4	Larp4	7	7	391.5	5	7441.6
P32020	Scp2	7	7	389	5	4493.72
Q9WTK5	Nfkb2	7	7	388.56	5	3006.57
Q80W54	Zmpste24	7	7	388.45	4	6942.38
Q05CL8	Larp7	7	7	387.36	5	1891.93
Q9QXB9	Drg2	7	7	385.85	6	5200.46
Q921H8	Acaa1a	7	7	384.48	5	1923.8
P63276	Rps17	7	7	384.32	4	37604
Q3U9G9	Lbr	7	7	382.92	6	7274.36
P84091	Ap2m1	7	7	382.56	5	4814.98
Q91VM5	Rbmxl1	7	7	382.14	5	13713.7
Q505F5	Lrrc47	7	7	381.78	5	4236.25
P35601	Rfc1	7	7	380.12	6	1081.22
Q9ERF3	Wdr61	7	7	379.96	5	7351.17
P53995	Anapc1	7	7	379.26	6	1346.36
Q3U7R1	Esyt1	7	7	377.28	5	2009.79
P52431	Pold1	7	7	373.81	3	1119.43
Q9CZW4	Acsl3	8	7	373.74	6	2085.73
Q9DBS1	Tmem43	7	7	372.52	5	3847.28
O35382	Exoc4	7	7	371.28	5	3692.58
P37889	Fbln2	7	7	369.04	7	2418.6
Q99LB6	Mat2b	7	7	365.13	6	4105.75
Q9CZ42	Carkd	7	7	360.64	4	1468.45
P16675	Ctsa	7	7	359.03	5	3208.19
Q3TDN2	Faf2	7	7	356.12	5	3835.83
P43406	Itgav	7	7	355.45	5	1569.68
B2RY56	Rbm25	8	7	354.95	5	3584.64
Q62351	Tfrc	7	7	352.99	5	3240.38
Q922U1	Prpf3	7	7	352.65	5	2407.44
Q8C0D5	Eftud1	8	7	348.32	4	1331.39
Q03958	Pfdn6	7	7	346.08	4	5087.49
Q8CAY6	Acat2	7	7	344.34	5	7193.01
P34022	Ranbp1	7	7	344.26	5	15597.7
Q8CH18	Ccar1	7	7	339.84	5	5843.03
A2AF47	Dock11	8	7	336.06	6	932.913
Q8CGF7	Tcerg1	7	7	330.75	5	1673.5
Q8CGZ0	Cherp	7	7	329.9	6	3171.78
Q8JZX4	Rbm17	8	7	328.41	6	2700.33
Q9Z1E4	Gys1	7	7	328.19	4	2874.47
P33609	Pola1	7	7	327.99	5	790.906
Q5FWK3	Arhgap1	7	7	326.88	7	5979.47
O35379	Abcc1	7	7	325.98	6	1591.4
Q80UJ7	Rab3gap1	7	7	324.35	6	2977.55
Q99LD4	Gps1	7	7	324.17	5	5608.19
P24288	Bcat1	7	7	323.67	4	3792.22
Q8BVE3	Atp6v1h	8	7	319.11	5	3704.69
Q9QXK7	Cpsf3	7	7	317.3	5	1450.03
O08808	Diaph1	7	7	316.87	6	1299.98
Q9ET30	Tm9sf3	7	7	316.63	5	2860.99
Q60520	Sin3a	7	7	308.4	4	1777.11
Q3U1V6	Uevld	7	7	308.2	5	940.693
Q61543	Glg1	7	7	305.9	5	2692.42
Q9Z1B5	Mad2l1	7	7	304.06	5	7671.05
Q3TIX9	Usp39	7	7	300.59	5	4843.62
P51863	Atp6v0d1	7	7	299.77	5	2559.99
Q8K4L0	Ddx54	7	7	296.55	4	1045.26
Q9QYS9	Qki	7	7	291.44	6	2833.2
Q8VI75	Ipo4	7	7	284.45	5	1792.51
O55142	Rpl35a	7	7	265.94	3	32891.2
O70305	Atxn2	7	7	256.09	5	994.768
Q8BX10	Pgam5	7	7	253.88	4	1475.44
Q922F4	Tubb6	17	6	1137.29	8	12631.1
Q6IFX2	Krt42	15	6	1055	7	239621
P68510	Ywhah	12	6	1045.2	9	41982.9
O35737	Hnrnph1	12	6	1012.17	7	34263.2
Q61029	Tmpo	12	6	993.19	7	24402.2
P26043	Rdx	16	6	954.89	9	14083.3
Q9Z1N5	Ddx39b	16	6	932.75	7	14225.6
Q922U2	Krt5	13	6	852.55	6	8475.97
Q01768	Nme2	11	6	797.78	9	103387
Q3TKT4	Smarca4	13	6	769.75	9	2868.01
P15532	Nme1	11	6	735.67	8	44350
P17427	Ap2a2	12	6	687.63	6	4703.45
P31324	Prkar2b	8	6	670.65	5	3509.56
P35979	Rpl12	6	6	623.66	4	70158.2
Q9D2G2	Dlst	7	6	579.5	6	17932.7
Q9D1D4	Tmed10	6	6	579.48	3	21407.9
Q91V12	Acot7	6	6	567.75	4	10124
Q62093	Srsf2	7	6	562.69	4	41013.1
Q60634	Flot2	6	6	535.63	3	3376.81
O08547	Sec22b	6	6	533.77	4	10313.1
P62889	Rpl30	6	6	528.9	5	46541.7
O35381	Anp32a	9	6	528.29	6	14443.8
Q62418	Dbnl	6	6	523.8	4	8409.75
Q9QXT0	Cnpy2	6	6	517.69	4	25586
Q9DB20	Atp5o	6	6	517.42	4	32633.7
Q9D7G0	Prps1	10	6	496.48	6	6265.41
P70349	Hint1	7	6	496.03	7	17279.2
P28656	Nap1l1	7	6	491.37	6	48159.7
Q91YR1	Twf1	6	6	490.54	5	19361.2
O08663	Metap2	6	6	490.53	5	7761.44
P06797	Ctsl	6	6	484.92	5	12979.4
Q91VK1	Bzw2	9	6	484.19	7	6559.3
Q8R2Y8	Ptrh2	6	6	482.32	5	9866.45
Q9CQ92	Fis1	6	6	480.92	4	7157.3
Q9CXW4	Rpl11	6	6	478.94	5	22195.1
Q9Z0H8	Clip2	8	6	477.71	5	1781.88
O35658	C1qbp	6	6	476.91	4	22211.3
P48024	Eif1	6	6	476.8	4	40356.5
Q8CDN6	Txnl1	6	6	476.6	5	33464.6
Q60902	Eps15l1	7	6	475.42	5	2658.2
Q8VEJ4	Nle1	7	6	471.71	5	2511.63
P49443	Ppm1a	8	6	468.34	7	5213.78
Q5U458	Dnajc11	6	6	462.76	4	1855.78
Q9WUL7	Arl3	6	6	461.58	5	4394.72
Q9D0B6	Pbdc1	6	6	455.76	5	7086.94
Q9D8S3	Arfgap3	6	6	452.64	3	4254.66
O35344	Kpna3	8	6	450	7	4314.23
Q61081	Cdc37	6	6	449.81	5	24167.1
Q07417	Acads	6	6	449.47	3	3875.75
O70493	Snx12	8	6	446.8	6	4890.78
Q9CXI5	Manf	7	6	445.34	5	18406.3
Q9DCH4	Eif3f	6	6	444.33	4	6858.65
O70492	Snx3	8	6	444.03	7	20807.8
P47857	Pfkm	8	6	440.22	5	1008.13
Q8CI51	Pdlim5	6	6	439.97	4	2873.5
P10639	Txn	6	6	439.73	4	194872
Q9CQ48	Nudcd2	6	6	438.68	5	6100.91
O08582	Gtpbp1	6	6	438.5	4	2817.8
Q8VBV3	Exosc2	6	6	437.95	5	3659.05
Q810D6	Grwd1	6	6	437.91	5	2120.56
Q8BRF7	Scfd1	6	6	437	6	2254.87
O35593	Psmd14	7	6	436.61	5	10714.4
P18242	Ctsd	6	6	434.92	4	19053.3
Q6P069	Sri	6	6	434.14	3	13253.2
Q8R2M2	Dnttip2	7	6	433.98	6	3771.59
Q8VBV7	Cops8	6	6	431.07	4	3041.6
D3YYU8	Obsl1	6	6	429.33	5	1675.1
Q921M7	Fam49b	6	6	426.18	5	12707.6
O09110	Map2k3	8	6	425.79	5	1267.12
Q99KN9	Clint1	6	6	424.81	5	4120.02
Q80VJ3	Dnph1	6	6	423.85	6	6663.05
Q9R1P1	Psmb3	7	6	422.7	4	14709.3
Q9R112	Sqrdl	6	6	422.2	6	5079.05
P62270	Rps18	7	6	419.74	5	17285.7
O70503	Hsd17b12	6	6	418.7	4	12421.9
Q9JKB1	Uchl3	6	6	417.4	5	5315.6
P31938	Map2k1	9	6	415.77	6	6603.76
Q7TNV0	Dek	6	6	413.68	6	13767.3
P97329	Kif20a	6	6	412.92	6	1603.11
P61759	Vbp1	6	6	409.91	5	13005.8
Q8BIQ5	Cstf2	7	6	407.41	4	2227.39
P62082	Rps7	7	6	406.72	5	20416.1
P62911	Rpl32	7	6	405.52	6	20700
Q9JMH6	Txnrd1	6	6	405.36	3	5192.93
Q64433	Hspe1	6	6	404.4	6	133659
Q6P1F6	Ppp2r2a	6	6	402.83	5	5930.8
Q91VE0	Slc27a4	6	6	402.37	5	1096.26
Q9QYR6	Map1a	7	6	401.49	5	863.505
Q8BK72	Mrps27	6	6	398.67	5	4104.94
Q921F2	Tardbp	6	6	398.22	5	19814.5
Q5XJY5	Arcn1	6	6	397.71	5	7422.98
Q9DCM0	Ethe1	7	6	396.92	5	4174.89
Q8BWQ6		6	6	395.68	4	3689.36
Q9D1J3	Sarnp	7	6	391.87	5	7777.28
P07091	S100a4	6	6	390.57	4	109598
O35345	Kpna6	6	6	389.34	6	1361.19
O35218	Cpsf2	6	6	388.55	5	1394.96
E9Q634	Myo1e	7	6	387.7	5	1255.86
P24270	Cat	6	6	387.58	5	2754.6
Q9DCT2	Ndufs3	6	6	387.21	5	7356.9
Q9CZW5	Tomm70a	7	6	387.12	5	803.284
P28650	Adssl1	7	6	384.08	5	1401.83
Q6NV83	U2surp	6	6	383.34	6	856.893
P19783	Cox4i1	6	6	382.77	5	25686.3
Q99JX4	Eif3m	6	6	378.89	5	6408.74
Q64282	Ifit1	6	6	378.75	5	1601.38
Q9D6U8	Fam162a	6	6	378.12	3	6005.6
P15379	Cd44	6	6	378.08	4	9004.89
P62317	Snrpd2	6	6	377.58	4	14381.4
Q8VBW6	Nae1	7	6	376.3	4	8247.57
O88746	Tom1	6	6	376.3	5	1559.01
Q91YT0	Ndufv1	6	6	376.07	4	4410.84
Q80UM7	Mogs	6	6	376.05	3	1759.99
Q99KK9	Hars2	8	6	375.05	5	1723.3
Q6A065	Cep170	7	6	373.24	4	1455.37
Q9CQM9	Glrx3	6	6	372.4	5	12354.7
Q6DVA0	Lemd2	7	6	370.41	4	1567.7
Q0VGY8	Tanc1	6	6	369.5	4	4286.71
Q91YJ2	Snx4	6	6	369.39	5	4329.29
Q7TQH0	Atxn2l	6	6	369.3	2	2175.83
Q8CD92	Ttc27	6	6	368.75	4	1625.6
Q9WU56	Pus1	6	6	367.4	4	1007.22
A2AIV2	Kiaa1429	6	6	367.05	4	706.945
Q9R1P3	Psmb2	6	6	366.41	4	5093.27
Q791V5	Mtch2	6	6	366.14	4	20551.2
Q9EQH2	Erap1	7	6	365.33	7	2651.41
Q922Y1	Ubxn1	6	6	363.1	5	5043.73
O88447	Klc1	6	6	362.66	4	2116.58
Q9QY06	Myo9b	6	6	361.84	5	2079.51
Q9DAR7	Dcps	6	6	361.26	5	3729.34
Q9DBG7	Srpr	7	6	359.52	4	2057.72
O35375	Nrp2	6	6	358.01	5	712.138
Q9R0Q7	Ptges3	6	6	355.82	6	47184
Q8BMP6	Acbd3	6	6	355.27	4	6932.92
B1AZI6	Thoc2	6	6	354.77	4	1047.15
O88532	Zfr	6	6	354.73	5	1424.42
Q9QXK3	Copg2	6	6	354.6	5	2393.49
Q8BP92	Rcn2	6	6	353.32	3	11478.1
Q8C156	Ncaph	6	6	353.28	4	7366.05
A2RSY6	Trmt1l	7	6	353.26	6	846.631
Q62426	Cstb	6	6	351.47	3	44658.2
Q61398	Pcolce	7	6	351.17	5	2874.43
Q8C3Y4	Kntc1	7	6	350.31	6	1655.23
P54116	Stom	6	6	349.56	4	4616.65
O55098	Stk10	7	6	349.39	5	1132.14
O88271	Cfdp1	6	6	347.97	6	5601.59
P49817	Cav1	6	6	347.27	6	29150.6
Q6Y7W8	Gigyf2	6	6	346.54	5	1348.66
Q99M31	Hspa14	6	6	346.41	5	1570.82
Q8JZN5	Acad9	6	6	344.96	5	2663.77
Q9CR68	Uqcrfs1	6	6	343.93	5	8389.7
Q99J62	Rfc4	6	6	343.61	3	1499.07
P35505	Fah	6	6	342.88	3	1160.72
Q61205	Pafah1b3	6	6	342.47	5	16234.8
P10852	Slc3a2	7	6	342.05	5	8382.4
O88811	Stam2	6	6	339.87	5	3033.81
Q9D1C8	Vps28	6	6	338.58	5	2608.66
Q9WUK4	Rfc2	6	6	337.43	5	2387.48
Q0GNC1	Inf2	7	6	336.68	4	2384.85
Q91WN1	Dnajc9	6	6	336.16	3	5585.29
Q8K1R3	Pnpt1	6	6	335.54	3	1138.76
Q9QUR7	Pin1	6	6	335.46	5	3980.77
P63154	Crnkl1	6	6	333.17	4	1349.5
Q2TBE6	Pi4k2a	6	6	331.94	4	1519.75
Q9DBZ5	Eif3k	6	6	331.46	5	9932.64
Q8C7V3	Utp15	6	6	330.66	5	1812.61
Q9JIX8	Acin1	6	6	330.58	4	5696.72
Q99L04	Dhrs1	6	6	330.3	5	4027.77
P35288	Rab23	6	6	330.03	5	2680.13
Q9DBL1	Acadsb	6	6	329.87	5	1113.18
Q9D8T2	Gsdmdc1	6	6	326.63	4	1946.51
Q8CG76	Akr7a2	6	6	325.38	5	1412.68
Q9DC50	Crot	6	6	324.72	3	2428.07
Q9CY64	Blvra	6	6	323.31	4	2702.39
Q60953	Pml	6	6	322.56	4	1081.37
P36552	Cpox	6	6	318.8	4	4109.64
Q9EPJ9	Arfgap1	6	6	316.05	4	1988.12
F8VPU2	Farp1	6	6	315.25	6	1235.71
Q63829	Commd3	6	6	315.24	5	2139.04
P70195	Psmb7	6	6	314.8	4	18382.7
Q9JIH2	Nup50	6	6	313.27	4	2715.32
Q9CZX0	Elp3	6	6	312.82	4	1852.81
O70433	Fhl2	6	6	311.17	5	3696.56
P12815	Pdcd6	6	6	311.06	3	5684.8
P97315	Csrp1	6	6	308.87	4	4573.89
Q9D1M4	Eef1e1	6	6	308.85	4	5572.92
Q05769	Ptgs2	7	6	307.39	3	1433.52
P51859	Hdgf	6	6	306.23	6	33400.4
Q9DAW6	Prpf4	6	6	306.09	5	3562.88
Q9D5V5	Cul5	6	6	305.62	4	1397.34
P33174	Kif4	6	6	305.37	2	1344.19
Q9QZN4	Fbxo6	7	6	304.24	5	3566.03
Q3UHD6	Snx27	6	6	303.25	5	1816.03
Q9R0L6	Pcm1	6	6	301.51	5	460.898
P34152	Ptk2	6	6	301.13	5	1278.46
P54729	Nub1	6	6	300.76	5	6168.54
Q2YDW2	Msto1	6	6	295.81	4	1829.94
Q3UYV9	Ncbp1	6	6	295.44	4	2061.54
O08756	Hsd17b10	6	6	294.27	3	5175.99
Q9D9V3	Echdc1	6	6	291.71	3	715.153
Q91WG4	Elp2	6	6	291.21	3	1286.6
P63280	Ube2i	6	6	290.6	4	4962.04
Q6ZQI3	Mlec	6	6	290.15	5	10300.9
P61255	Rpl26	6	6	290.09	5	11277.5
Q60649	Clpb	6	6	288.12	4	1459.73
P98192	Gnpat	6	6	287.38	5	4697.62
Q64012	Raly	6	6	286.18	5	8170.7
Q9DC69	Ndufa9	6	6	285.02	4	1756.9
Q9CQF3	Nudt21	6	6	285.01	5	11432.6
Q64442	Sord	6	6	283.94	4	1895.05
Q9D0B0	Srsf9	6	6	279.54	4	2197.07
Q8R4X3	Rbm12	6	6	277.92	3	1384.8
Q8K1X1	Wdr11	6	6	276.71	4	1109.01
Q3UKC1	Tax1bp1	6	6	276.17	5	3504.06
Q8BG81	Poldip3	6	6	275.74	4	2641.62
Q00422	Gabpa	6	6	275.56	5	2526.76
Q9DBT5	Ampd2	6	6	273.74	5	941.226
Q9JHW4	Eefsec	6	6	271.39	4	727.631
Q8VCY6	Utp6	6	6	270.75	5	1024.03
Q61576	Fkbp10	6	6	268.17	5	2340.07
Q6PAV2	Herc4	6	6	266.11	3	965.571
Q91Z67	Srgap2	6	6	263.67	5	1382.53
P41105	Rpl28	6	6	263.62	4	19228.9
P47226	Tes	6	6	263.24	5	3478.28
Q8BH58	Tiprl	6	6	260.83	5	5879.37
P27046	Man2a1	6	6	260.6	3	683.789
Q8BRH0	Tmtc3	6	6	260.36	6	974.403
Q8R5A3	Apbb1ip	6	6	258.78	5	2228.1
Q3UFY8	Trmt10c	6	6	256.21	5	1225.13
Q9JLN9	Mtor	6	6	254.67	5	744.747
Q9D1P4	Chordc1	6	6	254.49	5	2891.56
P83741	Wnk1	6	6	252.31	5	884.026
Q9D903	Ebna1bp2	6	6	251	5	3847.86
Q921G7	Etfdh	6	6	250.63	5	1055.19
Q9WVM1	Racgap1	6	6	246.84	5	1508.08
P35585	Ap1m1	6	6	243.37	4	2202.51
P54923	Adprh	6	6	233.5	4	1584.82
P70290	Mpp1	6	6	226.83	4	1833.21
Q8CCF0	Prpf31	6	6	226.8	6	2448.21
Q9JLQ0	Cd2ap	6	6	216.59	4	1178.12
P06795	Abcb1b	18	5	1217.77	8	4065.77
Q9QWL7	Krt17	16	5	1132.89	7	6399.84
P50446	Krt6a	15	5	1114.28	7	60102.3
Q9D1G1	Rab1b	11	5	938.88	6	11761.6
P61982	Ywhag	12	5	884.7	7	175244
P61750	Arf4	10	5	858.5	3	49770.9
Q9Z2K1	Krt16	13	5	843.69	5	102203
P21107	Tpm3	11	5	829.72	5	235285
P02535	Krt10	11	5	746.85	4	55219.7
O35643	Ap1b1	14	5	724.94	8	1251.27
P62141	Ppp1cb	11	5	710.42	6	14663
Q63844	Mapk3	10	5	649.63	5	5885.74
P10649	Gstm1	8	5	634.96	7	16792.7
Q60817	Naca	5	5	613.61	5	80108.8
Q9JI10	Stk3	10	5	599.76	6	3956.91
Q8CBW3	Abi1	8	5	595.12	5	5334.56
Q80SW1	Ahcyl1	10	5	589.93	5	9385.02
Q60973	Rbbp7	9	5	585.66	7	17251.2
P45377	Akr1b8	9	5	580.62	6	6091.94
P01902	H2-K1	8	5	574.81	5	9666.47
P99026	Psmb4	7	5	558.18	5	22306.4
Q99KH8	Stk24	8	5	550.84	5	3182.63
Q60972	Rbbp4	9	5	525.85	7	6403.33
P62320	Snrpd3	5	5	511.46	4	41279.3
P47753	Capza1	7	5	505.37	4	11496.5
Q9DC51	Gnai3	9	5	503.48	7	4017.65
Q07813	Bax	5	5	497.43	2	42186
P62264	Rps14	5	5	492.41	3	50164.2
P56812	Pdcd5	6	5	487.54	5	11221.8
P62754	Rps6	5	5	485.52	3	77454.4
Q9CQR2	Rps21	5	5	479.88	5	81329.3
Q64152	Btf3	5	5	475.5	5	13899.7
Q99K70	Rragc	5	5	470.67	3	5009.78
P35980	Rpl18	5	5	469.31	4	96442.1
Q99020	Hnrnpab	6	5	466.37	4	31710.8
Q8R016	Blmh	5	5	465.83	3	6028.42
Q99JR1	Sfxn1	6	5	459.4	5	11116.9
P26883	Fkbp1a	5	5	452.8	3	26599.3
Q8BH43	Wasf2	6	5	448.71	4	5566.63
P97450	Atp5j	5	5	447.32	3	38623.5
Q9D0M1	Prpsap1	6	5	445.64	4	3353.59
Q9CR57	Rpl14	5	5	443.66	4	60134.3
P61089	Ube2n	7	5	437.59	4	20017.4
Q9QYJ3	Dnajb1	6	5	434.68	5	3932.03
Q9D8S4	Rexo2	6	5	432.95	4	5836.15
Q9DCS9	Ndufb10	5	5	432.36	5	6651.27
P47963	Rpl13	6	5	431.31	5	40575.9
P62315	Snrpd1	5	5	431.02	3	41377
Q02248	Ctnnb1	8	5	430.52	5	1029.54
P15626	Gstm2	8	5	429.43	7	2620.73
Q9JJI8	Rpl38	5	5	425.63	3	36122.5
P47739	Aldh3a1	8	5	425.4	5	2429.98
Q9D1M0	Sec13	7	5	425.31	6	11859.9
Q8CIG8	Prmt5	7	5	420.57	6	3318.37
Q571I9	Aldh16a1	5	5	415.52	4	2105.86
Q8CHH9	Sept8	8	5	415.31	5	6373.16
P61027	Rab10	7	5	414.8	5	8640.38
Q64437	Adh7	6	5	411.06	4	3673.08
P61290	Psme3	6	5	410.56	4	10082.1
Q9Z0P4	Palm	5	5	407.2	3	5981.2
Q6P2B1	Tnpo3	7	5	403.74	6	1901.49
P62774	Mtpn	5	5	403.08	3	34964.1
Q8BFZ9	Erlin2	7	5	402.7	4	2982.01
Q91YP3	Dera	5	5	399.12	4	1697.81
P83940	Tceb1	5	5	398.71	4	15738.2
O70591	Pfdn2	5	5	395.86	5	5408.53
Q9CQX2	Cyb5b	5	5	394.56	3	12416.4
P11370	Fv4	5	5	393.29	5	8024.62
P57784	Snrpa1	5	5	392.85	5	4317.73
Q9CX86	Hnrnpa0	6	5	387.23	5	18908.9
Q91ZR1	Rab4b	6	5	385.81	4	1217.43
Q3TWW8	Srsf6	7	5	385.76	5	10456.9
Q9D832	Dnajb4	6	5	385.48	4	11704.2
Q8R3Q6	Ccdc58	5	5	383.61	4	5596.46
Q60716	P4ha2	5	5	383.29	3	5608.45
Q8CCP0	Nemf	6	5	382.02	6	1449.9
P54227	Stmn1	5	5	381.94	5	38354.9
Q9D880	Timm50	5	5	381.73	4	11081.8
Q7TNC4	Luc7l2	5	5	375.5	5	8569.29
Q9CYG7	Tomm34	5	5	371.59	5	4505.34
Q3UPH1	Prrc1	5	5	369.77	3	2974.1
Q3TC93	Hs1bp3	6	5	369.63	3	1393.22
Q9QZ88	Vps29	6	5	369.51	5	26982.8
Q8VCI5	Pex19	5	5	368.16	3	4895.23
Q3TIV5	Zc3h15	5	5	367.92	4	4366.02
P35279	Rab6a	6	5	367.31	4	10888.7
Q9WU28	Pfdn5	5	5	366.25	4	5681.01
Q91ZA3	Pcca	5	5	364.87	4	2357.37
Q8CCS6	Pabpn1	5	5	363.05	3	7108.95
P59999	Arpc4	5	5	360.54	3	10989.9
Q91V61	Sfxn3	6	5	359.41	4	3765.73
Q8BT07	Cep55	5	5	357.66	3	1993.07
P58021	Tm9sf2	5	5	357.66	4	4286.11
Q6ZQK0	Ncapd3	5	5	355.91	5	1563.63
Q62348	Tsn	5	5	354.34	3	9249.65
Q9D7M1	Gid8	5	5	354.28	4	4100.62
Q6NVF9	Cpsf6	6	5	354.15	5	8136.54
Q3THK3	Gtf2f1	5	5	352	4	7869.69
O88696	Clpp	5	5	351.35	4	12322.6
Q99J09	Wdr77	5	5	350.76	4	4046.31
P30285	Cdk4	6	5	348.18	5	4056.6
Q99MP8	Brap	6	5	347.72	5	1224.95
Q3UMC0	Spata5	6	5	347.14	5	694.889
Q80TV8	Clasp1	6	5	347.12	5	4196.39
P52293	Kpna2	6	5	346.27	5	1044.78
Q60668	Hnrnpd	7	5	346.16	5	24563.1
Q8VCN9	Tbcc	5	5	344.3	4	776.538
Q91YW3	Dnajc3	5	5	343.59	4	6944.91
Q61335	Bcap31	5	5	343.35	2	34899.9
Q9DBY8	Nvl	5	5	343.19	3	863.993
O35465	Fkbp8	5	5	342.25	4	4354.5
Q9CR00	Psmd9	5	5	340.93	5	3545.35
P97372	Psme2	5	5	340.64	5	3698.7
Q8BQ30	Ppp1r18	5	5	340.46	5	1750.4
Q8BY71	Hat1	5	5	339.87	5	12678.6
Q91ZJ5	Ugp2	6	5	339.22	3	1461.1
P49025	Cit	5	5	336.92	3	1247.65
Q99M28	Rnps1	5	5	336.67	4	10054.9
Q9D7N3	Mrps9	5	5	335.68	4	2926.72
Q8CHY6	Gatad2a	5	5	334.54	4	585.729
Q9DCS3	Mecr	5	5	334.4	5	8780.8
P63325	Rps10	5	5	332.22	4	34848.8
Q810A7	Ddx42	5	5	332.04	3	1524.59
Q9R062	Gyg1	5	5	331.48	5	2235.21
Q8C4Y3	Nelfb	5	5	331.22	4	795.538
P42227	Stat3	5	5	331.03	4	1583.89
Q8BHL5	Elmo2	5	5	330.76	5	1158.58
P17439	Gba	5	5	330.65	3	3466.88
Q8BZM1	Glmn	5	5	330.07	5	1212.71
Q9CPX6	Atg3	5	5	329.48	5	3650.68
Q8K2F8	Lsm14a	5	5	329.36	4	4768.71
Q7M6Y3	Picalm	6	5	328.94	5	2579.4
P48428	Tbca	5	5	328.57	4	2109.57
P70697	Urod	5	5	327.66	4	2430.72
Q9D6Y9	Gbe1	5	5	327.58	4	2192.77
Q08093	Cnn2	6	5	327.04	5	5477.26
Q9CPT5	Nop16	5	5	326.46	4	3843.33
Q91YU8	Ppan	5	5	325.58	4	4758.08
P61965	Wdr5	5	5	325.35	5	2769.86
Q9QZ06	Tollip	5	5	324.51	4	1253.77
P34884	Mif	5	5	323.39	5	52847.9
Q61191	Hcfc1	5	5	322.34	3	2276.86
Q9CR62	Slc25a11	5	5	322.31	3	4595.28
Q9DBC7	Prkar1a	5	5	321.18	4	5981.87
Q91V64	Isoc1	5	5	321.16	2	2301.32
P62627	Dynlrb1	5	5	320.17	4	13556.6
Q9EQ61	Pes1	6	5	318.86	4	7494.69
Q9D1E6	Tbcb	5	5	317.45	4	6718.15
P69566	Ranbp9	5	5	317.2	4	1787.29
P61327	Magoh	5	5	317.19	5	22485.5
P04627	Araf	6	5	315.91	5	1163.06
Q99MN9	Pccb	5	5	313.18	4	1810.27
Q62422	Ostf1	5	5	312.46	5	8430.12
Q8CFE6	Slc38a2	5	5	312.26	3	4486.1
P84099	Rpl19	5	5	312.24	4	24299
Q8VBT6	Apobr	5	5	312.18	4	1271.21
Q9JHQ5	Lztfl1	5	5	311.8	4	2351.71
Q8C7K6	Pcyox1l	5	5	311.69	5	1470.37
Q99M87	Dnaja3	6	5	311.4	4	2545.7
Q8BP40	Acp6	5	5	310.91	4	3116.18
Q8VE62	Paip1	5	5	310.71	5	1595.1
P56873	Sssca1	5	5	310.43	4	2331.23
Q61792	Lasp1	6	5	309.98	5	10771.9
P17095	Hmga1	5	5	309.01	4	13803.7
Q99LS3	Psph	5	5	308.49	3	3945.65
Q8BJU0	Sgta	6	5	308.44	5	5152.57
Q99KV1	Dnajb11	5	5	307.83	4	7418.84
A2AQ19	Rtf1	6	5	307.72	4	2232.4
Q08288	Lyar	5	5	307.7	5	3359.98
Q8CBY8	Dctn4	5	5	307.56	3	917.885
Q9DCA5	Brix1	5	5	307	4	3114.43
Q8BNU0	Armc6	5	5	306.94	4	2655.15
E9Q1P8	Irf2bp2	5	5	306.23	4	1569.62
Q8R1N4	Nudcd3	5	5	306.02	4	1307.51
Q8VE70	Pdcd10	5	5	305.81	5	3269.93
Q61216	Mre11a	6	5	304.9	4	1015.75
Q99MR8	Mccc1	6	5	304.76	6	830.493
Q8BL97	Srsf7	6	5	304.68	6	25197.8
Q9JM14	Nt5c	5	5	304.18	5	2959.93
P67871	Csnk2b	5	5	303.8	4	2111.21
Q5SSW2	Psme4	5	5	303.25	4	1271.99
Q9DCC4	Pycrl	5	5	302.2	5	1505.17
Q99J36	Thumpd1	5	5	301.84	4	2146.07
Q8BH69	Sephs1	5	5	301.09	2	3695.51
Q3UVK0	Ermp1	5	5	299.72	4	1946.3
Q8C9B9	Dido1	5	5	299.71	3	809.54
Q99K28	Arfgap2	5	5	298.73	4	2292.98
Q8C6G8	Wdr26	5	5	298.68	5	1880.47
Q62186	Ssr4	5	5	298.51	3	16182.1
P14069	S100a6	5	5	297.51	4	31706.4
Q3TLD5	Uri1	5	5	297.03	3	1538.62
Q3B7Z2	Osbp	5	5	296.83	4	1914.81
P60766	Cdc42	5	5	296.82	4	17145.5
Q91WG2	Rabep2	5	5	296.31	2	1650.01
Q8R127	Sccpdh	5	5	296.27	4	1440.39
Q9JHI7	Exosc9	5	5	295.94	5	2236.37
Q6PHZ2	Camk2d	6	5	295.67	5	6999.62
Q3THG9	Aarsd1	5	5	294.66	5	5856.4
Q8C079	Strip1	5	5	293.79	4	879.124
O88545	Cops6	5	5	293.19	2	2577.15
Q9D6J6	Ndufv2	5	5	291.82	3	4143.04
Q5SWD9	Tsr1	5	5	289.49	5	1898.65
O08848	Trove2	5	5	289.46	5	2798.53
Q5H8C4	Vps13a	5	5	289.42	4	757.685
P57759	Erp29	5	5	287.06	4	3943.48
O09167	Rpl21	5	5	285.74	4	24701.1
Q9JJU8	Sh3bgrl	5	5	285.55	3	8436.55
Q9CQ71	Rpa3	5	5	285.41	3	3388.72
Q811D0	Dlg1	5	5	284.72	5	1429.63
Q8CJ53	Trip10	5	5	284.02	3	2315.13
Q9CYH6	Rrs1	5	5	283.52	4	2551.9
Q9CWQ0	Dph5	5	5	282.49	4	1153.73
Q9CPR4	Rpl17	5	5	278.02	4	97224.4
Q9WUM5	Suclg1	5	5	277.84	4	2621.06
Q8VE22	Mrps23	5	5	277.29	3	3574.21
P29452	Casp1	5	5	275.76	4	772.984
Q9Z0H3	Smarcb1	5	5	275.28	4	4236.06
Q8VHE0	Sec63	5	5	274.26	4	865.548
P62267	Rps23	5	5	274.25	4	10010
Q9D4H1	Exoc2	5	5	273.89	5	1786.56
Q07797	Lgals3bp	5	5	273.8	3	4958.24
O35855	Bcat2	5	5	272.78	4	2189.64
Q6PGC1	Dhx29	5	5	272.62	4	1301.11
Q8VE47	Uba5	5	5	271	5	5435.86
Q922H2	Pdk3	5	5	269.33	4	3698.06
P63001	Rac1	5	5	269.14	6	9579.1
Q9CQ62	Decr1	5	5	268.3	4	3163.81
P14115	Rpl27a	5	5	267.87	5	28680.8
O70252	Hmox2	6	5	267.05	4	4548.57
Q8JZR0	Acsl5	6	5	266.66	5	1258.89
Q61425	Hadh	5	5	266.57	4	7327.44
Q7TQ95	Lnp	5	5	264.92	4	2410.38
Q9WVA2	Timm8a1	5	5	264.31	4	14465.6
P10518	Alad	5	5	264.24	3	2146.71
Q3TPX4	Exoc5	6	5	261.78	5	795.136
P35951	Ldlr	5	5	261.71	3	2342.25
Q9JHS4	Clpx	6	5	261.23	4	1024.33
P47802	Mtx1	6	5	260.9	3	3755.92
Q9Z2G6	Sel1l	5	5	260.86	4	1029.45
Q9Z2G9	Htatip2	5	5	260.76	4	2074.43
Q9Z1B3	Plcb1	6	5	260.46	5	459.359
Q99J99	Mpst	5	5	260.43	4	1130.01
Q04207	Rela	5	5	259.69	5	3928.71
Q8BXC6	Commd2	5	5	257.16	3	972.966
Q9ERA6	Tfip11	6	5	256.97	5	652.802
Q9R0A0	Pex14	5	5	256.95	4	2576.68
Q9ES74	Nek7	5	5	256.41	4	1587.6
P58389	Ppp2r4	5	5	256.36	3	4961.71
Q62048	Pea15	5	5	255.48	2	2723.35
Q9D1Q6	Erp44	5	5	254.95	4	4274.52
P54726	Rad23a	6	5	254.42	5	2403.82
P53612	Rabggtb	5	5	253.97	4	3332.6
Q6ZPU9	Kif1bp	5	5	253.88	4	1530.57
Q99PL6	Ubxn6	5	5	253.35	3	667.231
Q8BUR4	Dock1	6	5	252.92	5	682.193
Q91VH6	Memo1	5	5	250.41	5	4465.25
Q8VCM8	Ncln	5	5	250.15	3	3655.45
A2BE28	Las1l	5	5	249.27	4	854.46
Q8R059	Gale	5	5	247.84	4	2670.24
P23249	Mov10	5	5	247.51	5	1630.19
Q80WQ2	Vac14	5	5	247.24	4	1650.23
Q9CY73	Mrpl44	5	5	247.21	3	2508.3
O54825	Bysl	5	5	246.53	4	4209.91
Q80U63	Mfn2	5	5	246.47	3	1287.11
O88587	Comt	5	5	244.66	4	3127.38
P81117	Nucb2	5	5	244.12	4	2127.95
Q9D0W5	Ppil1	5	5	244.1	4	9596.25
Q8K1N2	Phldb2	5	5	244.05	5	2258.85
P33611	Pola2	5	5	240.85	5	550.05
Q921Q7	Rin1	5	5	240.78	5	1586.28
Q921M4	Golga2	5	5	240.07	3	2070.99
Q8C181	Mbnl2	5	5	237.01	3	3619.38
Q80Y81	Elac2	5	5	236.56	5	2334.22
Q8C854	Myef2	5	5	235.03	4	4109.64
P08207	S100a10	5	5	233.04	4	66054.3
Q9ESV0	Ddx24	6	5	233.01	3	2015.88
Q9Z1D1	Eif3g	5	5	233	4	7655.14
P55096	Abcd3	5	5	232.96	4	2763.28
Q9JKX4	Aatf	5	5	232.76	3	1029.68
Q8BFP9	Pdk1	5	5	231.46	3	1326.19
B2RR83	Ythdc2	5	5	230.98	4	311.165
O55222	Ilk	5	5	230.63	4	4966.8
Q91YY4	Atpaf2	5	5	230.34	5	1830.4
Q9Z2D3	Dfna5	5	5	229.93	2	814.337
P15116	Cdh2	5	5	229.92	4	3042.6
P22892	Ap1g1	5	5	229.86	4	2001.05
Q7TSC1	Prrc2a	5	5	229.67	3	1724.59
Q9WUU7	Ctsz	5	5	227.9	3	2792.9
Q9EQ06	Hsd17b11	5	5	227.89	4	2419.08
P47955	Rplp1	5	5	227.55	3	31201.4
Q8CGY8	Ogt	5	5	226.52	4	1260.66
Q921W4	Cryzl1	5	5	225.72	5	4472.57
P00405	Mtco2	5	5	225.25	4	12706.3
Q8VDG3	Parn	5	5	224.05	4	1574.92
Q4VAA2	Cdv3	5	5	222.86	4	4823.4
Q921E6	Eed	5	5	222.47	5	993.516
Q07113	Igf2r	5	5	222.45	3	631.203
Q5SXY1	Specc1	5	5	222.06	3	964.913
Q9R233	Tapbp	5	5	220.77	4	973.581
P07214	Sparc	5	5	218.13	3	2542.88
Q7TQK5	Ccdc93	5	5	214.81	4	1248.69
Q9QYH6	Maged1	5	5	214.45	4	2264.42
Q61211	Eif2d	5	5	214.42	4	684.696
Q9WTX5	Skp1	5	5	211.61	1	13387.4
Q60767	Ly75	5	5	206.45	4	925.108
P97390	Vps45	5	5	202.48	4	1159.61
Q3V1L4	Nt5c2	5	5	202.16	5	1050.53
Q9WV54	Asah1	5	5	201.18	4	5256.97
Q3SXD3	Hddc2	5	5	198.45	5	988.596
Q9ERB0	Snap29	5	5	198.45	4	4052.82
Q9EP82	Wdr4	5	5	198.34	4	2750.37
Q8C3W1		5	5	197.2	4	4214.39
Q9CY18	Snx7	5	5	196.79	4	1468.79
Q3V1V3	Esf1	5	5	196.32	4	2576.62
Q8R323	Rfc3	5	5	190.54	3	753.112
B9EJR8	Dnaaf5	5	5	190.28	3	1524.17
Q80Y98	Ddhd2	5	5	188.41	3	402.373
Q91VE6	Nifk	5	5	175.11	4	8575.68
Q9QXG2	Chm	5	5	159.94	5	609.624
P60710	Actb	30	4	2777.02	9	688767
P21447	Abcb1a	15	4	1011.18	8	2762.22
P58771	Tpm1	13	4	971.65	5	44579.3
Q8VDW0	Ddx39a	14	4	839.59	7	25381.2
Q71LX4	Tln2	12	4	755.78	6	842.324
P43274	Hist1h1e	10	4	703.36	6	247775
Q9QZM0	Ubqln2	8	4	703.08	5	5034.55
P23198	Cbx3	6	4	658.97	4	40997.2
P01900	H2-D1	8	4	632.22	7	12821.3
P58774	Tpm2	9	4	602.2	4	5696.61
P30681	Hmgb2	7	4	593.8	3	12336.7
O70310	Nmt1	8	4	581.7	4	9424.52
Q9CS42	Prps2	8	4	555.76	4	5201.87
P62827	Ran	8	4	549.47	6	44342.7
Q9EST5	Anp32b	7	4	492.09	7	18016.8
Q99LG2	Tnpo2	8	4	446.85	5	2760.89
P63328	Ppp3ca	7	4	440.65	4	3535.76
P62835	Rap1a	7	4	432.19	5	6845.64
P07607	Tyms	4	4	428.64	4	2938.1
Q61686	Cbx5	5	4	425.74	4	11807.8
P08228	Sod1	5	4	418.27	5	132170
D0QMC3	Mndal	7	4	412.99	4	2620.52
O35343	Kpna4	6	4	411.8	5	7884.06
Q80X95	Rraga	4	4	407.47	4	3619.73
Q99KF1	Tmed9	6	4	405.05	4	11181
Q9Z0G0	Gipc1	4	4	385.41	4	5468.63
Q61249	Igbp1	4	4	381.22	3	11838.3
Q9D3E6	Stag1	7	4	377.91	5	932.593
O35326	Srsf5	5	4	376.55	3	6328.47
Q9CQW9	Ifitm3	5	4	375.12	3	17532
Q8BFY9	Tnpo1	8	4	373.45	5	5161.55
P67984	Rpl22	4	4	366.09	4	30624.9
Q9D358	Acp1	4	4	365.85	3	14286.4
Q9CZR8	Tsfm	4	4	361.98	3	5862.68
P62075	Timm13	4	4	361.41	4	9818.94
Q91YP0	L2hgdh	5	4	356.09	5	561.254
P97496	Smarcc1	6	4	351	3	2225.83
P68181	Prkacb	7	4	350.42	5	3285.16
O35640	Anxa8	6	4	348.03	5	2571.7
O89086	Rbm3	4	4	347.64	2	26288.2
Q9WV03	Fam50a	6	4	345.5	5	2522.93
Q9Z130	Hnrnpdl	6	4	345.08	5	4094.83
Q8CFX1	H6pd	4	4	344.99	4	816.526
Q80Y44	Ddx10	4	4	344.9	3	3838
Q3UHX2	Pdap1	4	4	344.33	2	51721.3
Q61466	Smarcd1	5	4	343.19	4	952.302
P08556	Nras	5	4	338.29	4	1984.13
P62743	Ap2s1	4	4	338.04	3	3692.97
Q9EPC1	Parva	4	4	337.19	2	3143.04
P45591	Cfl2	5	4	336.79	5	5639.13
P62071	Rras2	6	4	335.97	4	1413.25
P23780	Glb1	5	4	334.59	5	2450.97
P61211	Arl1	4	4	334.3	3	9036.1
Q8CH25	Sltm	4	4	333.54	2	1416.77
Q8BR63	Fam177a1	4	4	332.84	4	3016.79
Q9Z266	Snapin	4	4	327.59	4	1275.28
Q9JI39	Abcb10	4	4	326.87	3	2315.97
Q9WUQ2	Preb	4	4	326.16	3	1835.31
Q99JB8	Pacsin3	5	4	324.13	5	1036.49
O54879	Hmgb3	5	4	323.86	3	4053.19
Q8VDL4	Adpgk	4	4	322.18	3	3480.25
P70444	Bid	5	4	320.69	3	2152.64
Q9R0U0	Srsf10	4	4	316.74	4	15060.1
P11438	Lamp1	5	4	316.34	4	11606.3
Q9QYF1	Rdh11	4	4	316.16	3	1427.06
Q9R0Q3	Tmed2	4	4	313.8	2	4567.78
O08967	Cyth3	5	4	310.39	5	1491.49
P42125	Eci1	4	4	309.68	4	13618.8
Q8JZM7	Cdc73	4	4	309.14	4	2151.71
O70378	Emc8	4	4	307.93	3	4038.25
O08997	Atox1	4	4	307.85	3	13958.6
P25799	Nfkb1	4	4	307.24	3	1787.62
P70399	Tp53bp1	5	4	306.53	3	1268.96
Q5SF07	Igf2bp2	5	4	305.24	4	1457.28
Q60692	Psmb6	5	4	304.22	4	5523.71
Q9WVF7	Pole	5	4	303.67	3	533.93
Q99JX7	Nxf1	4	4	301.97	3	1343.19
Q8CDG3	Vcpip1	4	4	299.86	3	1336.41
Q9Z2Y8	Prosc	4	4	299.6	4	4362.79
Q9D7S7	Rpl22l1	4	4	298.44	3	23072.5
Q91YR5	Mettl13	4	4	298.38	4	1288.18
Q9DBS9	Osbpl3	4	4	297.28	4	3740.83
P97930	Dtymk	5	4	296.92	4	1903.19
P56376	Acyp1	4	4	294.27	2	1364.54
Q6PIU9		4	4	293.56	3	906.9
P61514	Rpl37a	4	4	292.5	3	5807.42
Q62165	Dag1	4	4	292.34	3	2100.49
Q8C0E3	Trim47	4	4	291.21	3	1369.23
P62717	Rpl18a	4	4	289.88	3	31665.3
P51912	Slc1a5	4	4	289.26	3	7528.18
Q9D892	Itpa	4	4	288.95	4	13798.4
P50096	Impdh1	5	4	288.88	4	751.598
Q3UA06	Trip13	5	4	288.85	3	2177.17
Q3TCN2	Plbd2	4	4	288.39	4	1738.73
Q8CEC6	Ppwd1	5	4	287.85	5	352.48
Q5F2E8	Taok1	5	4	286.35	4	1860.73
P84096	Rhog	4	4	285.72	3	1968.56
Q9CPP0	Npm3	4	4	285.48	3	4953.05
Q7TNE3	Spag7	4	4	285.09	3	12262.7
P11928	Oas1a	4	4	284.82	4	1981.17
Q9D071	Mms19	4	4	284.39	3	942.653
Q9CWM4	Pfdn1	4	4	284.33	5	6827.22
Q8BLF1	Nceh1	5	4	284.27	4	1618.52
P11031	Sub1	4	4	283.96	4	36132
Q9JII5	Dazap1	4	4	283.58	5	4692.43
Q99LL5	Pwp1	5	4	283.18	4	1963.57
Q99J95	Cdk9	5	4	281.02	5	1442.84
Q6ZQH8	Nup188	5	4	280.27	4	901.524
Q61263	Soat1	4	4	279.49	2	3139.52
Q8K0V4	Cnot3	4	4	279.22	3	2703
Q8BQM4	Heatr3	5	4	279.07	5	1170.97
Q8BP67	Rpl24	4	4	277.1	4	26993.6
P56380	Nudt2	4	4	277	3	5417.54
Q9CPQ3	Tomm22	4	4	276.57	4	11308.3
P70202	Lxn	4	4	276.31	4	11809.1
Q8JZQ2	Afg3l2	5	4	274.89	5	1307.08
Q99LC2	Cstf1	4	4	274.55	3	1992.85
O35691	Pnn	4	4	273.4	3	1255.14
Q99L13	Hibadh	4	4	272.69	3	3104.47
Q8R010	Aimp2	4	4	271.02	4	9588.06
Q3U319	Rnf40	5	4	270.93	4	1729.62
O08784	Tcof1	4	4	270.1	4	2431.79
P63028	Tpt1	4	4	269.39	3	77723.6
Q9WUR2	Eci2	4	4	267.2	3	1092
Q91YI0	Asl	5	4	266.44	4	1330.02
E9PZJ8	Ascc3	5	4	266.22	4	1017.92
Q9QZ08	Nagk	5	4	266.03	2	2580.97
Q6PE01	Snrnp40	4	4	265.88	3	2033.81
P61804	Dad1	4	4	265.51	4	6675.07
Q9WU84	Ccs	4	4	264.82	3	4029.13
Q9D8Y0	Efhd2	4	4	264.29	4	2537.66
P51855	Gss	5	4	263.47	5	1520.67
Q8QZV7	Asun	4	4	263.25	4	2167.5
Q91WC0	Setd3	4	4	262.75	3	628.135
P12023	App	4	4	262.41	4	1858.65
P68037	Ube2l3	4	4	262.18	2	12288.9
Q8CHG3	Gcc2	4	4	261.95	3	1980.08
Q8C5L7	Rbm34	4	4	261.21	4	1956.98
Q9D5V6	Syap1	4	4	260.9	3	2657.81
P53996	Cnbp	4	4	260.7	4	9024.58
Q9JJT0	Rcl1	4	4	260.65	4	2306.38
Q9JJV2	Pfn2	4	4	260.5	3	2875.62
Q9D8X2	Ccdc124	5	4	260.08	4	1517.05
Q8R570	Snap47	4	4	259.64	3	975.389
O35127	Grcc10	4	4	259.4	4	3257.63
Q9DCG9	Trmt112	4	4	259.28	3	6408.94
Q9ER41	Tor1b	4	4	258.92	4	2708.32
Q6P4S8	Ints1	4	4	258.68	3	819.993
Q8CG72	Adprhl2	5	4	258.22	5	933.867
O88796	Rpp30	4	4	258.09	3	3759.15
P52432	Polr1c	4	4	257.91	3	4063.71
Q91V81	Rbm42	4	4	257.85	4	3630.28
Q9CQM5	Txndc17	4	4	257.33	4	12486.9
Q64191	Aga	4	4	256.51	3	2076.98
Q99JW4	Lims1	4	4	256.09	2	1473.69
Q05BC3	Eml1	5	4	255.89	5	1026.47
Q9D6S7	Mrrf	4	4	255.86	2	2525.63
Q9QZ23	Nfu1	4	4	255.52	3	3346.96
Q06180	Ptpn2	4	4	252.84	4	3476.91
Q8QZS1	Hibch	4	4	250.99	4	2080.69
Q9D1M7	Fkbp11	4	4	250.89	3	7713.75
Q8BGC4	Zadh2	4	4	250.8	3	1112.69
Q9D0J4	Arl2	4	4	250.49	4	1851.48
P33215	Nedd1	4	4	250.05	4	945.798
P62305	Snrpe	4	4	250.05	4	10894.3
Q9CQJ6	Denr	4	4	249.35	3	4165.14
P63073	Eif4e	4	4	247.71	3	20019.8
P06537	Nr3c1	4	4	247.39	3	818.052
Q6P9J9	Ano6	4	4	247.15	2	1312.54
Q8VDQ9	Kri1	4	4	246.78	3	2014.32
Q06335	Aplp2	4	4	246.57	4	1376.26
Q9CR98	Fam136a	4	4	245.67	4	2151.05
Q80TM9	Nisch	4	4	245.1	4	1658.53
Q3UMR5	Mcu	5	4	244.19	5	5265.82
Q8BWY9	Kiaa1524	4	4	243.69	4	2309.77
Q99LY9	Ndufs5	4	4	243.69	3	4054.59
Q7TPD0	Ints3	4	4	243.56	2	521.216
Q76LS9	Fam63a	4	4	243.54	4	1828.32
Q8C1E7	Tmem120a	4	4	243.27	2	4202.08
Q9DBJ3	Baiap2l1	4	4	242.95	3	2469.38
P00375	Dhfr	5	4	242.85	4	3310.27
Q9QZF2	Gpc1	4	4	242.2	3	1628.59
Q9Z2M7	Pmm2	5	4	241.87	4	3309.64
Q9D7A8	Armc1	4	4	241.62	2	762.924
Q3URD3	Slmap	4	4	241.18	3	634.076
Q8VD04	Gripap1	5	4	240.53	4	548.147
Q9CPS7	Pno1	4	4	240.47	4	4184.25
Q8VBZ3	Clptm1	4	4	240.24	3	3422.68
P83877	Txnl4a	5	4	239.73	3	1986.19
O88487	Dync1i2	4	4	239.6	4	8012.74
O35516	Notch2	4	4	239.22	4	351.098
Q80X82	Sympk	5	4	238.38	3	1588.5
Q8BQ47	Cnpy4	4	4	237.9	4	3515.86
Q922V4	Plrg1	4	4	237.15	3	602.044
Q9R0P6	Sec11a	4	4	237.12	3	3975.11
Q9DCD2	Xab2	4	4	237.05	3	608.762
Q0VGB7	Ppp4r2	4	4	237.03	3	10131.2
Q9D2C2	Saal1	4	4	237.01	4	1121.79
Q9D0T1	Nhp2l1	4	4	236.62	4	7144.32
P41731	Cd63	4	4	235.36	3	12362.8
Q9WUN2	Tbk1	4	4	234.72	4	1546.42
Q9EP89	Lactb	4	4	234.64	2	885.877
Q9DB15	Mrpl12	4	4	234.59	3	2597.49
Q9CQ22	Lamtor1	4	4	234.37	3	3435.04
Q9WV70	Noc2l	4	4	234.25	3	2602.54
Q61749	Eif2b4	4	4	233.61	4	794.658
Q8BYY4	Ttc39b	5	4	232.56	4	899.55
P97493	Txn2	4	4	232.39	4	6366.38
O35551	Rabep1	4	4	232.23	3	455.325
O54950	Prkag1	5	4	231.99	3	2939.45
P35922	Fmr1	5	4	231.92	5	552.281
Q9D753	Exosc8	4	4	231.73	2	1051.96
P98083	Shc1	4	4	231.33	4	1781.49
Q8BGS2	Bola2	4	4	230.76	3	7355.17
Q62087	Pon3	4	4	230.4	2	2003.33
Q8CHW4	Eif2b5	4	4	230.18	2	729.584
P52479	Usp10	4	4	229.93	3	1522.36
P49962	Srp9	4	4	229.76	4	3803.86
Q923B1	Dbr1	4	4	229.73	3	743.935
Q8R326	Pspc1	4	4	229.71	3	1532.31
Q80UU2	Rpp38	4	4	229.54	3	1496.55
Q69ZR2	Hectd1	4	4	228.86	3	961.124
O09012	Pex5	5	4	227.25	4	1729.63
Q99LI8	Hgs	4	4	227.19	3	2418.66
Q9CQW1	Ykt6	4	4	226.3	4	3025.99
Q689Z5	Sbno1	4	4	224.7	3	818.328
Q9ER69	Wtap	4	4	224.61	3	603.044
Q9D8N2	Fam45a	4	4	223.55	4	1021.42
Q02614	Sap30bp	4	4	223.47	2	1064.33
Q921S7	Mrpl37	5	4	222.58	3	237.483
Q8CF89	Tab1	4	4	221.95	3	664.158
Q3UE37	Ube2z	4	4	221.69	4	1519.18
Q9CQB5	Cisd2	4	4	221.12	3	2618.92
Q8BYK6	Ythdf3	4	4	221.06	3	1313.9
P28740	Kif2a	4	4	220.5	4	689.718
Q4FK66	Prpf38a	4	4	220.3	5	867.696
A2AR02	Ppig	4	4	219.76	4	1226.83
Q4PJX1	Odr4	4	4	219.69	3	1344.99
Q9JHK4	Rabggta	4	4	219.56	4	980.464
Q8BUV3	Gphn	4	4	218.94	4	1658
Q921I2	Klhdc4	4	4	218.67	4	2815.99
Q9DBP5	Cmpk1	4	4	218.26	4	4906.62
Q8R5K4	Nol6	4	4	217.97	2	2580.03
Q9CYR6	Pgm3	4	4	217.82	3	1217.92
O88983	Stx8	4	4	217.71	4	1026.8
O09044	Snap23	4	4	217.57	3	3065.51
P57716	Ncstn	4	4	216.73	3	935.096
Q6KCD5	Nipbl	4	4	216.45	3	1121.07
Q4VBE8	Wdr18	4	4	216.27	4	1686.45
Q3UKJ7	Smu1	4	4	216.18	4	2572.5
Q8K3H0	Appl1	4	4	215.8	3	1667.72
Q9Z1Y4	Trip6	4	4	215.07	4	4596.12
Q9JKF7	Mrpl39	4	4	214.83	3	1580.51
Q8VHR5	Gatad2b	4	4	214.81	3	2041.61
Q08024	Cbfb	4	4	214.52	2	14334.6
Q9ERE7	Mesdc2	4	4	214.46	3	1754.06
Q9D1C1	Ube2c	4	4	214.36	3	1431.11
Q60876	Eif4ebp1	4	4	213.73	2	8559.66
Q3U186	Rars2	4	4	213.35	3	553.821
Q921C5	Bicd2	4	4	212.39	3	1792.75
Q9CQK7	Rwdd1	4	4	212.21	1	1341.59
Q06138	Cab39	4	4	212.12	2	1955.97
P35762	Cd81	4	4	212.07	3	5883.68
P70318	Tial1	4	4	211.96	2	989.519
Q61183	Papola	5	4	211.47	3	545.183
Q8R574	Prpsap2	5	4	211.18	4	1260.26
P50136	Bckdha	4	4	210.65	3	570.35
Q8CI71	Ccdc132	4	4	210.35	4	563.293
Q99P31	Hspbp1	4	4	210.16	4	1853.99
Q99J27	Slc33a1	4	4	210.12	4	1880.04
Q8BWU5	Osgep	4	4	209	4	1021.59
Q8C2K1	Def6	4	4	208.66	4	1353.92
O55091	Impact	4	4	208.55	3	3597.91
Q569Z6	Thrap3	4	4	208.54	3	4531.16
Q8WTY4	Ciapin1	4	4	208.5	3	5628.26
P61971	Nutf2	4	4	207.55	3	14043.7
Q8BIA4	Fbxw8	4	4	207.47	3	1519
Q9CYN2	Spcs2	4	4	207.18	3	978.995
P41241	Csk	4	4	207.18	3	506.07
Q80TH2	Erbb2ip	4	4	206.93	2	784.474
Q8BGT7	Smndc1	4	4	206.74	3	3482.66
P24788	Cdk11b	4	4	206.2	3	1210.26
P28867	Prkcd	4	4	206.03	3	1397.23
Q9DC16	Ergic1	4	4	205.97	3	2243.84
Q8R1U1	Cog4	4	4	205.79	3	781.644
Q60866	Pter	4	4	205.46	3	2135.96
Q6NZB0	Dnajc8	4	4	204.9	3	3524.67
O88413	Tulp3	4	4	204.62	4	454.312
Q8VCW8	Acsf2	4	4	204.51	3	1167.67
Q9EPK6	Sil1	4	4	204.5	2	767.257
P60670	Nploc4	4	4	204.31	4	3368.01
Q80TP3	Ubr5	4	4	204.25	4	829.586
Q3TDQ1	Stt3b	4	4	204.02	3	3706.11
Q3TX08	Trmt1	4	4	203.78	3	578.075
Q8CGA0	Ppm1f	4	4	203.57	3	1093.6
Q9CPW4	Arpc5	4	4	203.19	3	5853.01
O55013	Trappc3	4	4	202.93	4	4038.75
Q5SNZ0	Ccdc88a	4	4	202.86	3	1130.61
O54984	Asna1	4	4	202.52	4	4907.87
Q9JK38	Gnpnat1	4	4	202.5	4	1238.13
P47934	Crat	4	4	202.44	3	1615.35
Q6NZF1	Zc3h11a	4	4	202.3	3	766.735
Q9JI75	Nqo2	4	4	202.11	3	7113.29
P53690	Mmp14	4	4	201.86	2	1298.24
P61620	Sec61a1	4	4	201.48	3	3231.92
Q99LI2	Clcc1	4	4	200.31	3	1999.46
Q8CC88	Vwa8	4	4	199.85	2	297.041
Q91ZW2	Pofut1	4	4	198.39	4	757.425
Q61733	Mrps31	5	4	198.3	5	2466.24
Q8BXZ1	Tmx3	4	4	198.15	5	2105.18
Q99PU8	Dhx30	4	4	198.13	3	1568.91
P61358	Rpl27	4	4	198.1	3	27922.1
P97363	Sptlc2	4	4	197.84	3	1191.78
P54728	Rad23b	4	4	195.27	4	14703.1
Q99JW2	Acy1	4	4	194.81	4	717.291
Q7TQK1	Ints7	4	4	193.33	4	375.291
P53810	Pitpna	4	4	192.73	4	2700.27
Q91V76		4	4	192.48	3	1344.04
O08915	Aip	4	4	192.45	4	1284.49
Q8R3S6	Exoc1	4	4	192.32	4	544.66
Q9R207	Nbn	4	4	192.07	3	675.656
Q8JZY2	Commd10	4	4	191.86	4	1111.9
Q3TYX3	Smyd5	4	4	191.66	3	1726.6
Q8BGS0	Mak16	4	4	190.43	3	2213.19
P33610	Prim2	4	4	189.77	3	656.234
Q8BKZ9	Pdhx	4	4	189.34	4	1230.4
Q9JM76	Arpc3	4	4	189.09	4	10041.8
Q6PAQ4	Rexo4	4	4	188.5	3	545.36
B2RXR6	Ankrd44	4	4	187.97	4	471.742
Q8C754	Vps52	4	4	187.71	4	607.408
Q9D1R9	Rpl34	4	4	187.59	4	6780.84
Q5F2E7	Nufip2	4	4	187.51	3	826.42
P97370	Atp1b3	4	4	186.97	4	3070.3
Q9CQ10	Chmp3	4	4	186.91	4	2139.93
P28659	Celf1	4	4	186.87	2	1500.69
Q8VI84	Noc3l	4	4	186.32	4	1175.81
Q8C547	Heatr5b	4	4	186.25	3	597.189
P70280	Vamp7	4	4	186.17	3	1558.38
Q8CEC0	Nup88	5	4	184.63	4	855.106
B2RRE7	Otud4	4	4	184.47	4	1356.87
Q6KAR6	Exoc3	5	4	184.13	3	1497.49
Q3TWF6	Wdr70	4	4	183.95	4	775.287
P97393	Arhgap5	4	4	183.93	2	867.324
Q8BVQ5	Ppme1	4	4	183.21	5	987.226
Q6PGF7	Exoc8	4	4	181.9	2	951.037
Q8R311	Ctage5	4	4	181.45	3	3256.19
Q8K1J6	Trnt1	4	4	181.41	4	2885.74
P97449	Anpep	4	4	180.06	4	442.306
Q01730	Rsu1	4	4	179.27	3	3669.26
O09172	Gclm	4	4	179.22	3	6749.2
Q6ZPF4	Fmnl3	4	4	178.59	4	1078.95
Q9JKX6	Nudt5	4	4	178.1	4	3600.92
Q9EQ80	Nif3l1	4	4	175.87	3	3975.3
Q64516	Gk	4	4	175.48	4	3529.81
Q9JKC8	Ap3m1	4	4	175.1	2	1071.71
Q80YT7	Pde4dip	4	4	174.07	4	562.649
Q99LP6	Grpel1	4	4	172.32	4	17828.7
B8ZXI1	Qtrtd1	4	4	171.33	3	674.678
Q8BG67	Efr3a	4	4	170.64	3	398.531
Q921G8	Tubgcp2	4	4	170.24	3	920.532
P70268	Pkn1	4	4	168.95	4	1055.27
P36916	Gnl1	4	4	167.7	4	1230.15
Q9R1Q9	Atp6ap1	4	4	167.64	3	1545.96
Q6ZQ88	Kdm1a	4	4	167.06	2	278.243
Q9QYB5	Add3	4	4	166.63	3	860.011
Q8CHU3	Epn2	4	4	165.35	3	711.196
Q80VJ2	Sra1	4	4	165.09	3	1422.1
Q9Z0J0	Npc2	4	4	162.62	3	13408.6
Q8BGZ4	Cdc23	4	4	162.47	3	1198.58
Q9D666	Sun1	4	4	161.81	3	535.844
Q6P8I4	Pcnp	4	4	160.97	4	4511.72
Q9D706	Rpap3	4	4	160.6	3	800.257
Q9QXG4	Acss2	4	4	159.85	4	2258.43
O35134	Polr1a	4	4	159.75	4	609.939
P83882	Rpl36a	4	4	159.2	3	3456.43
Q8BFS6	Cpped1	4	4	159.12	3	1618.09
Q61823	Pdcd4	4	4	157.68	3	582.534
P20060	Hexb	4	4	157.2	2	746.139
[truncated: 1,269 more rows]

## Sheet: Table S6B
Supplementary Table. S6B Label-free MS identifications of CT26 exosomes
Normalized abundance: Normalized quantification of protein abundance.
Uniprot ID	Gene name	Peptide count	Unique peptides	Confidence score	Occurrences	Normalized abundance
Q9QXS1	Plec	183	176	12617.6	10	106245
Q9JHU4	Dync1h1	99	98	6034.46	10	13325.2
Q8BTM8	Flna	90	84	6354.9	10	124692
Q80X90	Flnb	84	77	5715.64	10	92504.9
Q62261	Sptbn1	78	77	4884.57	9	19508
Q8VHX6	Flnc	83	75	5906.25	10	60664.3
P16546	Sptan1	77	75	5410.86	9	30152.1
P19096	Fasn	71	71	4863.63	10	38666.3
P11276	Fn1	68	68	4809.97	9	349685
P26039	Tln1	72	64	5353.51	10	47968.3
Q01149	Col1a2	61	60	5391.11	9	497837
Q8VDD5	Myh9	68	59	5140.25	10	87387.5
Q68FD5	Cltc	57	57	4298.56	10	58681.6
Q91ZX7	Lrp1	53	53	3335.69	9	12960.5
Q9JKF1	Iqgap1	52	49	4086.22	9	31051.8
Q8CG19	Ltbp1	49	48	3476.77	8	249569
Q05793	Hspg2	48	47	2805.47	10	11114.3
Q61001	Lama5	46	46	3217.01	10	28393.2
P08113	Hsp90b1	41	40	3234.46	10	208144
P52480	Pkm	39	39	3776.46	10	332205
P58252	Eef2	41	39	3047.12	10	128578
Q64727	Vcl	39	39	2778.92	10	46560.5
P02468	Lamc1	37	37	2455.45	9	36387
Q03350	Thbs2	39	36	2697.48	10	49698.2
Q8CGC7	Eprs	37	36	2363.24	9	18518.9
Q9JKR6	Hyou1	35	35	2693.73	9	89263.6
P57780	Actn4	52	34	4226.71	10	168902
P42932	Cct8	34	34	2404.7	10	119542
Q8K4G1	Ltbp4	34	34	2389.51	8	59316.7
Q9EPL2	Clstn1	35	34	2356.97	9	193872
Q6P5E4	Uggt1	34	34	2316.36	8	19481.1
Q61316	Hspa4	35	33	2699.47	9	94243.1
P70168	Kpnb1	34	33	2641.23	9	68399.9
Q6ZQ38	Cand1	34	33	2457.64	10	55668.7
P02469	Lamb1	34	33	2298.27	8	43641
P08121	Col3a1	36	33	2137.81	9	29813.4
Q61207	Psap	32	32	2512.75	9	640768
Q02819	Nucb1	32	32	2478.81	9	420679
Q9Z1Q9	Vars	32	32	2337.6	10	34018
Q02053	Uba1	32	32	2073.68	8	46249.5
Q7TPR4	Actn1	50	31	4032.52	9	130044
P11499	Hsp90ab1	43	31	3920.05	10	908667
P20152	Vim	39	31	3305.64	10	766055
P20029	Hspa5	34	31	3022.55	9	362551
Q91V92	Acly	31	31	1977.33	9	36110.9
P80314	Cct2	31	30	2711.98	9	75054.6
P09103	P4hb	31	30	2323.77	9	279628
Q8BGQ7	Aars	31	30	2217.07	10	49667.2
Q6P4T2	Snrnp200	31	30	1923	8	6133.56
P23116	Eif3a	30	30	1693.94	9	23036.6
Q8BHN3	Ganab	29	29	2188.63	8	95875.1
P11983	Tcp1	29	29	2179.37	10	47381.3
P80318	Cct3	29	29	2179.23	9	63348.4
Q3U1J4	Ddb1	30	29	1923.29	9	16273.4
Q61147	Cp	29	29	1735.31	10	37512.9
Q7TMY8	Huwe1	30	29	1734.02	8	4408.92
P63017	Hspa8	34	28	2859.06	9	485801
P80313	Cct7	28	28	1975.99	9	100170
Q01853	Vcp	28	28	1962.36	10	39928.9
P28798	Grn	28	28	1784.77	8	349307
O09159	Man2b1	27	27	2315.25	8	54272.2
Q9CWJ9	Atic	27	27	1788.42	9	80779.6
Q61699	Hsph1	28	27	1759.69	9	14535.3
Q64514	Tpp2	28	27	1675.81	8	9011.66
Q3UQ28	Pxdn	27	27	1538.3	9	15127.9
P07901	Hsp90aa1	38	26	3343.46	10	552927
Q9ER72	Cars	26	26	1913.87	9	51358.2
Q61576	Fkbp10	27	26	1885.29	9	107803
Q9D0R2	Tars	26	26	1607.06	7	25754
Q78PY7	Snd1	26	26	1508.63	9	16105.3
Q61768	Kif5b	26	26	1452.87	8	13664.5
Q8BU30	Iars	27	26	1419.97	8	32632.8
P63038	Hspd1	27	25	2297.83	9	41546.5
Q8BKC5	Ipo5	26	25	2039.9	9	25657.4
Q3TXS7	Psmd1	25	25	1839.88	10	35488.5
P09405	Ncl	25	25	1735.67	10	366194
Q9WU78	Pdcd6ip	25	25	1579.33	8	29953.9
P14211	Calr	25	25	1467.06	7	375019
P48678	Lmna	28	24	2274.65	8	98897.6
P80317	Cct6a	24	24	1610.65	8	55667.2
Q9QUR6	Prep	24	24	1602.22	6	20874.4
P37889	Fbln2	24	24	1561.87	7	19393.4
O08788	Dctn1	24	24	1502.95	8	8696.71
Q9CZD3	Gars	24	24	1457.1	9	32953.6
P20060	Hexb	24	24	1348.81	8	49810.6
P09411	Pgk1	23	23	1738.28	8	176756
Q921M3	Sf3b3	24	23	1724.81	8	12964.1
Q8VDM4	Psmd2	24	23	1422.71	8	16079.7
Q6P5F9	Xpo1	23	23	1379.96	9	39119.9
P05064	Aldoa	23	22	1733.84	9	248302
Q9EPL8	Ipo7	22	22	1693.95	8	21560.4
P27773	Pdia3	22	22	1582.61	9	93874.8
P18242	Ctsd	22	22	1580.08	9	624675
Q8BMJ2	Lars	22	22	1555.62	9	7703.04
P80316	Cct5	24	22	1501.69	8	46436.1
Q9R0E2	Plod1	23	22	1497.32	7	32761
Q9QXZ0	Macf1	24	22	1384.39	9	3492.63
P40142	Tkt	23	22	1368.37	9	76331.8
Q8R422	Cd109	22	22	1343.42	8	12420.3
O08810	Eftud2	23	22	1317.56	7	7278.4
P26638	Sars	21	21	1512.11	8	35821.6
Q8JZQ9	Eif3b	21	21	1503.42	6	24394.5
P97798	Neo1	21	21	1500.6	8	19392.3
Q9D0I9	Rars	21	21	1421.69	9	23841
Q99K51	Pls3	21	21	1374.09	7	15094.3
Q9EQH3	Vps35	21	21	1359.67	7	11042.8
Q00493	Cpe	21	21	1315.91	9	78059.8
Q9ERK4	Cse1l	23	21	1311.53	8	12118.6
O08529	Capn2	21	21	1294.34	8	22495.9
P27046	Man2a1	22	21	1270.37	6	5949.77
Q11011	Npepps	21	21	1255.27	8	5782.59
Q99KI0	Aco2	21	21	1207.56	7	14105.4
Q9D8N0	Eef1g	21	21	1197.39	9	51897.4
Q60715	P4ha1	21	20	1754.15	8	131203
Q00519	Xdh	22	20	1499.01	9	12784.6
O54782	Man2b2	20	20	1416.36	6	21344.1
Q60854	Serpinb6	20	20	1305.76	8	19177.6
B2RQC6	Cad	20	20	1237.38	9	3533.34
O35375	Nrp2	20	20	1180.7	9	13754.2
Q6NZJ6	Eif4g1	20	20	1179.99	9	5455.59
A2AN08	Ubr4	21	20	1045.27	8	4374.38
P06151	Ldha	20	19	1708.13	9	420156
P80315	Cct4	21	19	1644.36	8	65775.9
Q9WTM5	Ruvbl2	19	19	1507.5	9	17377.1
O35887	Calu	20	19	1445.52	5	146022
Q9R0E1	Plod3	20	19	1391.04	7	29361.8
P97310	Mcm2	20	19	1298.53	8	12553.7
Q8BL66	Eea1	19	19	1196.4	7	5802.43
P11087	Col1a1	21	19	1168.11	7	35856.1
Q99JY9	Actr3	19	19	1094.58	7	29169
Q5SUR0	Pfas	20	19	1091.26	8	8642.27
Q9JMA1	Usp14	19	19	1079.66	9	9360.18
Q3UW53	Fam129a	20	19	1041.36	8	11375.6
P10126	Eef1a1	19	18	1596.4	9	115464
O88207	Col5a1	18	18	1437.71	7	30703
Q640N1	Aebp1	19	18	1362.03	8	29483.1
Q62318	Trim28	18	18	1328.53	8	40046
Q8BND5	Qsox1	18	18	1236.64	8	28651.4
O54988	Slk	18	18	1205.81	7	11421
P56399	Usp5	18	18	1183.73	9	13949.2
Q9WVJ2	Psmd13	18	18	1176.56	6	20498.2
P08003	Pdia4	18	18	1147.35	8	18206.6
O08665	Sema3a	19	18	1141.22	9	83519.7
P29341	Pabpc1	18	18	1129.41	6	20439.6
P08122	Col4a2	18	18	1106.65	7	16395.3
Q8CIE6	Copa	19	18	1105.76	6	4228.27
P07356	Anxa2	18	18	1073.9	8	31500.6
Q8BFR4	Gns	18	18	1039.78	6	68168.9
P14685	Psmd3	18	18	1005.26	6	14374.2
Q8BWZ3	Naa25	18	18	979.83	8	7533.35
P70398	Usp9x	18	18	911.06	9	5714.99
Q61398	Pcolce	17	17	1592.85	9	362074
P38647	Hspa9	18	17	1411.32	7	25982.1
P50247	Ahcy	18	17	1404.47	5	71666.4
O88544	Cops4	17	17	1307.53	7	24716.6
P06745	Gpi	17	17	1220.98	8	144230
Q60716	P4ha2	17	17	1181.46	7	58395.9
Q9Z1F9	Uba2	17	17	1153.03	8	52070.4
Q9DCD0	Pgd	17	17	1148.3	8	46058.9
Q9QZE5	Copg1	18	17	1139.72	8	8129.25
Q922D8	Mthfd1	18	17	1097.17	8	26024.9
P62192	Psmc1	18	17	1065.44	8	20056.5
Q9R1B9	Slit2	17	17	1057.16	7	8513.95
P50580	Pa2g4	17	17	1052.87	8	26598.7
Q9Z1X4	Ilf3	17	17	1027.45	8	7370.57
Q6P1B1	Xpnpep1	17	17	993.52	8	11236.7
O35286	Dhx15	17	17	974.63	9	42727
Q9JHR7	Ide	17	17	967.75	7	5137.9
P30416	Fkbp4	17	17	954.6	8	11342.5
B2RXS4	Plxnb2	17	17	953.91	7	3563.41
Q6PIP5	Nudcd1	17	17	926.46	9	7510.81
Q3UPL0	Sec31a	17	17	848.94	7	3528.51
P26928	Mst1	17	17	752.14	8	9758.6
Q07797	Lgals3bp	17	16	1370.51	6	88899.1
Q91VI7	Rnh1	17	16	1344.13	6	9775.28
Q99KK7	Dpp3	16	16	1322.35	6	10345.1
P54822	Adsl	16	16	1170.95	7	16083.6
Q99K85	Psat1	16	16	1161.97	7	40718.1
Q8BG32	Psmd11	16	16	1138.94	6	18040.8
P46061	Rangap1	16	16	1133.9	7	7903.24
Q8R146	Apeh	17	16	1127.57	6	10044.7
P24527	Lta4h	16	16	1109.62	7	6034.42
P60122	Ruvbl1	16	16	1102.59	8	28778.8
Q3TCN2	Plbd2	17	16	1069.41	8	16555.2
Q8VDJ3	Hdlbp	17	16	1060.33	7	5480.92
O88342	Wdr1	16	16	1053.84	8	20381.1
Q9Z1Z0	Uso1	16	16	1028.34	8	9761.76
Q6ZWX6	Eif2s1	16	16	1020.95	7	20168.7
Q9JIF7	Copb1	16	16	1017.05	7	6398.5
P05201	Got1	16	16	995.15	8	16919.8
O55029	Copb2	16	16	980.5	5	9175.17
Q8CI94	Pygb	16	16	950.6	7	4278.88
Q8BHG1	Nrd1	16	16	919.36	6	11089.7
P46471	Psmc2	16	16	880.04	7	13574.5
Q7TMB8	Cyfip1	16	16	852.03	7	1890.22
Q3THK7	Gmps	16	16	800.57	6	3294.53
O09131	Gsto1	16	16	786.59	10	28727.8
P10605	Ctsb	15	15	1388.83	9	936182
Q61035	Hars	19	15	1369.68	8	37072.1
Q61753	Phgdh	15	15	1343.39	6	30465.2
P12023	App	17	15	1271.16	8	165551
P68040	Gnb2l1	15	15	1135.4	6	32134.3
Q61598	Gdi2	18	15	1106.62	7	22008.6
Q8BJY1	Psmd5	15	15	1044.3	6	4509.65
P40124	Cap1	16	15	994.45	7	24131.9
Q9WVK4	Ehd1	17	15	994.31	4	9882.15
P97311	Mcm6	15	15	982.36	6	9430.67
Q7TPV4	Mybbp1a	15	15	964.85	6	4346.76
F6ZDS4	Tpr	15	15	958.81	5	4833.82
Q99NB9	Sf3b1	15	15	952.15	6	9419.18
Q9WTX6	Cul1	15	15	938.58	8	25269.9
P70699	Gaa	15	15	930.37	8	15306.2
Q5MJS3	Fam20c	15	15	926.02	7	89217.6
Q91ZU6	Dst	16	15	922.76	8	3385.29
P29533	Vcam1	15	15	914.84	6	7627.05
Q3TW96	Uap1l1	15	15	909.74	6	8961.75
P14873	Map1b	16	15	904.71	9	8065.08
P26231	Ctnna1	16	15	902.55	9	3110.68
Q04857	Col6a1	15	15	865.54	8	10648.1
P50516	Atp6v1a	15	15	842.16	7	7667.72
Q99MD9	Nasp	15	15	841.14	7	10549.4
Q8C0C7	Farsa	15	15	835.97	8	6615.9
Q8K4Z5	Sf3a1	15	15	824.17	6	7619.31
Q99KQ4	Nampt	15	15	809.86	8	11083.3
P27546	Map4	15	15	779.24	7	12097.7
Q6A4J8	Usp7	15	15	689.58	7	4795.58
O88685	Psmc3	15	15	686.46	6	16606.3
P17182	Eno1	22	14	2013.61	10	378882
Q9DBG3	Ap2b1	24	14	1626.66	8	11857.3
Q3V1G4	Olfml2b	14	14	1184.74	9	85566.7
P29416	Hexa	14	14	1183.23	8	53939.7
Q9WVJ3	Cpq	14	14	1136.41	6	79612.9
P16675	Ctsa	14	14	1120.82	7	120009
P15116	Cdh2	15	14	1100.9	7	34104
Q6IRU2	Tpm4	15	14	1099.44	5	77383.1
P62196	Psmc5	15	14	1074.32	8	24459.4
O70475	Ugdh	15	14	1049.49	7	9670.56
Q9D8W5	Psmd12	14	14	1046.5	8	16373.4
Q9EPK6	Sil1	14	14	1036.35	7	35201.3
Q8QZY1	Eif3l	14	14	1017.08	7	13733
Q8R1B4	Eif3c	14	14	1008.74	5	7020.94
Q60963	Pla2g7	14	14	1008.55	7	197286
P62908	Rps3	14	14	997.44	8	91107.4
Q9DBJ1	Pgam1	14	14	973.74	7	90409.3
Q920A5	Scpep1	14	14	936.67	8	103289
P60843	Eif4a1	15	14	934.7	6	26718.3
Q9JIF0	Prmt1	14	14	926.93	8	20083.9
Q8K1M6	Dnm1l	15	14	923.79	6	4680.13
P12265	Gusb	14	14	912.47	8	25654.1
Q9DCL9	Paics	14	14	902.77	8	38763.4
Q7TMK9	Syncrip	14	14	893.6	6	15121.3
Q8R1F1	Fam129b	14	14	889.35	7	14673.3
Q61508	Ecm1	14	14	862.13	8	74066.4
P21956	Mfge8	14	14	844.1	7	36609.6
P51432	Plcb3	15	14	836.39	7	2529.17
Q9EQQ9	Mgea5	15	14	832.78	9	7287.91
Q80UM3	Naa15	14	14	823.85	7	4257.73
Q9CVB6	Arpc2	14	14	769.21	6	19440.8
Q3UDE2	Ttll12	14	14	766.9	5	5808.73
Q05895	Thbs3	15	14	762.61	8	3349.14
P26443	Glud1	14	14	754.56	7	9300.19
Q99MN1	Kars	14	14	752.98	9	29295.2
O35350	Capn1	14	14	722.83	7	3362.3
P60229	Eif3e	14	14	710.2	4	6687.44
Q8VI75	Ipo4	14	14	678.64	7	2368.72
Q8C7R4	Uba6	14	14	653.42	7	2454.79
Q76MZ3	Ppp2r1a	18	13	1444.33	8	41260.8
P62259	Ywhae	17	13	1334.43	7	100682
Q61937	Npm1	14	13	1247.1	8	182006
P06797	Ctsl	14	13	1221.04	8	414918
O89023	Tpp1	13	13	1095.16	7	78423.7
P46664	Adss	15	13	1090.53	5	40366
P16858	Gapdh	14	13	1074.82	8	80798.1
Q9R1P4	Psma1	13	13	1034.18	7	86989
P23780	Glb1	13	13	1023.53	7	36466.8
Q61553	Fscn1	13	13	1005.15	5	14461.3
O08795	Prkcsh	13	13	991.59	5	71384.1
P06801	Me1	13	13	982.43	7	19527.3
Q9QUM9	Psma6	13	13	911.78	8	42372.8
P35951	Ldlr	14	13	888.76	8	6870.73
Q9CRT8	Xpot	14	13	870.09	5	4709.63
P47738	Aldh2	13	13	868.24	7	7861.26
P10493	Nid1	14	13	868.12	7	30837.8
Q9QZF2	Gpc1	13	13	849.61	6	32790.1
P07214	Sparc	13	13	846.78	9	65437.7
P28658	Atxn10	13	13	843.31	7	9049.49
P32067	Ssb	13	13	840.9	8	6289.41
P09528	Fth1	13	13	831.03	6	65784.3
Q62000	Ogn	13	13	818.28	6	17411
Q05D44	Eif5b	13	13	793.75	8	3007.24
Q91WQ3	Yars	13	13	775.14	7	5771.84
Q920B9	Supt16h	13	13	741.42	9	4357.28
Q9WUA2	Farsb	13	13	736.14	5	7267.34
Q8BP47	Nars	13	13	730.33	7	14000
Q9Z0N1	Eif2s3x	13	13	726.12	5	8694.07
Q8BH04	Pck2	13	13	722.53	6	2745.09
P08775	Polr2a	13	13	721.7	6	1907
Q61881	Mcm7	14	13	709.03	8	12063.5
P16056	Met	13	13	706.95	7	5111.68
Q99KP6	Prpf19	13	13	650.55	6	11820.1
P25206	Mcm3	13	13	623.23	7	3300.05
Q60767	Ly75	13	13	610.5	5	4642.02
Q9EQK5	Mvp	13	13	537.6	6	3081.41
P63101	Ywhaz	18	12	1688.14	6	320200
Q8CG14	C1sa	22	12	1471.61	10	115961
P26040	Ezr	19	12	1188.21	8	26251.6
Q8C1B7	Sept11	17	12	1122.65	9	17854.8
Q62188	Dpysl3	15	12	1105.52	5	13065.7
O08553	Dpysl2	16	12	1082.56	6	11273.6
P08249	Mdh2	12	12	1060.5	8	42438.3
P17426	Ap2a1	20	12	1050.83	8	5809.16
P57776	Eef1d	14	12	1036.81	5	49209
Q9WUU7	Ctsz	12	12	914.7	5	52533.8
Q9CPY7	Lap3	13	12	867.92	6	6814.66
Q61468	Msln	14	12	857.06	8	11313.4
Q9Z2W0	Dnpep	12	12	855.58	6	18789
Q62165	Dag1	12	12	832.96	7	13651.2
O88958	Gnpda1	12	12	801.05	5	7976.68
Q1HFZ0	Nsun2	13	12	786.52	7	3973.38
Q64737	Gart	13	12	769.22	7	7704.4
P54775	Psmc4	12	12	759.3	6	11223.4
P51125	Cast	12	12	734.09	7	10658.3
P97467	Pam	12	12	726.54	4	6873.53
Q9JLV5	Cul3	12	12	719.36	8	5971.03
Q9CZU3	Skiv2l2	13	12	716.13	7	3791.15
P97464	Ext1	12	12	713.22	6	9757.67
Q9JLI8	Sart3	12	12	689.98	5	2371.46
O88738	Birc6	12	12	685.97	5	2320.98
Q6P2B1	Tnpo3	13	12	685.7	8	9363.45
P17710	Hk1	15	12	679.44	6	2185.34
Q99LD4	Gps1	12	12	667.65	6	10245.4
P47856	Gfpt1	13	12	664.17	9	5688.74
P70428	Ext2	12	12	647.03	7	2919
P98156	Vldlr	12	12	577.31	7	1714.28
P17427	Ap2a2	19	11	1050.58	9	5381.37
P14206	Rpsa	11	11	985	6	61628.3
P24547	Impdh2	12	11	955.14	6	13293.8
P99026	Psmb4	11	11	949.73	4	77255.9
Q62465	Vat1	11	11	907.38	6	33609.7
P14869	Rplp0	12	11	900.5	9	62501.8
P47757	Capzb	11	11	876.36	6	11765.2
Q00993	Axl	12	11	841.98	6	112442
Q8QZR4	Oaf	11	11	838.28	6	37503.8
O09061	Psmb1	11	11	828.66	7	36133.1
P63005	Pafah1b1	13	11	820.69	6	4763.97
P31266	Rbpj	11	11	819.41	6	5766.83
P07141	Csf1	11	11	814.12	7	110145
O89017	Lgmn	11	11	803.45	7	120803
P13020	Gsn	11	11	784.95	6	15080
Q922B2	Dars	13	11	782.25	6	8490.32
P62814	Atp6v1b2	12	11	780.88	6	6182.55
O08709	Prdx6	11	11	758.89	7	18154.1
Q11136	Pepd	11	11	756.43	6	9623.15
P35700	Prdx1	14	11	751.71	6	17910.1
Q9CQ65	Mtap	11	11	723.64	6	13793.9
O88844	Idh1	12	11	719.11	6	12051
Q91WK2	Eif3h	11	11	714.03	5	22255.8
P05202	Got2	11	11	710.43	6	19469.1
P97807	Fh	11	11	707.69	7	14263.9
Q9Z1Z2	Strap	11	11	697.72	7	15104.3
Q8VCT3	Rnpep	11	11	686.66	5	16683.4
Q99JI4	Psmd6	11	11	684.5	5	8769.8
Q9CR16	Ppid	11	11	664.16	5	19299.5
Q64674	Srm	11	11	655.58	7	11383.4
P49717	Mcm4	11	11	641.89	6	3085.82
Q5SW19	Cluh	11	11	630.15	9	10523.9
P61161	Actr2	11	11	624.89	6	43976.6
O08599	Stxbp1	11	11	621.72	7	3331.09
O35841	Api5	11	11	616.34	5	4883.52
A2ASQ1	Agrn	11	11	613.61	7	4300.41
Q61292	Lamb2	11	11	595.06	7	3647.3
Q7TSV4	Pgm2	11	11	581.9	8	3668.97
P35585	Ap1m1	11	11	563.11	6	1757.69
Q9D2R0	Aacs	11	11	558.51	4	1228.59
Q6ZQ08	Cnot1	11	11	532.46	5	1426.13
Q91ZJ5	Ugp2	11	11	527.4	4	3259.62
Q04519	Smpd1	11	11	514.07	5	5979.85
Q9D554	Sf3a3	11	11	512.24	7	14288.5
Q99PV0	Prpf8	11	11	470.5	6	1329.82
P26043	Rdx	17	10	989.02	8	13982.9
P29391	Ftl1	10	10	903.39	5	104892
Q9Z2U0	Psma7	11	10	898	8	160649
Q99KJ8	Dctn2	11	10	896.93	5	17380.7
P10923	Spp1	10	10	888.67	6	475872
Q8C255	Dpep2	11	10	845.61	4	14257.6
O55234	Psmb5	11	10	827.89	8	25683.6
Q6NSR8	Npepl1	10	10	806.37	6	7613.82
Q9Z2U1	Psma5	10	10	784.53	7	56381.4
P97298	Serpinf1	10	10	764.58	6	15870.9
Q06335	Aplp2	12	10	751.51	9	30946.4
P62334	Psmc6	11	10	750.71	3	7407.88
P11859	Agt	10	10	738.47	5	4159.54
Q62217	Sema5a	10	10	724.37	5	13130.5
Q9WVJ9	Efemp2	10	10	696.29	7	26726.8
O35864	Cops5	11	10	676.32	7	5844.66
Q3TMX7	Qsox2	10	10	663.64	6	11138.9
Q60710	Samhd1	10	10	653.56	6	4346.37
Q9WV32	Arpc1b	11	10	633.28	6	11535.8
Q60864	Stip1	10	10	626.59	6	23822.6
Q9R1T2	Sae1	10	10	626.43	5	10118.9
Q60865	Caprin1	10	10	623.93	5	26335.7
Q93092	Taldo1	11	10	622.87	6	15183.6
P00493	Hprt1	10	10	616.48	7	21125.6
O08808	Diaph1	10	10	615.27	5	2775.62
P61979	Hnrnpk	10	10	602.94	8	20223.5
Q61210	Arhgef1	10	10	595.38	6	6306.99
Q99LF4	Rtcb	10	10	590.12	6	4259.81
Q99KC8	Vwa5a	10	10	588.87	7	2004.79
Q8VEK3	Hnrnpu	10	10	585.71	6	7940.16
Q61810	Ltbp3	10	10	577.34	5	18445.7
Q9CZU6	Cs	10	10	567.49	5	6166.99
Q9R1P0	Psma4	10	10	563.21	4	45969.4
O08759	Ube3a	10	10	559.04	6	3656.37
Q9WUP7	Uchl5	10	10	551.89	5	4775.11
O70194	Eif3d	10	10	548.3	6	4058.25
Q9EPS3	Glce	10	10	544.44	6	6093.52
P25444	Rps2	10	10	543.86	5	9924.21
Q8C1A5	Thop1	11	10	541.6	8	4403.2
Q8CGK3	Lonp1	10	10	515.23	7	5029.33
P22892	Ap1g1	10	10	503.4	5	1750.22
Q6P5H2	Nes	10	10	496.58	5	6366.34
Q9QWR8	Naga	10	10	496.12	8	4003.76
Q91YI0	Asl	10	10	488.82	6	4346.3
Q924C1	Xpo5	10	10	473.98	7	3578.11
Q9CU62	Smc1a	10	10	453.85	5	11943.4
P01902	H2-K1	12	9	848.89	5	14035.7
Q78ZA7	Nap1l4	10	9	840.87	7	25338.3
O70435	Psma3	9	9	816.19	5	29873.1
O08807	Prdx4	12	9	814.8	7	32523.8
P17751	Tpi1	9	9	795.36	6	26600.3
Q99L47	St13	10	9	736.41	4	19337
Q9EQU5	Set	9	9	717.13	6	378929
P50396	Gdi1	12	9	706	6	7401.7
Q9D819	Ppa1	10	9	700.28	5	7148.82
Q9R1P3	Psmb2	9	9	698.89	7	25336
Q8BM72	Hspa13	10	9	683.63	6	23184.1
Q9JMH6	Txnrd1	10	9	677.02	8	12041.6
P98064	Masp1	9	9	666.6	5	14938
P97855	G3bp1	10	9	666.09	5	8630.47
P49722	Psma2	9	9	654.25	5	34202.3
P42208	Sept2	9	9	649.13	5	27176.5
Q9Z1Q5	Clic1	9	9	639.35	6	19612.5
P35441	Thbs1	11	9	637.16	7	4669.84
Q9DBR1	Xrn2	9	9	635.21	5	7642.04
P47791	Gsr	9	9	634.88	6	10738.1
Q04998	Inhba	9	9	632.29	7	16007.6
Q922J3	Clip1	10	9	609.66	4	2918.84
Q9JIG7	Ccdc22	9	9	600.43	7	5433.59
Q61171	Prdx2	9	9	599.68	7	24500.4
P10107	Anxa1	9	9	598.89	6	7818.79
Q9DBH5	Lman2	10	9	594.65	6	11753.2
Q8VDV0	Itgbl1	9	9	591.44	3	41315.5
P50428	Arsa	10	9	590.36	7	29699.1
P84091	Ap2m1	9	9	589.33	6	7376.37
P61202	Cops2	9	9	587.12	6	14714.6
Q9WV54	Asah1	10	9	581.05	4	16942.5
P48722	Hspa4l	11	9	571.77	5	2991.1
Q9D1A2	Cndp2	9	9	561.12	5	5910.95
P48036	Anxa5	9	9	552.99	7	6350.38
Q8BUV3	Gphn	9	9	549.64	7	7793.21
Q8R086	Suox	9	9	548.09	7	7715.36
Q6S5C2	Gnptg	9	9	547.83	6	7894.38
Q8C878	Uba3	9	9	547.21	5	7515.39
Q06890	Clu	9	9	546.01	6	7747.43
P97470	Ppp4c	10	9	545.84	6	8168.72
P31230	Aimp1	10	9	535.99	6	7080.55
Q9D0K2	Oxct1	9	9	535.68	4	4881.45
Q9Z2L6	Minpp1	9	9	526.59	6	7077.55
Q9R1P1	Psmb3	9	9	521.7	4	54733
Q03145	Epha2	10	9	509.3	6	1511.74
Q9QXK3	Copg2	10	9	507.61	6	2950.89
P28660	Nckap1	9	9	503.59	6	3565.21
O70133	Dhx9	9	9	503.45	6	5423.39
Q810B6	Ankfy1	9	9	500.65	5	1533.72
P50429	Arsb	9	9	498.51	5	5219.62
Q9EPK7	Xpo7	9	9	496.04	5	2475.03
Q99PT1	Arhgdia	9	9	495.72	6	85606.3
Q9D8U8	Snx5	9	9	489.05	6	9180.96
P09055	Itgb1	9	9	486.63	6	2750.18
P50431	Shmt1	9	9	483	6	1836.52
Q8BWY3	Etf1	9	9	479.91	6	3501.13
Q64449	Mrc2	9	9	479.5	6	2500.51
P24288	Bcat1	9	9	478.59	5	8041.25
Q5SWU9	Acaca	9	9	473.64	5	986.026
Q9D906	Atg7	9	9	470.62	5	2432.39
P12382	Pfkl	9	9	470	6	2361.4
Q9CZ30	Ola1	9	9	443.38	8	13309.6
Q5XJY5	Arcn1	9	9	417.41	7	4438.19
P23249	Mov10	9	9	395.15	5	982.641
Q6NZC7	Sec23ip	9	9	367.12	6	2782.84
P68510	Ywhah	14	8	951.25	8	67796.6
P18760	Cfl1	8	8	849.46	6	25552.5
P16045	Lgals1	8	8	790.73	6	87452.8
O70251	Eef1b	10	8	787.61	8	67415.2
Q922R8	Pdia6	8	8	717.61	5	22302.8
A2A432	Cul4b	13	8	710.79	6	4731.78
P14719	Il1rl1	8	8	705.13	5	90455.7
P42567	Eps15	9	8	698.97	5	2897.33
P62204	Calm1	8	8	679.5	5	69634.9
P99027	Rplp2	8	8	662.51	5	156524
Q9CZ04	Cops7a	8	8	613.34	3	12871.2
Q8R016	Blmh	8	8	609.39	5	10095
Q9R1Q9	Atp6ap1	8	8	608.53	4	22305.6
P08553	Nefm	9	8	596.89	7	7665.28
Q91YP3	Dera	8	8	595.67	6	5598.4
Q9CWK8	Snx2	11	8	594.25	6	1753.63
P23492	Pnp	8	8	594.08	6	18402.1
Q9CXY6	Ilf2	8	8	587.56	4	8808.16
Q61739	Itga6	8	8	568.83	6	1377.02
Q9DCC4	Pycrl	8	8	566.59	7	10223.3
Q60605	Myl6	8	8	563.47	5	27322.1
P40336	Vps26a	8	8	561.48	6	10437.5
P98063	Bmp1	11	8	560.06	6	3492.95
Q571I9	Aldh16a1	9	8	557.81	5	3446.75
P51855	Gss	8	8	547.02	6	6011.47
Q921M7	Fam49b	9	8	542.62	7	7933.89
O55131	Sept7	9	8	541.3	6	25843.4
Q99PL5	Rrbp1	8	8	534.97	4	5607.68
P81117	Nucb2	8	8	528.17	7	9021.72
O88456	Capns1	8	8	527.97	6	17404.7
P70698	Ctps1	8	8	525.58	4	2904.35
P61759	Vbp1	8	8	523.39	5	14301.7
Q9R0P3	Esd	8	8	519.88	3	8770.54
Q61074	Ppm1g	8	8	512.53	6	19389.6
Q9ERF3	Wdr61	8	8	507.48	6	8877.23
Q60967	Papss1	8	8	506.86	6	3879.88
P14733	Lmnb1	9	8	506.47	6	5606.4
P61290	Psme3	8	8	506.02	6	15353.3
Q9DBT5	Ampd2	9	8	505.2	7	6007.07
Q61112	Sdf4	8	8	504.91	4	17067.8
Q8BKG3	Ptk7	8	8	503.53	5	4422.87
Q99KV1	Dnajb11	8	8	502.95	5	16841.3
P62827	Ran	8	8	497.85	5	41143.1
P32921	Wars	8	8	494.9	5	7618.98
Q91W90	Txndc5	8	8	494.68	6	11514.3
Q00612	G6pdx	8	8	489.17	5	6875.22
Q9CYN9	Atp6ap2	8	8	486.65	7	34389.8
P39447	Tjp1	8	8	486.15	5	8736.78
Q62383	Supt6h	8	8	480.72	4	3158.36
P70296	Pebp1	8	8	472.24	5	10064.9
Q9ESY9	Ifi30	8	8	464.27	5	56184.2
Q9JJ28	Flii	8	8	463.8	6	4272.72
Q9Z1R2	Bag6	8	8	463.68	7	3379.36
Q62384	Zpr1	8	8	460.44	6	25168.2
Q62351	Tfrc	8	8	459.76	5	3436.83
Q8R180	Ero1l	8	8	459.43	6	17173.2
Q9DB05	Napa	8	8	459.09	4	2382.69
Q61024	Asns	8	8	458.54	5	2873.62
Q6PDI5	Ecm29	8	8	458.4	4	1133.41
O55023	Impa1	8	8	457.63	4	4589.18
P10518	Alad	8	8	450.28	5	3921.08
Q6PAR5	Gapvd1	8	8	449.08	4	23314.1
P70336	Rock2	9	8	443.14	7	4678.68
Q9D0F9	Pgm1	8	8	442.09	6	5594.02
Q8CG48	Smc2	8	8	440.75	7	2408.69
Q8BVI4	Qdpr	8	8	434.38	4	3185.36
Q9Z247	Fkbp9	9	8	423.98	4	5598.59
Q68FL6	Mars	9	8	422.19	7	1694.42
P54071	Idh2	10	8	419.32	6	3530.25
Q9Z110	Aldh18a1	8	8	412.13	5	1137.39
Q91VR5	Ddx1	8	8	411.22	5	1895.73
Q8K1J6	Trnt1	8	8	406.66	5	5030.7
Q9QYB1	Clic4	8	8	406.58	5	4403.98
Q8JZK9	Hmgcs1	8	8	397	6	1451.76
Q3B7Z2	Osbp	8	8	395.78	4	1409.12
P97494	Gclc	8	8	387.65	3	2131.76
Q91YP2	Nln	8	8	386.91	7	3275.06
P62281	Rps11	8	8	381.75	7	21876.8
Q9WTZ2	Mbtps1	8	8	354.58	5	7308.57
Q8VHK9	Dhx36	8	8	338.37	5	1609.67
Q9EPU0	Upf1	8	8	332.13	5	1469.4
Q9R0B9	Plod2	8	8	323.22	7	7047
P21550	Eno3	14	7	1194.58	10	40968.7
Q9CQV8	Ywhab	14	7	1135.01	7	31358.4
O35643	Ap1b1	17	7	991.14	8	7205.76
Q60973	Rbbp7	13	7	719.68	6	14635
Q8CHH9	Sept8	11	7	642.14	8	22090.7
O89079	Cope	7	7	614.94	6	6508.97
P17918	Pcna	7	7	605.4	5	29231.4
Q99P91	Gpnmb	7	7	604.92	4	46808.9
P47962	Rpl5	7	7	588.29	6	31311.2
P62806	Hist1h4a	7	7	585.66	8	384404
Q9D662	Sec23b	9	7	583.76	5	4554.49
P97371	Psme1	8	7	580	5	7583.87
Q9WV80	Snx1	10	7	565.02	5	3816
Q8R242	Ctbs	7	7	559.75	5	9298.34
Q9DCH4	Eif3f	7	7	542.52	5	23983.1
O89051	Itm2b	7	7	540.27	5	12440.5
Q08943	Ssrp1	7	7	525.33	6	5068.98
Q9JK81	Myg1	9	7	517.75	6	7020.13
Q9ET22	Dpp7	7	7	515.2	4	3163.7
O08528	Hk2	10	7	507.1	7	1843.45
P19324	Serpinh1	7	7	503.3	4	10663.2
P28474	Adh5	8	7	496.3	6	7447.88
Q8VE47	Uba5	7	7	490.8	6	4147.33
Q99KD5	Unc45a	7	7	488.02	4	1484.33
P10852	Slc3a2	9	7	484.12	6	4055.91
P70665	Siae	7	7	480.79	5	5854.44
O88543	Cops3	7	7	480.37	4	10897.2
P08752	Gnai2	8	7	476.7	6	2471.1
Q91YE6	Ipo9	7	7	473.39	6	3693.68
P51569	Gla	7	7	473.33	5	10073.4
Q99JX4	Eif3m	7	7	472.55	6	17044.7
O88545	Cops6	7	7	470.93	3	10111.6
Q3UZ39	Lrrfip1	7	7	470.49	5	11250.7
P27612	Plaa	7	7	469.2	5	698.283
Q8BK67	Rcc2	8	7	469	5	2842.31
Q8CHP8	Pgp	7	7	463.22	3	3672.56
Q3UM45	Ppp1r7	7	7	462.01	4	6511.85
O08749	Dld	7	7	461.21	6	9239.35
P02535	Krt10	8	7	458.92	2	55868.2
P28656	Nap1l1	8	7	457.24	5	49274.4
Q9D0I8	Mrto4	7	7	452.19	6	3932.04
P63328	Ppp3ca	7	7	450.44	5	4105.64
Q03958	Pfdn6	7	7	450.01	5	13175.8
P53026	Rpl10a	7	7	445.94	5	22942.2
P14152	Mdh1	7	7	442.86	4	24553
O08663	Metap2	7	7	438.13	6	2003.06
P28352	Apex1	7	7	435.44	6	18540.6
Q64314	Cd34	7	7	424.09	4	23056.7
P10404	1	8	7	419.85	3	4299.33
Q8BQM4	Heatr3	7	7	416.08	5	1729.74
P23591	Tsta3	7	7	413.8	4	5962.24
Q99JR5	Tinagl1	7	7	412.67	5	5525.87
Q8BVE3	Atp6v1h	7	7	407.66	5	2048.53
Q9JII6	Akr1a1	7	7	403.16	6	3700.75
Q9CPU0	Glo1	7	7	398.6	6	7863.53
Q80UG5	Sept9	7	7	397.79	6	4717.88
Q9ES00	Ube4b	8	7	394.61	5	1341.06
Q80VA0	Galnt7	7	7	393.65	4	2537.13
Q99J36	Thumpd1	7	7	391.14	5	3925.58
Q3UPI1	Fam198b	7	7	390.97	4	2373.65
O54724	Ptrf	7	7	389.18	4	12286.5
P16110	Lgals3	7	7	381.68	4	27348.4
P18654	Rps6ka3	7	7	379.39	5	862.784
Q8K0C9	Gmds	7	7	377.06	5	2169.92
Q08761	Pros1	7	7	375.41	4	1544.21
Q8VIJ6	Sfpq	7	7	367.6	4	3290.86
P54823	Ddx6	7	7	363.71	7	3502.28
Q9JHK4	Rabggta	7	7	363.65	4	1257.79
Q8CFI7	Polr2b	7	7	358.57	6	1789.81
Q9QZD9	Eif3i	7	7	357.15	6	7796.49
Q8BK64	Ahsa1	7	7	347.06	6	3626.15
O35685	Nudc	7	7	346.75	4	6402.17
Q8BVG4	Dpp9	7	7	345.46	6	1959.86
Q62179	Sema4b	8	7	336.53	6	7608.17
Q8CIB5	Fermt2	7	7	335.75	5	1728.4
P58871	Tnks1bp1	7	7	334.26	5	1341.48
P14131	Rps16	7	7	321.16	6	6999.03
P48441	Idua	7	7	312.45	5	3796.01
Q62376	Snrnp70	7	7	305.33	5	11911.4
Q3UYV9	Ncbp1	7	7	260.01	4	2118.38
P68254	Ywhaq	13	6	1081	6	47045
P61982	Ywhag	13	6	884.59	6	203704
P15532	Nme1	11	6	640.81	8	544584
P47753	Capza1	8	6	601.62	6	12502.1
P35979	Rpl12	6	6	565.48	2	42060.3
P63323	Rps12	6	6	564.52	5	11462.5
Q9CQN1	Trap1	7	6	562.7	7	2302.15
P47754	Capza2	8	6	560.02	5	5706.94
Q9D1Q6	Erp44	8	6	540.81	4	2606.86
P31324	Prkar2b	8	6	538.85	5	425430
Q64191	Aga	6	6	536.97	4	13200.2
Q9EQP2	Ehd4	7	6	525.12	5	5801.05
Q3TCH7	Cul4a	11	6	524.89	5	2069.99
Q9Z2X1	Hnrnpf	8	6	513.49	6	7807.4
Q7TQI3	Otub1	6	6	488.45	5	6544.88
P59999	Arpc4	6	6	460.95	4	16995.7
Q9Z204	Hnrnpc	6	6	458.76	3	6964.03
P10649	Gstm1	8	6	450.87	6	2826.91
P19157	Gstp1	6	6	441.69	6	39207.4
Q920E5	Fdps	6	6	441.57	4	14837.4
P97351	Rps3a	6	6	441.06	4	16640.5
Q64437	Adh7	7	6	440.06	4	2983.31
Q571E4	Galns	7	6	430.33	6	8481.38
Q9R0N0	Galk1	7	6	415.51	6	3209.58
Q9DAR7	Dcps	6	6	415.34	4	26715.2
P39054	Dnm2	10	6	413.31	5	3885.69
Q99K48	Nono	6	6	403.4	6	11104.9
P59325	Eif5	6	6	401.97	5	7946.97
Q91W50	Csde1	6	6	399.98	4	6124.28
Q8VBV7	Cops8	6	6	399.96	5	8690.71
P62317	Snrpd2	6	6	395.19	6	24163.1
Q91XA2	Golm1	6	6	390.3	5	6440.39
P27048	Snrpb	6	6	389.08	5	25530.3
P46638	Rab11b	6	6	388.25	5	2232.69
P70195	Psmb7	6	6	386.51	4	17832.9
Q9QYB5	Add3	6	6	381.74	6	2460.72
P61087	Ube2k	6	6	379.73	5	5078.5
P10810	Cd14	6	6	378.89	4	7454.58
Q8BYA0	Tbcd	6	6	376.15	4	649.7
P24369	Ppib	6	6	375.57	6	7739.73
P55264	Adk	7	6	370.67	5	2494.19
O08992	Sdcbp	6	6	368.75	3	20532.5
Q99L45	Eif2s2	6	6	363.93	5	6374.16
O35344	Kpna3	8	6	363.92	6	3774.88
Q91YW3	Dnajc3	6	6	361.7	6	3614.82
Q9R045	Angptl2	6	6	345.29	3	1581.63
Q61081	Cdc37	6	6	344.97	4	17212.2
P61965	Wdr5	6	6	344.69	4	1364.85
Q8VD75	Hip1	6	6	343.18	3	1096.39
Q9ERU9	Ranbp2	6	6	341.7	4	3663.63
Q9JI10	Stk3	6	6	340.74	5	671.377
P51912	Slc1a5	6	6	339.66	4	7881.27
Q922H1	Prmt3	6	6	339.6	6	2298.58
Q8VCF1	Cant1	6	6	339.11	3	1951.3
Q9D1M0	Sec13	6	6	337.29	5	4659.26
P11440	Cdk1	8	6	334.47	5	6083.09
Q8K2C7	Os9	6	6	331.46	5	2501.23
O35593	Psmd14	6	6	330.93	3	5592.12
P40240	Cd9	6	6	326.77	3	14987.6
Q9JLJ2	Aldh9a1	6	6	326.49	3	1939.46
Q99P72	Rtn4	6	6	325.25	5	1362.67
O08746	Matn2	6	6	324.74	5	3589.65
P28654	Dcn	6	6	323.25	4	3527.39
P46935	Nedd4	6	6	323.03	4	1223.85
Q9JHQ5	Lztfl1	6	6	322.57	3	829.526
P22777	Serpine1	6	6	321.12	5	5092.7
Q8R5H1	Usp15	6	6	319.91	4	1389.17
Q6PB66	Lrpprc	6	6	319.62	5	797.853
Q6P1F6	Ppp2r2a	6	6	319.59	5	2748.52
Q9CXW3	Cacybp	6	6	318.67	6	10332.3
P39061	Col18a1	6	6	317.2	5	932.338
Q91VH2	Snx9	6	6	314.05	3	3091.19
Q8VEB4	Pla2g15	6	6	313.87	4	2631.54
Q922D4	Ppp6r3	6	6	312.56	3	3515.59
Q8CIG8	Prmt5	6	6	312.47	5	14866
Q8VHR0	Pcdh18	6	6	312.22	4	1967.86
Q3UJB9	Edc4	6	6	306.63	5	973.92
Q6P9R2	Oxsr1	6	6	305.74	6	1667.71
Q9CQ60	Pgls	6	6	305.45	5	2530.11
P39098	Man1a2	6	6	301.26	5	3131.22
P54818	Galc	6	6	297.68	5	1249.12
P47931	Fst	6	6	297.22	3	5487.08
Q9DCW4	Etfb	6	6	295.45	4	1533.58
Q8K482	Emilin2	7	6	294.75	6	2575.73
Q9WVA3	Bub3	6	6	290.91	5	2101.73
Q04750	Top1	6	6	289.3	5	1756.35
Q9DBZ5	Eif3k	6	6	281.67	4	9423.76
P56480	Atp5b	6	6	278.03	4	5418.05
Q921I2	Klhdc4	6	6	271.5	4	2582.48
Q8K2Z4	Ncapd2	6	6	268.48	6	2159.84
Q61239	Fnta	6	6	265.8	5	3029.31
Q6ZWN5	Rps9	6	6	262.42	3	5778.09
Q8BIJ6	Iars2	6	6	259.09	4	1326.83
O35103	Omd	6	6	258.06	4	2270.85
P28271	Aco1	6	6	252.49	4	2083.81
P47713	Pla2g4a	6	6	249.28	5	1808.92
P97379	G3bp2	7	6	232.35	6	1436.62
P21107	Tpm3	12	5	750.47	4	92015.2
P58774	Tpm2	11	5	671.34	4	7101.98
Q01768	Nme2	10	5	665.94	9	103173
Q8BFY9	Tnpo1	9	5	626.13	6	11180.1
P97822	Anp32e	6	5	552.85	4	8342.82
P63158	Hmgb1	7	5	546.55	3	6195.1
P63085	Mapk1	9	5	495.47	5	4495.17
Q99LG2	Tnpo2	8	5	490.05	4	3583.26
Q61990	Pcbp2	8	5	479.62	5	4701.62
Q60817	Naca	5	5	456.98	4	32607.2
Q9WU28	Pfdn5	5	5	440.68	4	14261.4
Q60676	Ppp5c	5	5	420.23	4	6077.76
Q61595	Ktn1	7	5	419.49	5	2561.6
Q9QYY7	Esm1	5	5	418.6	2	43127.9
Q3UGC7	Eif3j1	5	5	396.48	4	10842.7
B0V2N1	Ptprs	5	5	391.37	5	1296.05
Q9CZ44	Nsfl1c	5	5	389.25	4	8534.88
P62242	Rps8	6	5	386.97	7	17849.9
Q61656	Ddx5	7	5	385.62	6	1756.7
P51150	Rab7a	6	5	385.02	4	2605.45
P99029	Prdx5	5	5	383.03	4	1867.26
Q8CCH2	Nhlrc3	5	5	381.26	3	3609.12
Q3THS6	Mat2a	5	5	372.06	4	2800.17
Q99LC5	Etfa	5	5	370.91	3	1574.41
Q9ES89	Extl2	5	5	367.81	2	8893.86
Q62348	Tsn	5	5	367.26	3	15880.9
Q9JHI7	Exosc9	5	5	366.78	5	2843.63
O55135	Eif6	5	5	364	3	5381.21
Q9DBR7	Ppp1r12a	5	5	363.51	4	2713.37
P17742	Ppia	6	5	362.79	3	4179.24
P08030	Aprt	5	5	357.15	4	8769.28
P55937	Golga3	5	5	356.8	4	1474.58
Q6PHZ2	Camk2d	7	5	355.54	5	5858.54
Q69ZN7	Myof	5	5	347.53	5	1253.38
P60766	Cdc42	5	5	347.06	4	9393.23
Q9WVH9	Fbln5	5	5	346.63	4	9815.12
P36552	Cpox	6	5	346.34	3	3001.84
Q6P2K6	Smek1	5	5	345.18	4	1754.95
Q91V64	Isoc1	5	5	343.24	2	5955.67
P47955	Rplp1	6	5	341.27	5	55344.8
P97429	Anxa4	5	5	341.19	5	1633.73
Q80SW1	Ahcyl1	6	5	339.04	3	5581.78
Q91V12	Acot7	5	5	338.71	4	7827.01
Q9WVA2	Timm8a1	5	5	338.19	4	7587.79
Q9CPP0	Npm3	5	5	333.18	5	13699
Q9Z2L7	Crlf3	5	5	331.01	4	4963.83
P49718	Mcm5	5	5	327.28	5	2748.58
Q9D0F3	Lman1	5	5	326.57	2	4184.77
A2AWA9	Rabgap1	5	5	326.55	4	2597.6
O54951	Sema6b	5	5	326.12	4	3546.39
Q8CAY6	Acat2	5	5	323.51	3	8013.34
P50518	Atp6v1e1	5	5	315.98	4	5055.67
Q9JKB1	Uchl3	5	5	315.2	5	5532.22
O35658	C1qbp	5	5	310.19	3	31874.6
P33610	Prim2	5	5	305.66	3	1216.93
Q9EQ80	Nif3l1	5	5	305.62	5	17022.4
Q8BH43	Wasf2	5	5	303.8	5	2431.23
Q7TMR0	Prcp	5	5	303.07	3	5607.19
P62962	Pfn1	5	5	300.93	4	13181.7
Q8VDP4	Ccar2	5	5	300.5	4	675.153
Q9WUM4	Coro1c	5	5	296.4	4	3986.66
Q3UA06	Trip13	5	5	296	5	482.427
P52479	Usp10	5	5	295.76	5	1116.95
Q60692	Psmb6	5	5	295.23	5	12423.5
O08539	Bin1	5	5	294.4	4	4694.59
P01027	C3	6	5	294.02	5	1559.57
Q6PDQ2	Chd4	5	5	293.94	4	2052.48
O54819	Tfpi	5	5	293.27	5	5491.83
Q8VBW6	Nae1	5	5	293.17	3	3954.71
Q7TNV0	Dek	5	5	291.01	3	2905.86
Q91VC3	Eif4a3	6	5	290.34	5	2042.07
P82343	Renbp	5	5	289.39	3	11889.6
Q9JHI0	Mmp19	5	5	289.18	4	1444.42
Q9CZX8	Rps19	5	5	288.43	4	8645.37
Q76LS9	Fam63a	5	5	287.38	4	7055.4
Q9CW03	Smc3	5	5	286.76	4	2434.66
Q8BWP8	B4gat1	5	5	286.45	4	1563.66
Q9CQ71	Rpa3	5	5	286.25	5	1665.56
Q8R1Q8	Dync1li1	6	5	285.21	4	2596.26
P97372	Psme2	5	5	283.11	5	3234.57
Q9CZC8	Scrn1	5	5	281.49	3	1789.83
P13439	Umps	5	5	281.13	5	1275.94
Q9D753	Exosc8	5	5	279.15	3	1557.77
Q8K0D5	Gfm1	5	5	277.91	4	1090.94
Q9CQC6	Bzw1	6	5	275.75	5	5328.33
Q9D0M0	Exosc7	5	5	274.15	5	5811.46
Q91YN9	Bag2	5	5	274.09	3	2764.05
Q99J45	Nrbp1	5	5	272.74	3	2247.79
P56873	Sssca1	5	5	272.5	5	4751.1
Q63850	Nup62	5	5	271.99	4	1123.18
Q8R5M8	Cadm1	5	5	270.19	5	5858.86
O35657	Neu1	5	5	268.55	4	2573.19
Q09200	B4galnt1	5	5	268.11	5	3400.88
Q9CYD3	Crtap	5	5	266.76	4	1298.29
Q9D4H8	Cul2	5	5	264.17	5	3560.56
Q9JLV1	Bag3	5	5	263.7	4	3207.82
Q921I9	Exosc4	5	5	263.37	4	2400.47
Q8K1X1	Wdr11	5	5	262.41	3	665.843
Q9DC50	Crot	5	5	262.28	4	2369.71
Q9WTP6	Ak2	5	5	260.83	4	1726.71
Q99MR6	Srrt	5	5	260.82	4	2130.64
Q8VBV3	Exosc2	5	5	257.58	4	1990.31
Q921V5	Mgat2	6	5	256.6	5	2247.97
Q8K310	Matr3	5	5	256.18	3	2795.6
Q8K411	Pitrm1	5	5	255.8	3	891.363
Q3U0V1	Khsrp	5	5	252.37	4	1055.74
O08912	Galnt1	5	5	251.88	5	1626
Q9QZB7	Actr10	5	5	248.86	3	1440.37
O35218	Cpsf2	5	5	247.77	4	685.973
O35226	Psmd4	5	5	243.24	4	1766.2
P52633	Stat6	5	5	242.87	3	654.316
Q9JHJ0	Tmod3	5	5	242.78	5	2848.79
Q9QYJ0	Dnaja2	5	5	241.2	5	5470.17
P45377	Akr1b8	5	5	241.12	4	2437.78
Q3V1L4	Nt5c2	5	5	236	3	2472.28
Q8C0D5	Eftud1	5	5	235.62	3	1241.68
O70326	Grem1	5	5	233.6	3	1520.55
P62082	Rps7	5	5	229.1	4	9625.57
Q9Z1G3	Atp6v1c1	5	5	228.44	4	1259.25
Q9JLL0	Crim1	5	5	228.2	4	1272.96
Q9R0X4	Acot9	5	5	227.06	4	3305.82
Q61166	Mapre1	5	5	225.21	3	1386.11
Q8K183	Pdxk	5	5	218.57	4	1860.33
P35505	Fah	5	5	218.1	4	1432.81
Q8BJW6	Eif2a	5	5	216.72	5	3808.19
P13864	Dnmt1	5	5	215.1	5	499.935
Q99KR8	Fuca2	5	5	214.34	4	2156.33
Q5FWK3	Arhgap1	5	5	213.58	5	901.191
Q9QZN4	Fbxo6	5	5	213.07	4	2226.12
Q61191	Hcfc1	5	5	212.01	4	2713.35
Q8BUR4	Dock1	5	5	208.93	4	498.527
Q8C3Y4	Kntc1	5	5	208.34	5	807.222
Q91XL3	Uxs1	5	5	207.86	4	1507.53
Q8K298	Anln	5	5	205.55	4	1515.87
B1AY13	Usp24	5	5	205.15	4	883.776
P02463	Col4a1	6	5	199.22	5	7441.55
O54950	Prkag1	5	5	197.65	5	998.047
Q8CG47	Smc4	5	5	195.75	5	1216.65
Q6PEB6	Mob4	5	5	186.49	4	2350.93
Q62419	Sh3gl1	5	5	180.09	4	1004.21
Q3V1T4	Lepre1	5	5	176.1	4	2566.64
P51410	Rpl9	5	5	175.3	3	3251.93
O55091	Impact	5	5	168.49	5	2913.83
P58771	Tpm1	13	4	943.3	4	17774.8
Q9Z1N5	Ddx39b	12	4	675.77	7	14915.4
Q8R050	Gspt1	9	4	666.59	6	6941.46
Q8VDW0	Ddx39a	12	4	664.69	6	5523.94
P61164	Actr1a	10	4	593.37	9	17267
Q60972	Rbbp4	10	4	592.67	6	5703.08
Q9QZM0	Ubqln2	7	4	557.96	4	5114.97
O35381	Anp32a	5	4	404.23	3	9753.13
Q8BV13	Cops7b	4	4	390.78	3	4562.68
O35639	Anxa3	5	4	386.86	4	8067.29
P23198	Cbx3	6	4	386.3	4	14744.1
Q6A028	Swap70	4	4	364.55	4	2517.45
P35762	Cd81	4	4	363.56	3	9716.99
Q9CZT5	Vasn	5	4	360.82	3	4457.43
P28650	Adssl1	6	4	360.05	4	952.671
P62743	Ap2s1	4	4	350.82	2	2429.12
O35638	Stag2	7	4	349.37	4	1099.89
P42669	Pura	4	4	347.99	4	12414.5
Q8K297	Colgalt1	5	4	335.51	3	2424.24
Q9CQM9	Glrx3	4	4	330.55	3	12886.8
Q62433	Ndrg1	4	4	328.14	3	1683.55
P28063	Psmb8	5	4	326.31	4	948.667
O35343	Kpna4	6	4	325.5	5	10376.5
P36993	Ppm1b	6	4	322.37	5	1417.81
P97461	Rps5	4	4	316.2	3	4401.39
P43276	Hist1h1b	5	4	310.8	5	8030.66
Q99K41	Emilin1	4	4	309.7	4	2548.47
O70591	Pfdn2	4	4	308.73	4	4445.59
P11157	Rrm2	5	4	307.97	4	1943.86
Q99J85	Nptxr	4	4	307.36	4	1781.88
Q60902	Eps15l1	5	4	305.84	4	788.415
P61222	Abce1	5	4	305.63	5	2226.99
Q8BI84	Mia3	5	4	301.63	4	758.561
P62983	Rps27a	4	4	301.53	3	37740.2
Q8VC30	Dak	5	4	299.73	3	759.737
Q6P8X1	Snx6	5	4	298.81	5	3332.16
P63094	Gnas	5	4	298.8	3	951.352
P62315	Snrpd1	4	4	294.51	4	22545.8
Q8K2T8	Paf1	4	4	291.3	3	4941.61
Q64433	Hspe1	4	4	291.14	4	6841.45
P83940	Tceb1	4	4	291.04	4	6333.21
Q8BMA6	Srp68	4	4	290.11	3	1067.41
Q99LB6	Mat2b	4	4	286.7	4	1313.2
Q02248	Ctnnb1	4	4	286.56	4	1483.66
Q9JM76	Arpc3	4	4	285.82	3	11206.6
Q61703	Itih2	4	4	285.75	3	23454.1
O88531	Ppt1	4	4	283.39	4	5035.14
P04202	Tgfb1	4	4	282.7	4	2085.85
P31938	Map2k1	4	4	282.62	3	3042.52
Q921F4	Hnrnpll	4	4	282.34	5	1079.75
P12032	Timp1	4	4	278.71	3	13413.8
P18572	Bsg	4	4	276.68	3	6064.94
Q8BJU0	Sgta	4	4	273.48	4	3460.63
Q3THE2	Myl12b	4	4	272.35	4	9548.58
P70677	Casp3	4	4	271.94	4	7029.38
Q8CI19	Pdgfc	4	4	271.29	4	6528.13
P57784	Snrpa1	4	4	268.75	4	1576.01
P17439	Gba	4	4	268.61	3	8736.9
Q8BH69	Sephs1	4	4	268.08	2	2352.31
P62702	Rps4x	5	4	267.06	4	3702.54
Q8BUK6	Hook3	4	4	266.99	2	1128.21
Q8CHW4	Eif2b5	4	4	266.8	3	1395.41
Q5XJE5	Leo1	4	4	266.11	4	802.998
P16381	D1Pas1	5	4	263.76	3	1693.32
Q8CD92	Ttc27	5	4	263.04	3	636.666
Q9EPL0	Xylt2	4	4	261.94	4	2682.9
Q501J6	Ddx17	6	4	261.55	5	337.96
Q8VBT6	Apobr	4	4	261.02	3	1579.96
P52293	Kpna2	4	4	255.78	4	853.475
P62245	Rps15a	4	4	254.88	3	9226.37
O08848	Trove2	4	4	253.49	4	2464.06
P62305	Snrpe	4	4	252.61	4	19069.3
Q9QZ88	Vps29	4	4	250.91	4	5521.97
Q9D6Z1	Nop56	4	4	248.93	4	1756.86
Q9EQH2	Erap1	4	4	248.58	4	1334.25
Q8VE62	Paip1	4	4	247.37	3	2082.94
Q921F2	Tardbp	4	4	246.84	3	2232.09
Q9Z2N8	Actl6a	4	4	244.06	4	2924.87
Q9EPU4	Cpsf1	4	4	239.94	3	3618.69
P97333	Nrp1	4	4	239.34	4	1315.67
P51859	Hdgf	4	4	237.81	4	16368.9
P29758	Oat	4	4	237.14	3	1394.24
Q8CBY8	Dctn4	4	4	236.71	1	831.041
Q05BC3	Eml1	4	4	236.49	3	490.719
Q9D287	Bcas2	4	4	235.64	3	1929.68
A2AJ15	Man1b1	4	4	233.24	2	1761.72
Q99K70	Rragc	4	4	233.24	4	2022.77
Q8VEE4	Rpa1	4	4	232.84	3	3144.56
Q9D6R2	Idh3a	4	4	232.78	4	1936.77
Q80Y81	Elac2	4	4	232.67	4	1900.08
P14069	S100a6	4	4	232.58	3	60450.1
A2AIV2	Kiaa1429	4	4	231.92	4	649.574
Q9D0M1	Prpsap1	4	4	231.19	3	1380.81
Q61187	Tsg101	5	4	229.2	5	981.411
Q8BHN0	Ppm1l	4	4	229.03	3	1181.01
Q9D898	Arpc5l	4	4	227.83	3	1714.67
P63242	Eif5a	4	4	226.59	5	2953.56
P97449	Anpep	4	4	225.69	4	1024.97
P63001	Rac1	4	4	222.09	4	4014.18
Q9DBC7	Prkar1a	4	4	221.86	4	6189.69
P47968	Rpia	4	4	221.07	2	1088.94
P62301	Rps13	4	4	220.58	3	3414.83
Q9JMK0	B4galt5	5	4	220.44	5	5720.33
P62270	Rps18	4	4	220.33	3	4832.49
Q9WUM3	Coro1b	4	4	220.13	4	3202.43
Q9ESE1	Lrba	4	4	220.11	3	780.031
Q62077	Plcg1	4	4	219.98	4	999.288
Q91WG2	Rabep2	4	4	218.46	3	915.404
Q8C8U0	Ppfibp1	4	4	218.45	4	1385.78
Q922K7	Nop2	4	4	218.22	2	687.078
Q3UEB3	Puf60	4	4	218.12	3	2199.75
P61600	Naa20	4	4	217.01	2	6196.28
Q8K0V4	Cnot3	4	4	216.31	2	1759.33
Q8C052	Map1s	4	4	216.3	3	855.065
P41731	Cd63	4	4	215.01	2	14986.1
Q99LC8	Eif2b1	4	4	214.45	3	890.124
P52431	Pold1	4	4	214.13	2	751.319
Q9CPV4	Glod4	4	4	213.79	3	1002.97
P57746	Atp6v1d	4	4	213.6	3	1191.3
Q8BY87	Usp47	4	4	213.48	3	2546.36
Q8BZM1	Glmn	4	4	212.14	4	2018.73
Q9DC23	Dnajc10	4	4	208.76	4	543.083
Q99LS3	Psph	4	4	208.32	3	4376.29
Q9CQ01	Rnaset2	4	4	203.35	3	7975.08
Q8BRF7	Scfd1	4	4	202.83	4	2560.18
Q2KN98	Specc1l	4	4	202.45	3	897.646
P70460	Vasp	4	4	202.19	4	3615.99
Q9CSU0	Rprd1b	4	4	201.52	4	2648.57
Q80U93	Nup214	4	4	201.2	4	699.763
O54774	Ap3d1	4	4	199.16	4	999.22
Q61599	Arhgdib	4	4	199.02	2	7599.04
P07091	S100a4	4	4	198.92	4	20119.3
Q9Z222	B3GNT2	4	4	198.92	3	1209.94
P54728	Rad23b	4	4	198.75	4	9895.88
Q8C2E7	Kiaa0196	4	4	198.65	3	583.212
Q810A7	Ddx42	4	4	197.65	4	1305.15
Q8CH18	Ccar1	4	4	197.33	2	2796.45
Q8BVF2	Pdcl3	4	4	197.25	4	2682.59
Q8CIF4	Btd	4	4	196.3	3	1741.86
Q9WV91	Ptgfrn	4	4	195.51	3	831.126
P53994	Rab2a	4	4	195.34	3	948.052
P19182	Ifrd1	4	4	193.66	4	543.536
Q9Z2Y8	Prosc	4	4	192.82	3	1234.62
P61327	Magoh	4	4	192.5	4	2896.32
Q8WTY4	Ciapin1	4	4	192.11	4	1594.94
O88668	Creg1	4	4	188.96	3	4301.06
Q9JKX4	Aatf	4	4	188.92	4	1540.58
P46737	Brcc3	4	4	188.19	3	497.597
P32233	Drg1	4	4	187.13	3	1151.05
Q9CQM5	Txndc17	4	4	186.92	4	623.451
Q9WUD1	Stub1	4	4	186.19	4	1003.33
O54984	Asna1	4	4	185.94	3	7083.32
Q6PB44	Ptpn23	4	4	185.71	3	1428.21
O88398	Avil	4	4	185.68	4	602.73
Q9Z2I8	Suclg2	4	4	185.59	3	772.146
P68433	Hist1h3a	4	4	185.54	4	27508.1
Q63918	Sdpr	4	4	184.21	3	2520.29
Q60953	Pml	4	4	182.41	4	849.568
Q6GQT9	Nomo1	4	4	180.8	3	1096.12
Q9WTX5	Skp1	4	4	179.07	1	4536.32
P45952	Acadm	4	4	178.98	4	356.913
Q8CIN4	Pak2	4	4	177.91	3	21352.2
O09167	Rpl21	4	4	177.41	3	1090.7
Q6PB93	Galnt2	4	4	176.16	3	640.151
Q61183	Papola	4	4	175.39	3	771.142
Q6YGZ1	Hpse	4	4	175.18	2	742.892
Q8BJ66	Kazald1	4	4	172.44	3	2116.35
Q8R081	Hnrnpl	4	4	172.23	4	1148.73
Q9WVG6	Carm1	4	4	171.75	5	959.4
Q9Z0M5	Lipa	4	4	168.08	3	3990.23
P35235	Ptpn11	4	4	168.03	3	877.356
Q9D8E6	Rpl4	4	4	167.61	3	1638.47
P56542	Dnase2	4	4	166.14	4	2083.26
Q62448	Eif4g2	4	4	166.13	4	866.868
Q3UHH8	Gxylt1	4	4	164.26	4	888.562
P26369	U2af2	4	4	164.04	4	2185.28
Q99KE1	Me2	4	4	162.78	4	720.535
P62751	Rpl23a	4	4	162.22	4	3556.91
Q9JMA2	Qtrt1	4	4	160.5	2	576.085
Q7TQK5	Ccdc93	4	4	159.36	3	718.638
Q62203	Sf3a2	4	4	159	4	1767.75
Q9CWQ0	Dph5	4	4	157.23	3	527.4
Q8R4G6	Mgat5	4	4	154.48	3	1608.54
Q3UMW8	Cln5	4	4	152.46	3	819.153
P47911	Rpl6	4	4	145.7	2	1868.52
D3Z7P3	Gls	4	4	142.18	3	1228.6
Q8VE37	Rcc1	4	4	116.67	3	614.429
P63260	Actg1	32	3	2963.85	9	137970
P99024	Tubb5	20	3	1554.02	9	91483.9
P68372	Tubb4b	19	3	1435.59	9	83335.9
Q8CG16	C1ra	12	3	880.89	6	39203.1
Q922F4	Tubb6	9	3	716.57	8	3898.58
P62137	Ppp1ca	11	3	634.82	7	4072.03
P01900	H2-D1	7	3	581.86	5	12189.2
P62141	Ppp1cb	9	3	555.34	6	3575.98
P62320	Snrpd3	3	3	398.21	3	23559.1
P62960	Ybx1	6	3	392.03	2	5231.57
P0C0S6	H2afz	5	3	336.17	4	49553.9
Q6PDG5	Smarcc2	7	3	335	5	558.294
P12367	Prkar2a	5	3	324.36	4	1226.47
Q99020	Hnrnpab	4	3	307.66	5	15680.9
O70310	Nmt1	7	3	300.25	4	2460.94
P07607	Tyms	3	3	299.02	3	1387.18
Q9CPW4	Arpc5	3	3	295.7	3	14348.4
Q8BG05	Hnrnpa3	4	3	294.54	4	4509.92
Q64442	Sord	3	3	290.09	3	3393.14
Q9D7G0	Prps1	5	3	285.88	5	2822.28
Q60668	Hnrnpd	4	3	281.21	5	16293.7
P15379	Cd44	3	3	267.67	3	18475.6
Q99NH0	Ankrd17	3	3	256.86	3	1062.27
P26516	Psmd7	3	3	254.65	2	12132.8
Q7TNC4	Luc7l2	3	3	252.72	3	2666.91
Q3V3R1	Mthfd1l	4	3	252.49	4	346.389
Q3TX08	Trmt1	3	3	252.08	3	1751.33
P83917	Cbx1	4	3	249.07	4	1233.49
Q8CJG0	Ago2	5	3	248.82	2	1361.31
O88447	Klc1	4	3	248.79	3	1310.75
Q91YR1	Twf1	3	3	248.43	2	5646.81
P49312	Hnrnpa1	4	3	247.96	3	5897.79
Q9CYZ2	Tpd52l2	3	3	247.54	3	6368.88
Q9Z0H8	Clip2	4	3	247.5	4	856.456
P62754	Rps6	3	3	247.32	3	8406.29
Q9CSH3	Dis3	3	3	246.5	3	1685.97
Q9CXW4	Rpl11	3	3	244.63	3	6652.3
O88569	Hnrnpa2b1	4	3	244.3	3	2075.37
P63028	Tpt1	3	3	243.12	4	34698.6
P67984	Rpl22	3	3	238.41	3	4532.57
Q64105	Spr	3	3	236.37	3	2967.19
P62889	Rpl30	3	3	234.49	3	5075.18
Q6P9Q4	Fhod1	3	3	233.17	3	856.564
P08556	Nras	3	3	232.92	3	1097.62
Q8CBW3	Abi1	3	3	232.73	2	1462.12
Q91V41	Rab14	4	3	232.2	4	1488.08
Q64152	Btf3	4	3	229.9	4	7882.89
Q01405	Sec23a	5	3	229.16	4	662.618
P11031	Sub1	3	3	228.17	2	31370.8
P51174	Acadl	3	3	226.76	3	1177.95
P27641	Xrcc5	4	3	224.51	3	2406.53
P47199	Cryz	3	3	223.67	3	1861.5
Q58A65	Spag9	3	3	223.64	3	1561.68
P46460	Nsf	4	3	222.3	4	413.985
Q6PGL7	Fam21	3	3	221.34	3	1300.3
Q9D2C2	Saal1	3	3	221.17	3	2400.9
Q9CYA0	Creld2	3	3	219.97	2	5212.32
P08228	Sod1	3	3	217.87	3	18848.2
Q99P31	Hspbp1	3	3	217.84	3	1437.34
Q3TTY5	Krt2	4	3	217.83	5	2127.02
P62852	Rps25	3	3	216.48	2	6197.11
Q9R190	Mta2	5	3	216.33	4	858.548
P05622	Pdgfrb	4	3	216.09	3	1134.47
P62075	Timm13	3	3	215.9	3	3625.65
D3YXK2	Safb	3	3	213.87	3	3060.04
O35451	Atf6b	3	3	212.96	2	1431.01
P63037	Dnaja1	3	3	210.23	3	4644.66
P60670	Nploc4	4	3	207.68	4	968.716
Q8BTW3	Exosc6	3	3	206.78	3	1046.69
Q6ZWM4	Lsm8	3	3	206.42	3	4659.11
D3YYU8	Obsl1	3	3	206.27	3	1167.19
Q80X95	Rraga	3	3	205.95	3	1524.19
Q8R2G6	Ccdc80	3	3	205.82	3	2847.75
O88712	Ctbp1	3	3	204.86	3	3135.41
O70318	Epb41l2	3	3	204.05	2	2360.48
Q0VGB7	Ppp4r2	3	3	203.85	3	2824.11
Q8R3B1	Plcd1	3	3	203.59	3	1941.84
Q6PAV2	Herc4	3	3	202.95	3	987.663
Q99LI7	Cstf3	3	3	202.64	3	2368.46
Q9R0Q7	Ptges3	3	3	202.55	3	12135.5
Q61425	Hadh	3	3	202.27	3	2688.28
Q8BTS4	Nup54	3	3	201.77	3	1052.75
Q9D6Y9	Gbe1	3	3	201.65	2	774.823
O08756	Hsd17b10	3	3	201.37	2	2323.94
P25785	Timp2	3	3	199.7	3	10866.6
P63073	Eif4e	3	3	199.27	3	20891.6
Q9Z0Y1	Dctn3	3	3	198.86	3	1816.96
Q99JW2	Acy1	3	3	198.86	2	958.417
Q9D7M1	Gid8	3	3	197.23	3	1084.17
Q8R550	Sh3kbp1	3	3	196.78	3	1561.47
Q9CQR6	Ppp6c	3	3	196.32	2	3149.12
Q70FJ1	Akap9	3	3	196.32	3	459.496
Q61704	Itih3	3	3	195.87	3	3326.88
Q9ESJ0	Xpo4	3	3	194.91	1	844.305
Q8BHL5	Elmo2	3	3	194.61	3	991.005
Q00PI9	Hnrnpul2	3	3	194.27	2	1435.36
Q8BWU5	Osgep	3	3	193.3	3	957.371
Q8C0E3	Trim47	3	3	192.78	3	1572.42
Q3TXU5	Dhps	3	3	192.72	3	1387.39
Q6DFW4	Nop58	3	3	191.89	3	749.93
Q9WVE8	Pacsin2	3	3	191.3	2	1399.04
Q99KH8	Stk24	3	3	190.2	2	991.962
Q921W4	Cryzl1	3	3	190.05	3	2455.4
O35988	Sdc4	3	3	189.76	2	38009.2
Q8CCS6	Pabpn1	3	3	189.62	2	1861.49
P19253	Rpl13a	3	3	184.36	2	1971.75
P52432	Polr1c	3	3	183.25	3	710.726
Q80W68	Kirrel	3	3	183.08	2	381.559
P54731	Faf1	3	3	182.61	3	834.368
Q8CGU1	Calcoco1	3	3	182.38	3	1613.45
Q8C129	Lnpep	3	3	181.09	3	1032.31
Q8CJ53	Trip10	3	3	179.75	3	1534.36
Q9ERG2	Strn3	3	3	178.94	3	1416.21
Q7TT37	Ikbkap	3	3	177.95	3	556.632
P62849	Rps24	3	3	177.33	3	3002.44
P11438	Lamp1	3	3	176.35	2	855.903
Q8CG76	Akr7a2	3	3	176.1	3	758.823
Q8VDG3	Parn	3	3	176.09	3	2766.61
Q6ZQK5	Acap2	3	3	175.89	3	763.925
Q8BLX7	Col16a1	3	3	175.61	3	278.19
Q9JJH1	Rnase4	3	3	174.96	3	5121.75
O35855	Bcat2	3	3	174.24	2	548.503
Q9QYC0	Add1	3	3	173.95	3	1949.49
P56183	Rrp1	3	3	173.34	2	4900.1
Q9D0L8	Rnmt	3	3	172.96	3	2346.05
Q6WKZ8	Ubr2	3	3	171.52	3	1941.92
Q80TL7	Mon2	3	3	171.36	3	1015.55
Q810D6	Grwd1	3	3	170.99	1	2940.31
Q8BVQ5	Ppme1	3	3	170.6	3	1606.98
Q99K30	Eps8l2	3	3	169.99	3	435.96
Q99PP9	Trim16	3	3	169.87	2	454.094
P53811	Pitpnb	4	3	169.4	3	3061.04
Q3TYX3	Smyd5	3	3	169.34	3	2158.17
P30285	Cdk4	4	3	168.75	3	2022.4
Q9Z1B3	Plcb1	3	3	168.26	2	1037.33
Q9WTR5	Cdh13	3	3	167.11	3	1168.52
P62717	Rpl18a	3	3	167.07	3	481.737
P70349	Hint1	3	3	165.71	3	829.484
Q60597	Ogdh	3	3	165.43	3	535.641
Q8CFE3	Rcor1	3	3	165.19	3	1060.54
P53810	Pitpna	4	3	164.53	4	482.869
Q99K01	Pdxdc1	3	3	164.15	2	998.232
P32261	Serpinc1	3	3	163.42	2	7675.08
Q03265	Atp5a1	3	3	163.34	2	305.735
P12815	Pdcd6	3	3	162.9	2	1350.72
P47963	Rpl13	3	3	162.61	2	1556.12
P49817	Cav1	3	3	160.57	2	6663.53
P17095	Hmga1	3	3	160.21	3	3477.86
Q7TQ33	Rgmb	3	3	158.47	2	1592.86
P21460	Cst3	3	3	158.05	2	4751.95
P97346	Nxn	3	3	158.04	3	401.33
O09114	Ptgds	3	3	157.43	3	3030.89
Q9JJT9	Phax	3	3	156.35	3	1713.95
Q8BWQ6	2	3	3	156.31	3	549.817
Q9CZM2	Rpl15	3	3	156.09	3	1211.99
Q9R062	Gyg1	3	3	156.01	2	1421.44
Q8BY71	Hat1	3	3	155.7	3	3111.47
Q9EST4	Psmg2	3	3	154.51	3	803.229
Q80VJ3	Dnph1	3	3	154.51	2	1853.06
Q8C351	Layn	3	3	154.36	2	4576.47
Q99LX0	Park7	3	3	154.2	4	1633.82
Q04207	Rela	3	3	153.98	3	2947.72
O55106	Strn	3	3	153.96	2	1353.5
Q9D8S4	Rexo2	3	3	152.75	3	1254.21
Q99LP6	Grpel1	3	3	151.51	3	2586.61
Q9D9V3	Echdc1	3	3	150.76	2	446.259
Q8BH02	Tor4a	3	3	150.6	3	5016.85
Q9Z0X1	Aifm1	3	3	150.09	3	1482.72
Q8BFR5	Tufm	3	3	149.94	3	420.956
P07742	Rrm1	3	3	149.8	3	611.014
Q9Z0S1	Bpnt1	3	3	149.65	3	393.776
Q9DBV4	Mxra8	3	3	149.27	3	272.526
Q60996	Ppp2r5c	3	3	149.12	1	1834.95
O88487	Dync1i2	3	3	149.11	3	1998.04
Q8BGW1	Fto	3	3	149.11	2	1182.5
Q8CDN6	Txnl1	3	3	148.63	3	12098.1
Q6NZB1	Prmt6	3	3	147.3	3	422.148
Q80YV2	Zc3hc1	3	3	146.89	2	866.318
Q9CT10	Ranbp3	3	3	146.54	3	1655.26
Q2YDW2	Msto1	3	3	145.57	2	873.959
O54825	Bysl	3	3	145.23	3	1713.22
P45376	Akr1b1	3	3	144.77	3	2624.31
Q91WU5	As3mt	3	3	143.28	3	488.011
Q80XC2	Trmt61a	3	3	142.69	3	827.156
Q6P5F6	Slc39a10	3	3	142.5	3	1730.73
Q80V53	Chst14	3	3	142.08	3	3622.49
Q91Z53	Grhpr	3	3	141.97	3	1272.5
Q9Z0J0	Npc2	3	3	141.91	2	9055.89
Q63810	Ppp3r1	3	3	141.88	3	6554.53
P42859	Htt	3	3	141.78	3	272.055
Q8R5A3	Apbb1ip	3	3	141.6	2	1274.43
Q9CY58	Serbp1	3	3	141.19	2	1136.79
Q8R326	Pspc1	3	3	141.01	1	498.257
P20108	Prdx3	3	3	140.34	3	1012.35
Q99J09	Wdr77	3	3	140.14	3	1331.89
P15535	B4galt1	3	3	140.03	3	1130.41
Q9QXK7	Cpsf3	3	3	139.69	3	423.702
Q6PDM2	Srsf1	3	3	138.97	3	2070.13
Q9JJA4	Wdr12	3	3	138.6	3	961.295
P53612	Rabggtb	3	3	136.1	3	801.391
Q9QXC1	Fetub	3	3	135.81	2	1152.67
Q8BJ71	Nup93	3	3	135.53	2	1039.66
Q8CHC4	Synj1	3	3	134.66	3	210.823
O09106	Hdac1	3	3	134.14	3	2428.19
P24452	Capg	3	3	133.65	3	2272.67
Q3TKT4	Smarca4	3	3	133.47	3	501.812
Q0GNC1	Inf2	3	3	133.15	3	684.658
Q9QZQ1	Mllt4	3	3	133.12	3	538.309
Q8CHQ0	Fbxo4	3	3	132.62	2	299.785
A2AGT5	Ckap5	3	3	131.69	3	841.741
Q8K3H0	Appl1	3	3	130.89	3	886.76
Q9DAW6	Prpf4	3	3	130.61	3	486.325
Q8VE11	Mtmr6	3	3	129.81	3	1589.64
Q6ZQL4	Wdr43	3	3	129.63	3	798.765
Q9D8T2	Gsdmdc1	3	3	127.2	2	888.458
Q9Z2G9	Htatip2	3	3	126.23	3	1324.6
Q3UHD6	Snx27	3	3	124.85	3	1345.7
O88393	Tgfbr3	3	3	124.34	3	1292.11
P30412	Ppic	3	3	123.39	4	4746.69
P16882	Ghr	3	3	123.39	2	988.428
Q8R366	Igsf8	3	3	123.1	2	2014.85
P18155	Mthfd2	3	3	123.1	3	821.562
Q69ZR2	Hectd1	3	3	122.28	3	374.549
Q8VDN2	Atp1a1	3	3	118.18	2	318.045
P27659	Rpl3	3	3	114.47	2	540.977
Q9CR26	Vta1	3	3	111.88	3	1981.22
P04095	Prl2c2	3	3	111.28	2	477.64
Q7TMK6	Hook2	3	3	111	2	248.792
B2RXR6	Ankrd44	3	3	108.07	3	500.942
Q9ESX5	Dkc1	3	3	105.04	3	640.18
P61358	Rpl27	3	3	104.86	3	2087.2
Q3THG9	Aarsd1	3	3	104.83	2	816.958
O55142	Rpl35a	3	3	103.89	2	869.726
Q8BMG7	Rab3gap2	3	3	102.05	2	248.063
P62855	Rps26	3	3	101.26	3	3009.49
A2AKG8	Focad	3	3	100.63	3	604.828
Q91XQ5	Chst15	3	3	99.54	3	380.177
Q3TIU4	Pde12	3	3	98.7	3	350.728
Q91WC0	Setd3	3	3	98.42	3	157.736
Q9WVQ5	Apip	3	3	96.89	2	836.263
Q9CPR4	Rpl17	3	3	96.53	2	6460.72
Q9CXF4	Tbc1d15	3	3	91.93	3	380.836
Q9CX34	Sugt1	3	3	78.53	3	846.853
P60710	Actb	31	2	2922.26	9	504016
P68033	Actc1	14	2	866	7	707448
Q8BFZ3	Actbl2	13	2	764.18	6	24218.8
Q71LX4	Tln2	10	2	686.39	6	268.007
P63087	Ppp1cc	10	2	607.84	6	3709.48
Q8R5C5	Actr1b	8	2	525.62	8	7916.05
P17879	Hspa1b	7	2	440.31	5	1037.91
P15864	Hist1h1c	6	2	408.23	4	10326.2
Q8R317	Ubqln1	5	2	367.26	4	2002.19
Q9QUI0	Rhoa	5	2	367.11	5	6092.42
Q9JKB3	Ybx3	5	2	364.48	3	32933.4
P62874	Gnb1	5	2	353.73	3	1127.61
P11370	Fv4	3	2	348.8	4	50551.5
P60335	Pcbp1	5	2	326.84	4	4165.91
Q62159	Rhoc	5	2	310.29	6	1572.82
P97496	Smarcc1	6	2	306.23	4	1139.96
P43274	Hist1h1e	5	2	294.81	4	15581.9
Q63844	Mapk3	6	2	275.75	3	1796.04
P49443	Ppm1a	4	2	265.8	4	3799.3
P30681	Hmgb2	4	2	263.03	2	1638.42
Q9CS42	Prps2	4	2	253.02	5	1575.5
O54974	Lgals7	3	2	250.09	2	1985.01
Q9D1G1	Rab1b	4	2	247.89	3	1168.22
Q9D1H7	Get4	2	2	215.77	2	8918.33
P07724	Alb	2	2	215.45	3	2.11103e+06
Q9D3E6	Stag1	5	2	213.73	3	243.158
Q9EST5	Anp32b	3	2	211.86	3	5703.2
P55258	Rab8a	4	2	204.59	3	336.8
P42125	Eci1	2	2	201.78	2	1203.41
P62071	Rras2	4	2	195.55	4	679.334
Q8BH64	Ehd2	3	2	195.48	3	1891.8
Q9CQZ1	Hsbp1	2	2	183.37	2	3170.9
P69566	Ranbp9	2	2	181.51	2	623.535
Q9CWM4	Pfdn1	2	2	180.27	2	8392.63
Q05186	Rcn1	2	2	177.79	2	1992.09
Q9ERR7	Sep15	2	2	175.41	2	8110.58
P50543	S100a11	2	2	174.71	2	9813.01
Q9D211	Cdkn2aipnl	2	2	170.56	2	6578.44
Q99JR8	Smarcd2	3	2	167.87	2	291.342
Q9QZ08	Nagk	3	2	166.55	3	2346.08
P16254	Srp14	2	2	166.5	1	2280.73
O35345	Kpna6	3	2	165.31	3	1328.9
Q9QXB9	Drg2	2	2	164.13	2	341.101
O09172	Gclm	2	2	163.98	2	2288.03
Q8BGZ4	Cdc23	3	2	163.51	3	791.934
Q9R0P5	Dstn	2	2	162.99	2	4155.87
Q9QYR6	Map1a	3	2	162.76	2	365.998
O09043	Napsa	2	2	162.3	2	3692.13
Q99L13	Hibadh	2	2	162.21	2	1319.76
Q91WV0	Dr1	2	2	161.67	2	835.953
P09671	Sod2	2	2	160.51	2	1935.91
Q8QZY9	Sf3b4	2	2	157.58	2	2257.3
B7ZMP1	Xpnpep3	2	2	156.57	2	1168.22
Q9ER41	Tor1b	2	2	155.13	2	1567.79
Q8CBR6	Tsku	3	2	153.02	2	989.037
Q8CGF7	Tcerg1	3	2	152.76	3	401.666
P21237	Bdnf	2	2	151.73	2	457.978
Q5EG47	Prkaa1	2	2	151.37	2	1323.77
Q91VR8	Brk1	2	2	151.17	2	2639.94
Q62093	Srsf2	2	2	150.95	2	9953.97
P84099	Rpl19	2	2	150.57	2	7800.15
O35071	Kif1c	2	2	150.12	2	2346.36
Q9JIX8	Acin1	2	2	150.03	2	1415.65
Q91ZW3	Smarca5	2	2	149.95	2	1371.89
Q9DB34	Chmp2a	2	2	145.66	2	1757.36
P62830	Rpl23	2	2	144.63	1	2849.91
P63168	Dynll1	2	2	144.19	2	17394.8
Q80YX1	Tnc	3	2	143.99	3	655.628
Q8BJU2	Tspan9	2	2	143.93	1	3585.47
Q3TIV5	Zc3h15	2	2	143.17	2	1925.32
Q61584	Fxr1	3	2	143.01	3	1039.21
Q9CQW9	Ifitm3	2	2	142.72	2	1230.99
Q9Z1D1	Eif3g	2	2	141.91	2	1257.18
Q8BWW4	Larp4	2	2	141.31	2	1417.82
P97384	Anxa11	3	2	139.76	3	236.613
O35448	Ppt2	2	2	139.55	3	4266.49
Q9JHE3	Asah2	3	2	139.08	3	724.622
Q9CQT1	Mri1	2	2	138.24	2	1439.18
Q6IRU5	Cltb	3	2	137.5	2	4233.26
P70441	Slc9a3r1	2	2	135.94	1	947.409
Q09324	Gcnt1	2	2	135.75	2	2302.34
Q61550	Rad21	2	2	135.63	2	8848.95
Q91VK1	Bzw2	3	2	135.21	3	1086.38
Q9DB96	Ngdn	2	2	134.86	2	2166.29
Q9QYR9	Acot2	2	2	134.44	2	2102.78
Q99JX3	Gorasp2	2	2	133.65	2	346.637
A6H8H2	Dennd4c	2	2	133.54	2	324.824
Q9D0B6	Pbdc1	2	2	133.44	2	2038.06
Q8BV57	Ssc5d	2	2	132.91	2	681.194
Q9CQ89	Cuta	2	2	132.16	2	2770.91
P10711	Tcea1	2	2	132.06	1	4762.69
Q61206	Pafah1b2	2	2	131.98	2	3435.73
P56960	Exosc10	2	2	131.17	2	470.154
Q8BU31	Rap2c	2	2	131.13	2	550.258
Q8VDM6	Hnrnpul1	2	2	130.96	1	677.121
Q9R0Q6	Arpc1a	3	2	130.54	3	494.197
O35134	Polr1a	3	2	130.35	3	645.498
Q9D6V8	Paip2	2	2	129.45	2	1078.84
P14115	Rpl27a	2	2	129.21	2	1629.68
Q6ZWV3	Rpl10	2	2	128.74	2	922.326
P97946	Figf	2	2	128.47	2	890.492
P62627	Dynlrb1	2	2	128.38	2	901.088
Q8R1A4	Dock7	2	2	128.08	2	953.013
P62309	Snrpg	2	2	128	3	15842.1
O88796	Rpp30	2	2	127.72	2	1782.11
Q149F1	Rpusd2	2	2	127.53	2	1716.66
Q3UPH1	Prrc1	2	2	126.91	2	650.127
P97300	Nptn	2	2	126.91	1	2251.08
P61967	Ap1s1	2	2	126.22	2	5190.23
Q9CR00	Psmd9	2	2	125.87	2	2004.51
Q8CGA0	Ppm1f	2	2	125.63	1	2842.63
P00375	Dhfr	2	2	125.37	2	2062.94
Q91VM9	Ppa2	2	2	125.03	2	897.628
Q6P9L6	Kif15	2	2	124.68	2	163.962
Q6GQT1	A2mp	3	2	124.64	3	31922.3
O35326	Srsf5	2	2	124.48	2	633.533
Q9JHS3	Lamtor2	2	2	124.38	2	744.897
P35564	Canx	3	2	124.16	3	5434.55
Q9EQC0	Chst1	2	2	124.13	2	1347.09
Q9D2V7	Coro7	3	2	123.8	3	210.535
Q3UMB9	Kiaa1033	2	2	123.27	2	322.893
Q9DBR3	Armc8	2	2	122.98	2	365.694
Q91W45	Paip2b	2	2	122.13	2	1373.15
P60867	Rps20	2	2	121.44	2	2679.84
P55194	Sh3bp1	2	2	121.18	2	566.96
Q9D8L5	Ccdc91	2	2	120.72	1	1760.32
Q9QXT0	Cnpy2	2	2	120.39	2	711.461
P17809	Slc2a1	2	2	120.28	2	691.03
Q9JJU8	Sh3bgrl	2	2	118.75	2	233.886
Q8BX02	Kank2	2	2	118.57	2	347.935
Q9D1K2	Atp6v1f	2	2	118.28	2	626.081
Q64695	Procr	2	2	118.22	2	3094.63
Q3U0K8	Ogfod1	2	2	118.08	1	1008.49
Q9D7B1	Dus2	2	2	118.07	2	798.367
Q8K5B2	Mcfd2	2	2	117.52	2	2090.7
Q61092	Lamc2	2	2	117.45	2	1382.65
Q61838	A2m	3	2	117.39	3	551.989
Q9CQ02	Commd4	2	2	117.15	2	1520.29
Q91WG8	Gne	2	2	117.08	2	472.796
Q99PG2	Ogfr	2	2	116.96	2	380.461
O54781	Srpk2	3	2	116.82	3	227.508
P10639	Txn	2	2	115.61	2	5967.45
P82198	Tgfbi	2	2	115.55	2	893.794
Q8K4Z3	Apoa1bp	2	2	115.55	2	2386.54
Q6PF93	Pik3c3	2	2	115.12	2	618.99
Q9D8Y0	Efhd2	2	2	114.08	2	1030.46
Q61072	Adam9	2	2	114.03	2	5961.29
Q68FE6	Fam65a	2	2	113.75	2	192.627
Q8R010	Aimp2	2	2	113.18	2	4345.68
Q8C166	Cpne1	2	2	113.15	2	386.708
Q6P9S7	Galnt10	2	2	112.76	1	1447.79
Q9Z1E4	Gys1	2	2	112.75	2	450.809
P63276	Rps17	2	2	112.52	2	6348.77
Q80U56	Avl9	2	2	112.32	2	230.424
P28862	Mmp3	2	2	112.12	2	762.879
B9EJR8	Dnaaf5	2	2	111.88	2	1184.74
Q8K0Q5	Arhgap18	2	2	111.26	2	268.316
P61211	Arl1	2	2	111.13	2	499.045
Q00780	Col8a1	3	2	111.05	3	771.877
O88839	Adam15	2	2	111.01	2	728.279
P49962	Srp9	2	2	110.86	2	3139.29
Q3UIA2	Arhgap17	2	2	110.62	2	377.752
Q9CQK7	Rwdd1	2	2	110.32	1	1308.13
O35551	Rabep1	2	2	110.09	1	265.255
Q9D1M4	Eef1e1	2	2	109.83	2	885.37
Q8K2V6	Ipo11	2	2	109.8	2	1146.7
Q61749	Eif2b4	2	2	109.61	2	701.427
Q9DAU1	Cnpy3	2	2	108.77	1	1947.79
Q8BU04	Ubr7	2	2	108.54	2	530.541
Q80WS3	Fbll1	2	2	108.21	2	435.374
Q9DCE5	Pak1ip1	2	2	107.84	2	1035.25
Q8BGB7	Enoph1	2	2	107.51	2	1145.18
Q8C167	Prepl	2	2	107.43	2	336.844
Q9JLZ6	Hic2	2	2	107.04	1	42322.2
Q8BRN9	Cc2d1b	2	2	106.9	2	497.189
Q02853	Mmp11	2	2	106.25	2	599.673
P12970	Rpl7a	2	2	106.21	2	1374.83
Q8VD04	Gripap1	2	2	106.16	2	740.59
Q8N7N5	Dcaf8	2	2	106.02	2	909.966
Q8VCX6	Kptn	2	2	105.39	2	128.705
Q91YH5	Atl3	2	2	105.21	2	187.164
O35691	Pnn	2	2	105.06	2	705.603
P35278	Rab5c	2	2	104.81	2	2724.53
Q9ESP1	Sdf2l1	2	2	104.79	1	635.761
Q9CPV5	Pmf1	2	2	104.74	2	249.384
Q9Z0L8	Ggh	2	2	104.52	2	631.912
Q80TM9	Nisch	2	2	103.97	2	1060.34
Q9CV28	Fam188a	2	2	103.9	2	646.603
Q8K010	Oplah	2	2	103.9	2	730.184
P61255	Rpl26	2	2	103.88	2	138.159
P70297	Stam	3	2	103.81	3	906.112
Q9Z160	Cog1	2	2	103.26	2	84.0442
Q8BP67	Rpl24	2	2	103.24	2	1476.71
Q9Z1P8	Angptl4	2	2	102.46	2	2871.47
Q922Y1	Ubxn1	2	2	102.14	2	1726.05
Q3TCJ1	Fam175b	2	2	101.92	1	207.585
Q08890	Ids	2	2	101.72	2	1605.4
P06796	Csn3	2	2	101.67	2	3534.77
Q61543	Glg1	2	2	101.63	2	3445.73
P08071	Ltf	2	2	100.9	2	2404.62
Q5SSZ5	Tns3	2	2	100.77	2	803.697
Q9WUB4	Dctn6	2	2	100.34	2	1614.07
Q9Z0F8	Adam17	2	2	100.27	2	656.003
Q8BQ30	Ppp1r18	2	2	99.88	2	855.334
Q5I043	Usp28	2	2	99.76	1	576.145
Q8C0E2	Vps26b	2	2	99.64	2	812.427
O08784	Tcof1	2	2	99.57	2	561.549
P97355	Sms	2	2	99.33	2	721.632
P97760	Polr2c	2	2	98.39	2	317.693
P54923	Adprh	2	2	98.34	1	704.1
Q64378	Fkbp5	2	2	98.06	1	614.676
P15092	Ifi204	2	2	97.95	2	1168.77
Q8R3C0	Mcmbp	2	2	97.05	2	1375.35
Q9DBG5	Plin3	2	2	97.05	2	635.886
Q91Z67	Srgap2	2	2	96.38	2	225.139
Q99LI8	Hgs	2	2	96.33	2	436.163
Q06138	Cab39	2	2	96.27	2	1033.23
Q99LJ1	Fuca1	2	2	96.1	2	3897.49
Q6ZPU9	Kif1bp	2	2	96.06	2	684.657
Q8BH86		2	2	95.53	2	571.417
Q99KW3	Triobp	2	2	95.43	2	850.643
P35123	Usp4	2	2	95.32	2	378.941
Q8BWT1	Acaa2	2	2	95.09	2	793.985
Q569Z5	Ddx46	2	2	94.76	2	565.005
Q9JK23	Psmg1	2	2	94.42	2	983.086
Q6ZQ88	Kdm1a	2	2	94.37	2	875.912
P62869	Tceb2	2	2	93.88	2	999.022
O35598	Adam10	2	2	93.69	1	1129.67
Q8K0C1	Ipo13	2	2	93.69	2	199.199
Q9CWZ3	Rbm8a	2	2	93.08	2	2273.27
Q8R0H9	Gga1	2	2	93.02	2	1626.34
Q8BTT6	Diexf	2	2	92.8	2	589.771
Q9JMH9	Myo18a	2	2	92.54	2	617.761
Q8BWW9	Pkn2	2	2	92.4	2	1123.97
P83741	Wnk1	2	2	91.4	2	3299.06
P23475	Xrcc6	2	2	91.27	2	1079.24
Q9Z262	Cldn6	2	2	91.02	2	1931.7
P56546	Ctbp2	2	2	90.92	2	735.19
Q9QZB9	Dctn5	2	2	90.83	2	515.395
Q61655	Ddx19a	2	2	90.68	2	385.969
Q91YS8	Camk1	2	2	90.54	2	2300.25
Q9QY36	Naa10	2	2	90.43	2	421.683
Q6P069	Sri	2	2	90.4	2	1341.26
Q8C547	Heatr5b	2	2	90.32	1	453.968
Q80UK0	Sestd1	2	2	89.97	2	235.741
P49442	Inpp1	2	2	89.93	2	131.342
Q9Z2X2	Psmd10	2	2	89.71	2	636.304
Q9CX56	Psmd8	2	2	89.5	2	1545.55
Q9QZC7	Plekhb2	2	2	89.31	2	1093.68
Q9ERR1	Ndel1	2	2	89.11	2	671.215
P62918	Rpl8	2	2	89.01	2	1095.46
Q8CE96	Trmt6	2	2	88.95	2	187.562
Q9JIZ9	Plscr3	2	2	88.95	1	1596.34
Q9DBF1	Aldh7a1	2	2	88.27	1	992.856
P58404	Strn4	2	2	88.24	2	275.944
P54116	Stom	2	2	88.12	2	731.451
Q8C3I8	Hgh1	2	2	87.75	2	353.482
P61971	Nutf2	2	2	87.64	2	3837.46
Q99J83	Atg5	2	2	87.19	2	407.859
P01942	Hba	2	2	86.4	1	2324.25
Q5F2E8	Taok1	2	2	85.92	2	640.841
P25799	Nfkb1	2	2	85.73	2	1675.99
Q6NSU3	Glt8d1	2	2	85.54	2	829.462
P01029	C4b	2	2	85.17	2	1176.9
Q9JI90	Rnf14	2	2	85.15	2	406.065
Q62189	Snrpa	2	2	84.62	2	1931.72
P58854	Tubgcp3	2	2	84.47	2	815.307
Q8VCS3	Fam20b	2	2	84.29	2	1720.05
P33609	Pola1	2	2	84.15	2	1206.6
Q8VEJ4	Nle1	2	2	83.7	2	544.769
Q9JK53	Prelp	2	2	83.29	2	344.462
Q9CXK8	Nip7	2	2	82.95	2	1803.78
Q61235	Sntb2	2	2	82.75	2	6878.84
Q9CR57	Rpl14	2	2	82.59	2	2956.4
Q64008	Rab34	2	2	82.32	2	560.07
P54761	Ephb4	2	2	82.24	2	526.472
Q8R349	Cdc16	2	2	82.18	2	483.879
P31955	Areg	2	2	81.49	2	599.14
Q8BTZ4	Anapc5	2	2	80.88	2	744.663
P19221	F2	2	2	80.87	2	696.156
Q3U4G3	Xxylt1	2	2	80.7	1	354.243
P24472	Gsta4	2	2	80.62	2	374.165
P20664	Prim1	2	2	80.4	2	111.688
Q8BQ47	Cnpy4	2	2	80.32	2	815.972
Q3TNH5	Fam172a	2	2	79.9	1	317.918
P43406	Itgav	2	2	79.85	2	98.8459
P37913	Lig1	2	2	79.82	2	1522.69
O88986	Gcat	2	2	79.81	2	456.16
O35621	Pmm1	2	2	79.75	2	913.432
Q80UW8	Polr2e	2	2	79.7	2	822.679
Q99KN1	Arrdc1	2	2	79.39	2	202.244
Q91WG4	Elp2	2	2	79.17	2	450.7
Q9JJK2	Lancl2	2	2	79.14	2	321.347
P54726	Rad23a	2	2	79.01	2	2417.25
P17047	Lamp2	2	2	78.74	2	1883.24
P97390	Vps45	2	2	78.5	2	656.206
Q6NZB0	Dnajc8	2	2	76.68	2	1886.49
Q8BSY0	Asph	2	2	76.43	2	926.534
Q99LZ3	Gins4	2	2	75.66	2	1032.17
Q8BTZ7	Gmppb	2	2	75.51	2	21393.5
Q9D892	Itpa	2	2	75.42	2	274.878
Q78JE5	Fbxo22	2	2	75.16	2	435.712
Q5JCT0	Gcnt3	2	2	74.99	2	527.051
Q05915	Gch1	2	2	74.79	2	798.83
Q8K2B3	Sdha	2	2	74.58	2	229.577
Q9DBG7	Srpr	2	2	74.15	2	832.561
P21126	Ubl4a	2	2	73.99	2	951.286
Q9DCD5	Tjap1	2	2	73.4	2	648.237
P97434	Mprip	2	2	73.39	2	328.029
Q99KR3	Lactb2	2	2	73.11	2	270.095
P83887	Tubg1	2	2	72.87	2	1001.81
Q62470	Itga3	2	2	72.73	2	461.013
Q9WTK5	Nfkb2	2	2	72.5	1	628.166
O54692	Zw10	2	2	71.71	2	359.875
Q80TF3	Pcdh19	2	2	71.34	2	826.603
P62774	Mtpn	2	2	71.18	2	1267.37
P22907	Hmbs	2	2	70.51	2	746.389
Q9Z1K5	Arih1	2	2	70.13	1	684.366
P61089	Ube2n	2	2	70.03	1	1669.94
P62264	Rps14	2	2	69.38	2	1545.26
Q8BXC6	Commd2	2	2	68.65	2	802.435
Q8K0F1	Tbc1d23	2	2	68.11	2	733.602
Q6PE01	Snrnp40	2	2	67.3	2	132.144
Q9WU20	Mthfr	2	2	66.8	2	368.018
Q923D4	Sf3b5	2	2	66.13	2	1126.71
Q91YR9	Ptgr1	2	2	65.44	2	393.175
Q8K2Q7	Brox	3	2	64.72	3	1558.93
O55013	Trappc3	2	2	64.68	2	491.139
Q7TPD0	Ints3	2	2	64.42	2	393.741
Q91X20	Ash2l	2	2	64.25	2	536.776
O55201	Supt5h	2	2	62.86	2	276.092
Q9WVA4	Tagln2	2	2	61.79	2	453.084
Q63829	Commd3	2	2	61.47	2	357.132
Q9R078	Prkab1	2	2	61.29	2	328.935
Q8BH58	Tiprl	2	2	60.78	2	4901.52
P36363	Fgf7	2	2	60.57	2	2661.03
Q8VDL4	Adpgk	2	2	60.38	2	521.385
P63280	Ube2i	2	2	60.22	1	379.085
Q9JL35	Hmgn5	2	2	60.01	2	2828.52
P11672	Lcn2	2	2	59.16	2	1327.86
Q505D1	Ankrd28	2	2	58.82	2	461.972
Q9JHW2	Nit2	2	2	58.4	2	421.597
Q91ZW2	Pofut1	2	2	58.23	2	256.676
Q9D7M8	Polr2d	2	2	54.69	2	690.679
Q922E4	Pcyt2	2	2	53.62	2	253.765
Q61216	Mre11a	2	2	53.04	2	224.869
O55229	Chkb	2	2	52.16	2	259.484

## Sheet: Table S6C
Supplementary Table. S6C Comparison of relative protein abundances between CT26 cells and CT-26 exosomes.
Uniprot ID	Gene name	CT-26 exosome protein relative abundance	CT-26 cell protein relative abundance	Protein abundance ratio of Exosome/Cell
Q8CG19	Ltbp1	0.00790936	2.46355e-05	321.056
Q60963	Pla2g7	0.00625243	2.49548e-05	250.55
Q03350	Thbs2	0.00157504	7.9478e-06	198.173
O09159	Man2b1	0.00172	8.93652e-06	192.469
Q00493	Cpe	0.00247388	1.33791e-05	184.907
P10923	Spp1	0.0150814	9.97883e-05	151.134
Q61398	Pcolce	0.0114749	8.07078e-05	142.178
P31324	Prkar2b	0.0134828	9.85411e-05	136.824
P28798	Grn	0.0110703	0.000105379	105.052
Q9EPL2	Clstn1	0.00614423	6.06392e-05	101.324
P12023	App	0.00524667	5.21869e-05	100.536
Q02819	Nucb1	0.0133322	0.000135372	98.4857
P20060	Hexb	0.00157861	2.095e-05	75.3511
P50428	Arsa	0.000941228	1.44023e-05	65.3524
Q01149	Col1a2	0.0157775	0.000272423	57.9156
Q61576	Fkbp10	0.00341651	6.57043e-05	51.9983
Q9EPK6	Sil1	0.0011156	2.15429e-05	51.7852
Q9ESY9	Ifi30	0.0017806	3.79063e-05	46.9736
P10605	Ctsb	0.0296696	0.000655713	45.2479
P16675	Ctsa	0.00380333	9.00793e-05	42.222
Q00993	Axl	0.00356353	8.75019e-05	40.7252
P18242	Ctsd	0.0197973	0.000534977	37.0059
P06797	Ctsl	0.0131496	0.000364434	36.0823
O08665	Sema3a	0.00264692	7.66101e-05	34.5505
Q62000	Ogn	0.000551793	1.80381e-05	30.5904
Q62217	Sema5a	0.000416133	1.37071e-05	30.359
P07214	Sparc	0.00207386	7.13988e-05	29.0461
Q8R242	Ctbs	0.000294684	1.02931e-05	28.6294
O54782	Man2b2	0.000676439	2.41381e-05	28.0237
O89023	Tpp1	0.00248541	9.563e-05	25.9899
Q06335	Aplp2	0.000980758	3.86424e-05	25.3804
Q920A5	Scpep1	0.00327346	0.000133965	24.4352
P97798	Neo1	0.000614583	2.5355e-05	24.2392
Q60715	P4ha1	0.00415809	0.000178101	23.3468
Q9QZF2	Gpc1	0.00103919	4.57275e-05	22.7257
Q61207	Psap	0.0203073	0.00090064	22.5477
O35375	Nrp2	0.000435899	1.99953e-05	21.8001
Q9WUU7	Ctsz	0.00166491	7.84188e-05	21.231
Q07797	Lgals3bp	0.0028174	0.000139217	20.2375
P35441	Thbs1	0.000147997	8.69926e-06	17.0126
P23780	Glb1	0.00115571	6.88181e-05	16.7937
Q9R1Q9	Atp6ap1	0.000706912	4.34073e-05	16.2856
P61600	Naa20	0.000196373	1.26553e-05	15.5171
Q9R0E2	Plod1	0.00103827	6.82919e-05	15.2034
Q8BHN3	Ganab	0.00303849	0.000218243	13.9225
P15532	Nme1	0.017259	0.00124525	13.8599
P10810	Cd14	0.000236252	1.86167e-05	12.6903
P70665	Siae	0.00018554	1.46407e-05	12.6728
P15116	Cdh2	0.00108083	8.54298e-05	12.6517
Q60716	P4ha2	0.00185069	0.000157473	11.7524
Q3TCN2	Plbd2	0.000524669	4.88198e-05	10.7471
Q61001	Lama5	0.000899841	8.41944e-05	10.6877
P27046	Man2a1	0.000188561	1.91994e-05	9.8212
Q9R0E1	Plod3	0.000930538	9.52133e-05	9.77319
Q62384	Zpr1	0.000797634	8.31707e-05	9.59032
P02468	Lamc1	0.00115318	0.000122641	9.40293
Q8BFR4	Gns	0.00216042	0.000232837	9.27865
Q5SW19	Cluh	0.000333525	3.65033e-05	9.13684
P02469	Lamb1	0.00138308	0.000151472	9.13092
P37889	Fbln2	0.000614618	6.79091e-05	9.05059
Q8BHG1	Nrd1	0.000351457	4.23988e-05	8.2893
Q9DAR7	Dcps	0.000846661	0.000104712	8.08562
Q9DCC4	Pycrl	0.000324	4.2262e-05	7.66646
Q05793	Hspg2	0.000352236	4.62817e-05	7.61069
Q62165	Dag1	0.000432635	5.89773e-05	7.33562
Q9DBT5	Ampd2	0.000190377	2.64276e-05	7.2037
Q64191	Aga	0.000418341	5.83171e-05	7.17355
P11370	Fv4	0.00160209	0.000225314	7.11045
Q8R422	Cd109	0.000393625	5.55716e-05	7.08321
Q9Z2L7	Crlf3	0.000157314	2.26228e-05	6.95378
Q9D8L5	Ccdc91	5.57884e-05	8.52612e-06	6.54323
O35643	Ap1b1	0.000228366	3.51331e-05	6.50002
Q9R1P4	Psma1	0.00275687	0.000444036	6.20866
P11276	Fn1	0.0110823	0.0019211	5.76872
Q60767	Ly75	0.000147116	2.59751e-05	5.66373
Q9R1P3	Psmb2	0.000802952	0.000143008	5.61473
P51569	Gla	0.000319246	5.70293e-05	5.59794
Q6P2B1	Tnpo3	0.000296748	5.33899e-05	5.55812
Q9JKR6	Hyou1	0.00282895	0.000527063	5.36739
Q8BUV3	Gphn	0.000246983	4.65532e-05	5.3054
Q8VCT3	Rnpep	0.000528731	0.000100628	5.25434
Q99P91	Gpnmb	0.00148347	0.000288457	5.1428
B1AY13	Usp24	2.80087e-05	5.48844e-06	5.10322
Q6PAR5	Gapvd1	0.000738874	0.000145536	5.07692
Q8CIG8	Prmt5	0.000471135	9.31728e-05	5.05657
P70699	Gaa	0.000485086	9.83533e-05	4.93208
Q9EQ80	Nif3l1	0.000539475	0.000111618	4.83322
P81117	Nucb2	0.000285918	5.97485e-05	4.78536
Q8VHX6	Flnc	0.00192258	0.000406771	4.72644
Q6NSR8	Npepl1	0.000241298	5.11124e-05	4.72093
O08992	Sdcbp	0.000650717	0.000142396	4.56976
Q91YE6	Ipo9	0.00011706	2.60451e-05	4.49452
P51855	Gss	0.000190516	4.26971e-05	4.46205
O88545	Cops6	0.000320459	7.23608e-05	4.42863
Q6ZQ38	Cand1	0.00176426	0.000398694	4.4251
Q9QUM9	Psma6	0.00134288	0.000305821	4.39107
Q8BVF2	Pdcl3	8.50169e-05	1.94434e-05	4.37253
Q76LS9	Fam63a	0.000223601	5.13353e-05	4.35569
Q99JR5	Tinagl1	0.000175127	4.08349e-05	4.28866
Q9WV91	Ptgfrn	2.63402e-05	6.21325e-06	4.23936
P83741	Wnk1	0.000104554	2.48216e-05	4.21224
Q9R1P1	Psmb3	0.00173461	0.000413007	4.19994
Q6P5F9	Xpo1	0.00123979	0.000297483	4.16761
O70435	Psma3	0.000946743	0.000232736	4.06789
P63101	Ywhaz	0.0101478	0.00250719	4.04748
Q80X90	Flnb	0.00293168	0.000730028	4.01584
Q9DCH4	Eif3f	0.000760076	0.000192576	3.94688
Q9R1B9	Slit2	0.000269825	6.89628e-05	3.91262
Q8CHH9	Sept8	0.000700101	0.000178945	3.91238
P99026	Psmb4	0.0024484	0.000626315	3.90922
P61202	Cops2	0.000466337	0.000119683	3.89644
Q9R045	Angptl2	5.01253e-05	1.29104e-05	3.88256
P40142	Tkt	0.00241912	0.000640336	3.77789
Q9Z2U0	Psma7	0.00509131	0.00134842	3.77577
Q8BFZ3	Actbl2	0.000767547	0.000204683	3.74993
P97494	Gclc	6.75601e-05	1.80699e-05	3.73882
O88543	Cops3	0.000345355	9.27667e-05	3.72283
Q91YP3	Dera	0.000177425	4.76708e-05	3.72189
Q91YI0	Asl	0.000137743	3.73442e-05	3.68848
Q7TPR4	Actn1	0.00412138	0.00112628	3.65928
Q9WV54	Asah1	0.000536946	0.000147605	3.63773
Q9R0B9	Plod2	0.000223335	6.18846e-05	3.60889
Q9WTX6	Cul1	0.000800856	0.000224725	3.56371
Q6ZQ88	Kdm1a	2.77595e-05	7.81247e-06	3.55324
P61161	Actr2	0.00139371	0.000395322	3.52551
O08795	Prkcsh	0.00226231	0.000642136	3.52311
Q9JJT9	Phax	5.43187e-05	1.54947e-05	3.50562
Q8R146	Apeh	0.000318337	9.12642e-05	3.48808
Q3TX08	Trmt1	5.55032e-05	1.62311e-05	3.41956
Q9JKB3	Ybx3	0.00104373	0.000306018	3.41068
P68254	Ywhaq	0.00149096	0.000440279	3.38639
P35951	Ldlr	0.000217748	6.57655e-05	3.31098
Q76MZ3	Ppp2r1a	0.00130764	0.000395999	3.30214
Q9QYB5	Add3	7.79853e-05	2.41473e-05	3.22957
Q8VBV7	Cops8	0.000275427	8.54016e-05	3.22508
P11499	Hsp90ab1	0.0287976	0.00895384	3.21623
Q61235	Sntb2	0.000218005	6.78043e-05	3.21521
A2AJ15	Man1b1	5.58326e-05	1.7457e-05	3.19829
P26516	Psmd7	0.000384514	0.000121599	3.16215
Q9CPP0	Npm3	0.000434151	0.000139071	3.12179
P19096	Fasn	0.00122542	0.000400249	3.06164
Q505D1	Ankrd28	1.46409e-05	4.80006e-06	3.05014
P07901	Hsp90aa1	0.0175234	0.00574875	3.04822
Q9WU78	Pdcd6ip	0.000949303	0.000312796	3.0349
P58854	Tubgcp3	2.58388e-05	8.51821e-06	3.03337
Q9Z1F9	Uba2	0.00165022	0.000544071	3.0331
Q9ER72	Cars	0.00162765	0.000537477	3.02832
Q99JX4	Eif3m	0.000540184	0.000179944	3.00196
Q8K2C7	Os9	7.92692e-05	2.65266e-05	2.98829
Q91V92	Acly	0.00114443	0.000383967	2.98055
P21956	Mfge8	0.00116024	0.000393885	2.94562
Q8CGA0	Ppm1f	9.0089e-05	3.07061e-05	2.93392
Q03958	Pfdn6	0.000417569	0.000142846	2.92321
Q91V64	Isoc1	0.000188748	6.46161e-05	2.92107
P17439	Gba	0.000276891	9.73426e-05	2.8445
Q9WU28	Pfdn5	0.000451973	0.000159511	2.8335
Q3TXS7	Psmd1	0.00112471	0.000397716	2.82791
Q9Z2W0	Dnpep	0.000595464	0.000211006	2.82202
P23116	Eif3a	0.000730079	0.000260344	2.80428
Q61074	Ppm1g	0.000614497	0.000220335	2.78893
Q9CPW4	Arpc5	0.000454731	0.00016434	2.76701
Q9QZE5	Copg1	0.000257633	9.47305e-05	2.71964
Q8CIN4	Pak2	0.000676695	0.000250864	2.69746
Q8N7N5	Dcaf8	2.88388e-05	1.07483e-05	2.6831
O08912	Galnt1	5.15314e-05	1.92777e-05	2.67311
Q3V1L4	Nt5c2	7.83519e-05	2.94966e-05	2.6563
Q8K2T8	Paf1	0.00015661	5.94835e-05	2.63283
P21550	Eno3	0.00129838	0.000493158	2.63279
A2A432	Cul4b	0.00014996	5.69905e-05	2.63132
Q9JMH6	Txnrd1	0.000381624	0.000145807	2.61733
P97449	Anpep	3.24834e-05	1.2419e-05	2.61561
Q9R1P0	Psma4	0.00145687	0.000563725	2.58436
Q63810	Ppp3r1	0.000207727	8.08389e-05	2.56964
Q9CXK8	Nip7	5.71655e-05	2.2281e-05	2.56566
Q99KV1	Dnajb11	0.000533736	0.000208305	2.56228
Q9Z1B3	Plcb1	3.28751e-05	1.28978e-05	2.54889
Q60996	Ppp2r5c	5.81534e-05	2.29018e-05	2.53925
Q60692	Psmb6	0.000393729	0.000155094	2.53864
Q6P1B1	Xpnpep1	0.000356114	0.000140995	2.52572
Q91ZJ5	Ugp2	0.000103304	4.10246e-05	2.5181
Q9Z247	Fkbp9	0.000177431	7.05873e-05	2.51364
Q922D4	Ppp6r3	0.000111417	4.43708e-05	2.51104
P97434	Mprip	1.03959e-05	4.15063e-06	2.50466
Q6IRU5	Cltb	0.000134161	5.39685e-05	2.48591
Q78ZA7	Nap1l4	0.000803026	0.000326893	2.45654
Q3UGC7	Eif3j1	0.000343627	0.000140327	2.44876
O55131	Sept7	0.000819032	0.000334979	2.44502
Q8BFY9	Tnpo1	0.000354321	0.000144925	2.44485
P57780	Actn4	0.00535287	0.00219201	2.44199
O55234	Psmb5	0.000813968	0.000333473	2.44088
Q62318	Trim28	0.00126914	0.000522572	2.42865
Q61316	Hspa4	0.00298677	0.00123206	2.42421
Q6NSU3	Glt8d1	2.62874e-05	1.08592e-05	2.42076
Q9D2C2	Saal1	7.60895e-05	3.14976e-05	2.41572
P23492	Pnp	0.000583203	0.000241701	2.41291
O08808	Diaph1	8.79652e-05	3.65007e-05	2.40996
Q9D554	Sf3a3	0.000452834	0.000188756	2.39904
P24288	Bcat1	0.000254844	0.000106478	2.39341
Q8BWZ3	Naa25	0.000238748	0.000100378	2.37849
Q9WV32	Arpc1b	0.000365594	0.000154402	2.3678
P70168	Kpnb1	0.00216774	0.000919808	2.35673
P06801	Me1	0.000618861	0.000263043	2.3527
Q8R086	Suox	0.000244516	0.000104311	2.3441
Q8R5C5	Actr1b	0.000250876	0.000107668	2.3301
P15379	Cd44	0.000585533	0.000252838	2.31584
P63017	Hspa8	0.0153961	0.00666725	2.30921
P56873	Sssca1	0.000150572	6.54559e-05	2.30036
P42669	Pura	0.000393441	0.000171203	2.29809
P27048	Snrpb	0.000809109	0.0003522	2.2973
Q6WKZ8	Ubr2	6.15436e-05	2.68939e-05	2.28838
O35887	Calu	0.00462773	0.00202666	2.28342
Q8CGU1	Calcoco1	5.11338e-05	2.24068e-05	2.28207
Q61035	Hars	0.00117489	0.000516494	2.27475
P39098	Man1a2	9.92351e-05	4.36891e-05	2.2714
Q8JZQ9	Eif3b	0.000773114	0.000341168	2.26608
O88544	Cops4	0.000783323	0.000346353	2.26163
Q9ERR7	Sep15	0.000257042	0.00011421	2.25061
Q8BV13	Cops7b	0.000144601	6.44738e-05	2.24279
P54822	Adsl	0.000509723	0.00022809	2.23475
P61164	Actr1a	0.000547228	0.000245042	2.2332
Q9JIG7	Ccdc22	0.000172202	7.73341e-05	2.22673
Q99MN1	Kars	0.000928427	0.000419214	2.21469
Q9EPK7	Xpo7	7.8439e-05	3.54833e-05	2.21059
Q9CU62	Smc1a	0.000378513	0.000172645	2.19243
P09103	P4hb	0.00886201	0.00405291	2.18658
P49722	Psma2	0.00108394	0.00050126	2.16244
Q8BTZ7	Gmppb	0.000678004	0.000313569	2.16222
Q8CHW4	Eif2b5	4.42236e-05	2.04852e-05	2.15881
P14069	S100a6	0.00191579	0.00089025	2.15197
O08807	Prdx4	0.00103075	0.000480541	2.14497
P05064	Aldoa	0.00786923	0.00367743	2.13987
Q9CZ04	Cops7a	0.000407916	0.000191495	2.13016
P46664	Adss	0.00127929	0.000606223	2.11025
Q8BKC5	Ipo5	0.000813136	0.00038727	2.09966
P33610	Prim2	3.85672e-05	1.84257e-05	2.09313
Q61550	Rad21	0.000280442	0.000134058	2.09195
O09061	Psmb1	0.00114513	0.000551691	2.07568
Q99J45	Nrbp1	7.12374e-05	3.43675e-05	2.07281
Q8R5M8	Cadm1	0.00018568	8.97046e-05	2.0699
Q9CVB6	Arpc2	0.000616119	0.000298361	2.06501
Q99J36	Thumpd1	0.00012441	6.0257e-05	2.06465
Q99LD4	Gps1	0.000324699	0.000157466	2.06203
P10518	Alad	0.000124267	6.02751e-05	2.06167
P62196	Psmc5	0.000775171	0.000378927	2.0457
Q8VD75	Hip1	3.47471e-05	1.71577e-05	2.02516
Q64442	Sord	0.000107536	5.3209e-05	2.02101
P09528	Fth1	0.00208484	0.00103683	2.01079
Q61768	Kif5b	0.000433056	0.000215588	2.00872
Q8CJG0	Ago2	4.31427e-05	2.15089e-05	2.0058
P47955	Rplp1	0.001754	0.00087607	2.00212
Q9EQU5	Set	0.0120091	0.00601535	1.99641
Q60865	Caprin1	0.000834634	0.000418219	1.99568
Q8BL66	Eea1	0.000183892	9.22182e-05	1.99409
P29533	Vcam1	0.000241718	0.0001218	1.98454
Q8VDG3	Parn	8.76797e-05	4.42205e-05	1.98278
P62305	Snrpe	0.000604345	0.00030589	1.9757
Q8K1J6	Trnt1	0.000159434	8.10255e-05	1.9677
P14211	Calr	0.0118852	0.00607831	1.95534
Q9DBV4	Mxra8	8.63693e-06	4.44022e-06	1.94516
P06745	Gpi	0.00457094	0.00235625	1.93992
Q99KJ8	Dctn2	0.000550832	0.000284203	1.93816
Q62348	Tsn	0.000503298	0.000259711	1.93792
Q6PIP5	Nudcd1	0.000238033	0.000122958	1.93589
P80313	Cct7	0.00317459	0.00166109	1.91114
P36993	Ppm1b	4.49334e-05	2.36098e-05	1.90317
P20029	Hspa5	0.01149	0.00605643	1.89716
P62317	Snrpd2	0.000765779	0.000403798	1.89644
Q8R016	Blmh	0.000319933	0.000169265	1.89013
O35864	Cops5	0.00018523	9.81619e-05	1.88698
Q3UW53	Fam129a	0.000360517	0.000191502	1.88257
Q8BZM1	Glmn	6.39779e-05	3.40505e-05	1.87891
Q99MD9	Nasp	0.000334334	0.000178843	1.86943
P35762	Cd81	0.000307952	0.000165201	1.8641
Q9D8W5	Psmd12	0.000518908	0.000279969	1.85345
O88958	Gnpda1	0.000252798	0.000136683	1.84952
Q8BTM8	Flna	0.00395176	0.00213717	1.84906
Q8R0H9	Gga1	5.15422e-05	2.78856e-05	1.84835
Q571I9	Aldh16a1	0.000109235	5.91282e-05	1.84742
Q8BVQ5	Ppme1	5.09285e-05	2.77192e-05	1.8373
Q8BG32	Psmd11	0.000571751	0.000313364	1.82456
P68510	Ywhah	0.00214862	0.00117879	1.82273
P50247	Ahcy	0.00227126	0.00125836	1.80493
Q80XC2	Trmt61a	2.62143e-05	1.4551e-05	1.80154
P16546	Sptan1	0.000955585	0.000535733	1.7837
P42208	Sept2	0.000861282	0.000487581	1.76644
Q62383	Supt6h	0.000100095	5.66707e-05	1.76626
Q9CWJ9	Atic	0.00256008	0.0014644	1.74821
P59999	Arpc4	0.00053863	0.000308574	1.74554
Q99LZ3	Gins4	3.27117e-05	1.87735e-05	1.74244
Q62203	Sf3a2	5.60237e-05	3.2293e-05	1.73486
P84091	Ap2m1	0.000233773	0.000135195	1.72916
P29391	Ftl1	0.00332425	0.0019246	1.72724
P63260	Actg1	0.00437256	0.00253703	1.7235
P33609	Pola1	3.82398e-05	2.2207e-05	1.72197
Q9EPU4	Cpsf1	0.000114684	6.66166e-05	1.72155
P61290	Psme3	0.000486578	0.000283083	1.71886
Q6IRU2	Tpm4	0.00245243	0.00143193	1.71268
Q8BRN9	Cc2d1b	1.5757e-05	9.25949e-06	1.70171
Q91WK2	Eif3h	0.000705333	0.000417328	1.69012
Q9JKX4	Aatf	4.88242e-05	2.89112e-05	1.68876
Q6P2K6	Smek1	5.56182e-05	3.31036e-05	1.68013
Q9D753	Exosc8	4.9369e-05	2.95368e-05	1.67144
Q8BQM4	Heatr3	5.48193e-05	3.28784e-05	1.66733
P80316	Cct5	0.00147166	0.000885714	1.66155
Q64314	Cd34	0.000730716	0.000440522	1.65875
Q9D211	Cdkn2aipnl	0.000208485	0.000126141	1.65279
Q8BVG4	Dpp9	6.21122e-05	3.76075e-05	1.65159
Q8VDM4	Psmd2	0.000509599	0.000308964	1.64938
P00493	Hprt1	0.000669516	0.000406942	1.64524
Q6P5E4	Uggt1	0.000617396	0.000375429	1.64451
P01902	H2-K1	0.000444822	0.000271414	1.6389
Q9JLZ6	Hic2	0.00134128	0.000819389	1.63693
O35638	Stag2	3.48578e-05	2.13117e-05	1.63562
P56183	Rrp1	0.000155295	9.50009e-05	1.63466
P51432	Plcb3	8.01548e-05	4.90661e-05	1.63361
O54984	Asna1	0.000224485	0.000137803	1.62904
Q02248	Ctnnb1	4.70203e-05	2.89073e-05	1.62659
P06151	Ldha	0.0133156	0.00821304	1.62128
O35658	C1qbp	0.00101017	0.000623647	1.61978
Q8R1F1	Fam129b	0.000465027	0.00028729	1.61867
P80318	Cct3	0.00200764	0.00124692	1.61008
Q8VE11	Mtmr6	5.0379e-05	3.14402e-05	1.60238
Q9DBF1	Aldh7a1	3.14657e-05	1.96529e-05	1.60107
Q61171	Prdx2	0.000776469	0.000485717	1.59861
Q61183	Papola	2.44391e-05	1.53076e-05	1.59654
Q91ZX7	Lrp1	0.000410745	0.000258224	1.59066
Q9WUM4	Coro1c	0.000126346	7.98286e-05	1.58271
P28352	Apex1	0.000587591	0.000375307	1.56563
Q810D6	Grwd1	9.31848e-05	5.95407e-05	1.56506
Q8BU30	Iars	0.0010342	0.000663437	1.55886
Q99KD5	Unc45a	4.70416e-05	3.02936e-05	1.55285
Q6A4J8	Usp7	0.000151982	9.88579e-05	1.53738
P29341	Pabpc1	0.000647773	0.000421395	1.53721
Q9WTM5	Ruvbl2	0.000550718	0.000358423	1.5365
P80317	Cct6a	0.00176421	0.00115474	1.5278
Q8VD04	Gripap1	2.34709e-05	1.53908e-05	1.52499
P70460	Vasp	0.000114598	7.52141e-05	1.52363
Q62261	Sptbn1	0.000618251	0.000406387	1.52133
P57776	Eef1d	0.00155954	0.001026	1.52001
Q62376	Snrnp70	0.000377496	0.000249683	1.5119
Q9ERG2	Strn3	4.48828e-05	2.97129e-05	1.51055
Q99JW2	Acy1	3.03743e-05	2.014e-05	1.50815
Q99NB9	Sf3b1	0.000298514	0.000198001	1.50764
Q9CZD3	Gars	0.00104437	0.00069374	1.50542
Q8VI75	Ipo4	7.50698e-05	5.033e-05	1.49155
O35343	Kpna4	0.000328853	0.000221368	1.48555
Q9Z1Z0	Uso1	0.000309371	0.000208333	1.48499
O70251	Eef1b	0.00213653	0.00144076	1.48292
Q8VE62	Paip1	6.60129e-05	4.47871e-05	1.47393
Q9D0R2	Tars	0.000816199	0.000555228	1.47003
O88531	Ppt1	0.000159574	0.000108554	1.47
P05622	Pdgfrb	3.59538e-05	2.44593e-05	1.46994
P30412	Ppic	0.000150433	0.000102679	1.46508
Q99LG2	Tnpo2	0.000113561	7.752e-05	1.46493
Q8K0F1	Tbc1d23	2.32494e-05	1.59487e-05	1.45776
Q9D0M0	Exosc7	0.000184178	0.000127022	1.44997
P62192	Psmc1	0.000635633	0.000438478	1.44964
Q9JHK4	Rabggta	3.9862e-05	2.75294e-05	1.44798
Q61543	Glg1	0.000109203	7.55976e-05	1.44453
Q9JHI7	Exosc9	9.01208e-05	6.27925e-05	1.43522
P82343	Renbp	0.000376806	0.000262714	1.43428
Q3UZ39	Lrrfip1	0.000356559	0.000249681	1.42805
O08599	Stxbp1	0.000105569	7.39631e-05	1.42733
Q8K1M6	Dnm1l	0.000148323	0.000104609	1.41788
Q9DBR1	Xrn2	0.000242192	0.000170875	1.41737
Q9DAU1	Cnpy3	6.17296e-05	4.3601e-05	1.41578
P23591	Tsta3	0.000188956	0.000133525	1.41513
P09405	Ncl	0.0116055	0.00820799	1.41392
P26039	Tln1	0.00152022	0.00107604	1.41278
Q3TYX3	Smyd5	6.83971e-05	4.84792e-05	1.41085
P58774	Tpm2	0.000225077	0.000159949	1.40718
Q8VBT6	Apobr	5.00722e-05	3.56929e-05	1.40286
Q8QZY1	Eif3l	0.000435228	0.000311371	1.39778
Q9ERK4	Cse1l	0.000384064	0.000275306	1.39504
P35505	Fah	4.54088e-05	3.25906e-05	1.39331
Q91WQ3	Yars	0.000182922	0.00013141	1.39199
Q9QXK3	Copg2	9.35199e-05	6.72041e-05	1.39158
P80315	Cct4	0.00208458	0.00149995	1.38977
Q9CWM4	Pfdn1	0.00026598	0.000191694	1.38753
Q9CQV8	Ywhab	0.000993815	0.000719319	1.38161
Q922H1	Prmt3	7.2847e-05	5.30895e-05	1.37215
P41731	Cd63	0.00047494	0.000347122	1.36822
Q9ERF3	Wdr61	0.000281338	0.000206405	1.36304
Q9CQR6	Ppp6c	9.98023e-05	7.32491e-05	1.36251
Q810B6	Ankfy1	4.8607e-05	3.57073e-05	1.36126
Q9CYA0	Creld2	0.000165189	0.000121436	1.3603
P70297	Stam	2.87166e-05	2.12765e-05	1.34969
P46061	Rangap1	0.000250471	0.000185775	1.34825
Q62465	Vat1	0.00106516	0.000790852	1.34685
Q9D0L8	Rnmt	7.43513e-05	5.52586e-05	1.34551
Q61191	Hcfc1	8.59917e-05	6.39294e-05	1.3451
Q9Z2U1	Psma5	0.00178685	0.00132884	1.34467
P17426	Ap2a1	0.000184105	0.00013717	1.34216
P97333	Nrp1	4.16964e-05	3.11927e-05	1.33674
Q8R3B1	Plcd1	6.1541e-05	4.61243e-05	1.33424
Q9QUR6	Prep	0.000661555	0.000500755	1.32112
Q8BTT6	Diexf	1.86911e-05	1.41699e-05	1.31907
Q5SUR0	Pfas	0.000273892	0.00020867	1.31256
P47791	Gsr	0.000340313	0.000259316	1.31235
P61982	Ywhag	0.00645581	0.00492048	1.31203
P63328	Ppp3ca	0.000130116	9.92768e-05	1.31064
Q8CFE3	Rcor1	3.36108e-05	2.57324e-05	1.30617
Q00519	Xdh	0.000405172	0.00031212	1.29813
Q8C0E3	Trim47	4.98332e-05	3.8445e-05	1.29622
P17427	Ap2a2	0.000170547	0.000132063	1.29141
Q6PEB6	Mob4	7.4506e-05	5.78902e-05	1.28702
Q9QXS1	Plec	0.00336713	0.00262266	1.28386
Q99KK7	Dpp3	0.000327859	0.000255648	1.28246
Q8BRF7	Scfd1	8.11374e-05	6.33119e-05	1.28155
P51125	Cast	0.000337784	0.000263755	1.28068
Q99JR8	Smarcd2	9.23326e-06	7.28631e-06	1.26721
P26040	Ezr	0.000831969	0.000656542	1.2672
Q61937	Npm1	0.00576817	0.00457191	1.26166
Q61210	Arhgef1	0.000199882	0.000158476	1.26128
Q99K85	Psat1	0.00129044	0.00102329	1.26107
Q9JM76	Arpc3	0.000355162	0.000281953	1.25965
Q8CAY6	Acat2	0.00025396	0.000201964	1.25745
P08113	Hsp90b1	0.00659654	0.00526023	1.25404
Q99LS3	Psph	0.000138694	0.000110786	1.25191
Q9D1H7	Get4	0.000282641	0.000226551	1.24758
P61759	Vbp1	0.000453252	0.000365175	1.24119
Q9WV80	Snx1	0.000120937	9.78096e-05	1.23645
P40336	Vps26a	0.000330787	0.000267564	1.23629
Q9D906	Atg7	7.70876e-05	6.26745e-05	1.22997
B7ZMP1	Xpnpep3	3.70233e-05	3.01047e-05	1.22982
P47753	Capza1	0.000396217	0.000322798	1.22744
Q91ZU6	Dst	0.000107287	8.74357e-05	1.22704
Q61881	Mcm7	0.000382319	0.000312968	1.22159
Q8BTZ4	Anapc5	2.35999e-05	1.93544e-05	1.21936
P27773	Pdia3	0.00297509	0.00244244	1.21808
Q9Z1Q9	Vars	0.0010781	0.000892518	1.20793
P16110	Lgals3	0.000866728	0.000718028	1.2071
P60122	Ruvbl1	0.000912062	0.000756193	1.20612
P50580	Pa2g4	0.00084297	0.000699054	1.20587
Q8C878	Uba3	0.000238179	0.000197701	1.20474
Q9Z0Y1	Dctn3	5.75835e-05	4.7863e-05	1.20309
Q9D662	Sec23b	0.000144342	0.000120126	1.20159
P42932	Cct8	0.00378855	0.00315617	1.20036
Q11136	Pepd	0.000304978	0.000254237	1.19958
B2RXR6	Ankrd44	1.58759e-05	1.32455e-05	1.19859
Q62351	Tfrc	0.00010892	9.09831e-05	1.19715
Q9WVJ2	Psmd13	0.000649631	0.000543579	1.1951
O35134	Polr1a	2.04572e-05	1.71258e-05	1.19453
Q9CQ89	Cuta	8.78159e-05	7.35682e-05	1.19367
Q921M3	Sf3b3	0.00041086	0.000344673	1.19203
Q9Z1N5	Ddx39b	0.0004727	0.000399425	1.18345
P51912	Slc1a5	0.000249774	0.000211375	1.18166
Q9D8N0	Eef1g	0.00164474	0.00139489	1.17912
P63073	Eif4e	0.000662099	0.000562113	1.17788
Q9CQM9	Glrx3	0.000408411	0.000346894	1.17734
Q9JKB1	Uchl3	0.000175328	0.000149251	1.17472
Q9DBC7	Prkar1a	0.000196165	0.000167958	1.16794
Q8VHK9	Dhx36	5.1014e-05	4.37271e-05	1.16665
Q3UYV9	Ncbp1	6.7136e-05	5.78837e-05	1.15984
P28656	Nap1l1	0.00156161	0.00135222	1.15485
Q6PAV2	Herc4	3.13011e-05	2.71112e-05	1.15455
P05201	Got1	0.000536224	0.000465099	1.15292
Q9JLV5	Cul3	0.000189235	0.000164766	1.14851
Q9QZM0	Ubqln2	0.000162104	0.00014136	1.14675
Q6ZWX6	Eif2s1	0.000639188	0.000558452	1.14457
P02535	Krt10	0.00177058	0.00155045	1.14198
Q68FD5	Cltc	0.00185974	0.0016355	1.13711
A2AN08	Ubr4	0.000138634	0.000122027	1.13609
P54726	Rad23a	7.66078e-05	6.74941e-05	1.13503
P63037	Dnaja1	0.000147199	0.000130566	1.12739
Q01768	Nme2	0.00326976	0.00290288	1.12638
Q9DCL9	Paics	0.00122849	0.00109347	1.12348
Q9JJ28	Flii	0.000135412	0.000120533	1.12344
Q9D4H8	Cul2	0.000112842	0.000100537	1.12239
P26043	Rdx	0.000443147	0.00039543	1.12067
Q8K0C9	Gmds	6.87695e-05	6.15302e-05	1.11765
Q8R1B4	Eif3c	0.000222508	0.000199746	1.11396
P97855	G3bp1	0.000273518	0.0002458	1.11277
Q9QZB7	Actr10	4.56485e-05	4.12266e-05	1.10726
O35345	Kpna6	4.21155e-05	3.82195e-05	1.10194
Q9DC50	Crot	7.51012e-05	6.81751e-05	1.10159
P24547	Impdh2	0.000421308	0.000382739	1.10077
Q9CQK7	Rwdd1	4.14574e-05	3.76691e-05	1.10057
P40240	Cd9	0.00047499	0.000431736	1.10019
P70195	Psmb7	0.000565162	0.000516147	1.09496
P22907	Hmbs	2.36546e-05	2.16552e-05	1.09233
O89051	Itm2b	0.000394267	0.000361268	1.09134
Q11011	Npepps	0.000183263	0.000168068	1.09041
Q61239	Fnta	9.60054e-05	8.80581e-05	1.09025
Q9EQH3	Vps35	0.00034997	0.000321434	1.08878
P14152	Mdh1	0.000778137	0.00071673	1.08568
P27546	Map4	0.000383403	0.00035456	1.08135
P70336	Rock2	0.000148277	0.000137335	1.07967
P01900	H2-D1	0.000386301	0.000359994	1.07308
Q9DBZ5	Eif3k	0.000298659	0.000278887	1.07089
Q6ZQK5	Acap2	2.42104e-05	2.27637e-05	1.06355
P42859	Htt	8.622e-06	8.12106e-06	1.06168
Q99KQ4	Nampt	0.000351253	0.000331683	1.059
P25799	Nfkb1	5.31156e-05	5.01925e-05	1.05824
Q8BWU5	Osgep	3.03411e-05	2.86841e-05	1.05777
Q64727	Vcl	0.0014756	0.00139764	1.05578
Q8C0D5	Eftud1	3.93516e-05	3.73825e-05	1.05267
P58252	Eef2	0.00407492	0.00387945	1.05039
Q3U1J4	Ddb1	0.000515739	0.000491436	1.04945
O08810	Eftud2	0.000230668	0.000219867	1.04912
Q9CXY6	Ilf2	0.000279149	0.000266224	1.04855
P56399	Usp5	0.000442079	0.000421824	1.04802
Q64514	Tpp2	0.000285599	0.000272669	1.04742
P62827	Ran	0.00130391	0.00124505	1.04728
A2AKG8	Focad	1.91683e-05	1.83142e-05	1.04664
Q9QXZ0	Macf1	0.000110689	0.000106344	1.04086
Q6P5F6	Slc39a10	5.48505e-05	5.27877e-05	1.03908
A2AIV2	Kiaa1429	2.05864e-05	1.98495e-05	1.03712
P14869	Rplp0	0.00198082	0.00191313	1.03538
Q921I2	Klhdc4	8.18444e-05	7.9067e-05	1.03513
Q8C0E2	Vps26b	2.57475e-05	2.49243e-05	1.03303
Q60676	Ppp5c	0.000192617	0.00018725	1.02866
Q60967	Papss1	0.000122962	0.000119574	1.02833
Q6PF93	Pik3c3	1.96171e-05	1.90852e-05	1.02787
Q9QZ08	Nagk	7.43523e-05	7.24682e-05	1.026
Q8CBY8	Dctn4	2.63375e-05	2.57723e-05	1.02193
O88738	Birc6	7.35566e-05	7.20692e-05	1.02064
O35598	Adam10	3.58017e-05	3.53246e-05	1.0135
Q8R050	Gspt1	0.00021999	0.000217975	1.00924
O08539	Bin1	0.000148782	0.000147821	1.0065
Q60972	Rbbp4	0.000180743	0.000179792	1.00529
O35286	Dhx15	0.00135411	0.00134911	1.00371
P14873	Map1b	0.0002556	0.000254937	1.0026
Q9ERU9	Ranbp2	0.000116108	0.000115845	1.00227
O55029	Copb2	0.000290781	0.000291502	0.997524
Q61749	Eif2b4	2.22297e-05	2.23123e-05	0.996299
O08848	Trove2	7.80912e-05	7.85767e-05	0.993822
P46471	Psmc2	0.000430204	0.000435198	0.988525
Q6ZWM4	Lsm8	0.000147657	0.000149437	0.988093
O35344	Kpna3	0.000119634	0.000121134	0.987614
P22892	Ap1g1	5.54683e-05	5.61854e-05	0.987237
P97372	Psme2	0.00010251	0.000103852	0.987083
P14685	Psmd3	0.00045555	0.000461746	0.986582
Q93092	Taldo1	0.000481202	0.000488229	0.985607
Q91W50	Csde1	0.000194091	0.000197043	0.98502
Q9WVG6	Carm1	3.04054e-05	3.09743e-05	0.981634
P11031	Sub1	0.000994207	0.00101451	0.979987
Q3TCH7	Cul4a	6.56024e-05	6.71594e-05	0.976817
P60229	Eif3e	0.000211939	0.000218107	0.971723
P26638	Sars	0.00113526	0.00117024	0.97011
Q80U56	Avl9	7.30263e-06	7.53593e-06	0.969042
Q9DBG3	Ap2b1	0.000375784	0.000387878	0.968821
Q810A7	Ddx42	4.13629e-05	4.28072e-05	0.96626
Q8BHL5	Elmo2	3.14071e-05	3.25304e-05	0.965469
Q8CGC7	Eprs	0.000586905	0.000610718	0.961008
Q60973	Rbbp7	0.000463815	0.000484378	0.957548
Q9Z0N1	Eif2s3x	0.000275534	0.000290942	0.947039
Q8K183	Pdxk	5.89578e-05	6.23253e-05	0.945969
Q6PHZ2	Camk2d	0.00018567	0.000196535	0.944717
Q9D1A2	Cndp2	0.000187331	0.00019844	0.944014
Q8K297	Colgalt1	7.68295e-05	8.15454e-05	0.942168
Q8BH58	Tiprl	0.00015534	0.00016508	0.940994
Q62188	Dpysl3	0.00041408	0.000440177	0.940713
Q9EQP2	Ehd4	0.000183848	0.000195836	0.938785
P52480	Pkm	0.0105283	0.0112205	0.938304
Q61553	Fscn1	0.00045831	0.000488886	0.937459
O55023	Impa1	0.000145441	0.000156099	0.93172
P49962	Srp9	9.94909e-05	0.000106804	0.931525
Q8BXC6	Commd2	2.54309e-05	2.73188e-05	0.930892
O70591	Pfdn2	0.00014089	0.00015186	0.927764
Q9WUA2	Farsb	0.000230317	0.000248732	0.925968
Q80UK0	Sestd1	7.47112e-06	8.08256e-06	0.92435
P52293	Kpna2	2.70484e-05	2.93352e-05	0.922046
P48678	Lmna	0.00313428	0.00340567	0.920313
P63005	Pafah1b1	0.00015098	0.000164119	0.919942
P32921	Wars	0.000241462	0.000262654	0.919315
Q80Y81	Elac2	6.02175e-05	6.55398e-05	0.918792
P99027	Rplp2	0.00496058	0.00540763	0.917331
Q9DCE5	Pak1ip1	3.28093e-05	3.57783e-05	0.917017
Q64437	Adh7	9.45475e-05	0.000103132	0.916758
Q9ESJ0	Xpo4	2.67578e-05	2.91893e-05	0.916699
Q6PB44	Ptpn23	4.52629e-05	4.94426e-05	0.915464
Q99JY9	Actr3	0.000924429	0.00101118	0.91421
O55091	Impact	9.23455e-05	0.000101022	0.914115
Q9CRT8	Xpot	0.000149258	0.000163814	0.911145
Q91WG8	Gne	1.49839e-05	1.65755e-05	0.903983
Q9DBR7	Ppp1r12a	8.59926e-05	9.51505e-05	0.903753
Q9D287	Bcas2	6.11557e-05	6.76788e-05	0.903616
P35585	Ap1m1	5.57048e-05	6.18419e-05	0.900762
O88456	Capns1	0.000551593	0.000613085	0.899701
Q7TMY8	Huwe1	0.000139728	0.000155531	0.898394
Q6YGZ1	Hpse	2.35438e-05	2.62778e-05	0.895958
Q9Z2N8	Actl6a	9.26953e-05	0.000103506	0.895553
Q8BGQ7	Aars	0.00157406	0.00176049	0.894103
Q9DCD0	Pgd	0.0014597	0.00163264	0.894073
Q9JIZ9	Plscr3	5.05913e-05	5.6692e-05	0.892389
Q9WVK4	Ehd1	0.000313186	0.000352118	0.889435
P63085	Mapk1	0.000142462	0.000160233	0.889092
Q9CZ30	Ola1	0.000421809	0.000474699	0.888583
Q60953	Pml	2.69246e-05	3.03626e-05	0.886769
P08553	Nefm	0.000242929	0.000275859	0.880627
B9EJR8	Dnaaf5	3.75469e-05	4.27953e-05	0.87736
Q8VEE4	Rpa1	9.96578e-05	0.000113774	0.875925
Q99P31	Hspbp1	4.55524e-05	5.20561e-05	0.875063
Q9QYC0	Add1	6.17834e-05	7.06372e-05	0.874659
Q99PG2	Ogfr	1.20576e-05	1.38149e-05	0.872798
Q91V12	Acot7	0.000248055	0.000284261	0.872628
Q9CZC8	Scrn1	5.67234e-05	6.52418e-05	0.869432
Q9EQQ9	Mgea5	0.00023097	0.000266081	0.868042
P63087	Ppp1cc	0.000117561	0.000135502	0.8676
P20152	Vim	0.0242779	0.0281426	0.862674
Q3UDE2	Ttll12	0.000184091	0.000213574	0.861954
Q9CT10	Ranbp3	5.24586e-05	6.08954e-05	0.861454
Q8VE47	Uba5	0.000131438	0.000152627	0.861168
P97807	Fh	0.000452054	0.000526131	0.859204
Q8C547	Heatr5b	1.43872e-05	1.67678e-05	0.858027
Q68FE6	Fam65a	6.10477e-06	7.1516e-06	0.853623
Q7TPD0	Ints3	1.24785e-05	1.46346e-05	0.852667
Q60864	Stip1	0.000754989	0.00088696	0.85121
Q8BTW3	Exosc6	3.31718e-05	3.89817e-05	0.850959
Q03145	Epha2	4.79101e-05	5.63395e-05	0.850383
Q8K4Z5	Sf3a1	0.000241472	0.000283969	0.850345
Q6P4T2	Snrnp200	0.000194386	0.000228762	0.849728
P70398	Usp9x	0.00018112	0.000213679	0.847627
Q9EPL8	Ipo7	0.000683295	0.000806421	0.847318
Q04207	Rela	9.34194e-05	0.00011031	0.846882
P30416	Fkbp4	0.000359468	0.000424889	0.846029
O88844	Idh1	0.000381922	0.000452199	0.844587
Q6ZQ08	Cnot1	4.51972e-05	5.35978e-05	0.843265
Q9QZD9	Eif3i	0.000247087	0.000293516	0.84182
Q3UHD6	Snx27	4.2648e-05	5.09903e-05	0.836395
Q9JK81	Myg1	0.000222483	0.000266872	0.833668
Q9D0I9	Rars	0.000755573	0.000906784	0.833245
Q8BGW1	Fto	3.74759e-05	4.50084e-05	0.832642
Q3B7Z2	Osbp	4.46579e-05	5.37637e-05	0.830632
P14206	Rpsa	0.00195313	0.00235464	0.829481
P52479	Usp10	3.53986e-05	4.27447e-05	0.82814
Q9DCD5	Tjap1	2.0544e-05	2.48347e-05	0.827231
P60710	Actb	0.0159733	0.0193391	0.82596
Q9DBH5	Lman2	0.000372484	0.000451156	0.825621
Q8BUR4	Dock1	1.57994e-05	1.91545e-05	0.824837
P36552	Cpox	9.51347e-05	0.00011539	0.824462
P28660	Nckap1	0.000112989	0.000137065	0.824347
O09131	Gsto1	0.000910446	0.00110495	0.823967
P49443	Ppm1a	0.000120408	0.000146392	0.822504
P21126	Ubl4a	3.01483e-05	3.66726e-05	0.822093
P53026	Rpl10a	0.000727087	0.0008848	0.821753
Q61699	Hsph1	0.000460655	0.000561566	0.820305
P62259	Ywhae	0.00319082	0.00390548	0.817011
O55106	Strn	4.28952e-05	5.26545e-05	0.814654
Q9QYJ0	Dnaja2	0.000173361	0.000212954	0.81408
Q8C0C7	Farsa	0.000209672	0.000257623	0.813871
Q8CI94	Pygb	0.000135607	0.000167009	0.811972
Q78PY7	Snd1	0.00051041	0.000631887	0.807755
Q9D0I8	Mrto4	0.000124615	0.000154527	0.80643
Q9ESP1	Sdf2l1	2.01486e-05	2.50278e-05	0.80505
P09411	Pgk1	0.00560178	0.00696207	0.804615
P50396	Gdi1	0.000234576	0.000291588	0.804478
Q61081	Cdc37	0.000545491	0.000678561	0.803895
P42567	Eps15	9.18224e-05	0.000114544	0.801638
O54988	Slk	0.000361956	0.00045309	0.798862
Q9EST4	Psmg2	2.5456e-05	3.20893e-05	0.793288
O08788	Dctn1	0.000275617	0.000348263	0.791406
Q8CHP8	Pgp	0.000116391	0.000147579	0.78867
P27641	Xrcc5	7.6268e-05	9.68247e-05	0.787691
D3YYU8	Obsl1	3.69909e-05	4.70333e-05	0.786484
P39447	Tjp1	0.000276887	0.00035233	0.785874
Q9Z1Z2	Strap	0.000478687	0.000611846	0.782364
O88342	Wdr1	0.000645919	0.000826046	0.781942
Q8C167	Prepl	1.06753e-05	1.36637e-05	0.78129
Q05D44	Eif5b	9.53059e-05	0.000122119	0.780437
Q924C1	Xpo5	0.000113398	0.000145789	0.777821
Q9D8U8	Snx5	0.000290964	0.000375299	0.775287
P55264	Adk	7.90463e-05	0.000102566	0.770689
P17918	Pcna	0.000926404	0.00120313	0.769998
P31266	Rbpj	0.000182763	0.000237938	0.768114
P28650	Adssl1	3.01922e-05	3.93603e-05	0.767071
Q9JLV1	Bag3	0.000101663	0.000133124	0.763667
Q3UM45	Ppp1r7	0.000206374	0.000270515	0.762895
Q99KP6	Prpf19	0.000374603	0.000491032	0.762889
Q9Z0J0	Npc2	0.000287001	0.000376485	0.762316
O35381	Anp32a	0.000309098	0.000405553	0.762164
P54728	Rad23b	0.000313622	0.000412832	0.759683
Q6A028	Swap70	7.97834e-05	0.000105052	0.759464
Q8BJU0	Sgta	0.000109675	0.000144673	0.758086
P52431	Pold1	2.38109e-05	3.14314e-05	0.757552
Q64737	Gart	0.000244169	0.00032337	0.755076
O88712	Ctbp1	9.93678e-05	0.00013191	0.7533
Q9JHR7	Ide	0.000162831	0.000216946	0.75056
Q60668	Hnrnpd	0.000516382	0.000689679	0.748729
Q8CJ53	Trip10	4.86272e-05	6.50039e-05	0.748066
P26231	Ctnna1	9.85842e-05	0.000132105	0.746259
Q8BWW9	Pkn2	3.56212e-05	4.77368e-05	0.746199
Q8BGZ4	Cdc23	2.50981e-05	3.36537e-05	0.745774
P62743	Ap2s1	7.6984e-05	0.000103691	0.742439
Q9JI90	Rnf14	1.28691e-05	1.73949e-05	0.73982
Q02053	Uba1	0.00146574	0.00198371	0.738892
P97470	Ppp4c	0.000258884	0.00035127	0.736994
Q8K0V4	Cnot3	5.57571e-05	7.58944e-05	0.734666
Q9CSU0	Rprd1b	8.39387e-05	0.000114282	0.734489
B2RXS4	Plxnb2	0.000112932	0.000153893	0.733834
Q99K48	Nono	0.000351939	0.000480601	0.732291
Q9Z1X4	Ilf3	0.000233589	0.000319321	0.731519
O88685	Psmc3	0.000526289	0.000720131	0.730824
P08003	Pdia4	0.000577008	0.000793397	0.727262
Q99L47	St13	0.00061283	0.000847646	0.722979
Q80TM9	Nisch	3.36045e-05	4.65681e-05	0.721621
Q99JI4	Psmd6	0.000277934	0.000385337	0.721274
Q9Z2G9	Htatip2	4.19795e-05	5.82455e-05	0.720733
Q8VC30	Dak	2.40777e-05	3.34354e-05	0.720125
Q8BH69	Sephs1	7.45498e-05	0.000103762	0.718468
Q9R062	Gyg1	4.50484e-05	6.276e-05	0.717789
A2AWA9	Rabgap1	8.23236e-05	0.000114718	0.717617
Q8VDD5	Myh9	0.0027695	0.00386631	0.716316
Q9CSH3	Dis3	5.34321e-05	7.46294e-05	0.715965
P17182	Eno1	0.0120076	0.0168602	0.712184
Q8CIE6	Copa	0.000134003	0.000188797	0.709773
P19182	Ifrd1	1.72258e-05	2.43519e-05	0.70737
Q9DB34	Chmp2a	5.56946e-05	7.89324e-05	0.705598
Q921M7	Fam49b	0.000251442	0.000356802	0.70471
Q9QZN4	Fbxo6	7.05504e-05	0.000100127	0.704612
Q9D9V3	Echdc1	1.41429e-05	2.008e-05	0.704328
Q8C1B7	Sept11	0.000565855	0.000804094	0.703718
P00375	Dhfr	6.53789e-05	9.29452e-05	0.703413
O88447	Klc1	4.15405e-05	5.9429e-05	0.698994
Q7TQI3	Otub1	0.000207421	0.000299365	0.69287
Q9D1Q6	Erp44	8.2617e-05	0.00012002	0.688363
B2RQC6	Cad	0.000111979	0.000162817	0.68776
Q9CZU3	Skiv2l2	0.00012015	0.000175297	0.685405
Q9WUP7	Uchl5	0.000151334	0.000221476	0.683294
P97355	Sms	2.287e-05	3.35227e-05	0.682225
P23249	Mov10	3.1142e-05	4.57722e-05	0.680369
Q8K1X1	Wdr11	2.1102e-05	3.11388e-05	0.677676
P35979	Rpl12	0.00133298	0.00196989	0.676676
P62960	Ybx1	0.0001658	0.000245302	0.6759
Q5XJY5	Arcn1	0.000140656	0.000208422	0.674861
Q80SW1	Ahcyl1	0.000176899	0.000263511	0.671313
Q9JIF0	Prmt1	0.000636502	0.000950798	0.66944
Q91VR8	Brk1	8.36654e-05	0.00012603	0.663854
Q8C1A5	Thop1	0.000139547	0.000210266	0.663668
O35551	Rabep1	8.4065e-06	1.27846e-05	0.65755
Q80UG5	Sept9	0.00014952	0.000227903	0.656066
Q9DB96	Ngdn	6.86544e-05	0.000104994	0.653887
Q9ER41	Tor1b	4.96866e-05	7.60439e-05	0.653393
Q6NZC7	Sec23ip	8.81942e-05	0.000135033	0.653129
Q8BJW6	Eif2a	0.00012069	0.000185049	0.652204
Q7TQK5	Ccdc93	2.27752e-05	3.50606e-05	0.649594
P97311	Mcm6	0.000298878	0.000461542	0.647564
Q8R5A3	Apbb1ip	4.03893e-05	6.25604e-05	0.645605
P62320	Snrpd3	0.000746639	0.00115903	0.644191
P28658	Atxn10	0.000286798	0.000445434	0.64386
O08759	Ube3a	0.000115878	0.000180101	0.643407
Q9CYZ2	Tpd52l2	0.000201843	0.000315108	0.640554
Q64152	Btf3	0.000249826	0.000390275	0.640127
Q99PT1	Arhgdia	0.00271305	0.00424186	0.639589
Q922J3	Clip1	9.25043e-05	0.000144786	0.638905
P97390	Vps45	2.07966e-05	3.25595e-05	0.638725
P70441	Slc9a3r1	3.00254e-05	4.70422e-05	0.638266
Q9CR00	Psmd9	6.35272e-05	9.95458e-05	0.63817
O35691	Pnn	2.23621e-05	3.52417e-05	0.634535
Q9JHU4	Dync1h1	0.000422303	0.000667169	0.632977
Q91YS8	Camk1	7.28999e-05	0.000116084	0.627992
P23475	Xrcc6	3.42035e-05	5.4527e-05	0.627276
Q91WG2	Rabep2	2.90111e-05	4.63289e-05	0.626199
P61967	Ap1s1	0.000164489	0.000263246	0.624849
P08556	Nras	3.4786e-05	5.57101e-05	0.62441
Q8BVE3	Atp6v1h	6.49223e-05	0.00010402	0.624135
Q8BY87	Usp47	8.06996e-05	0.000129383	0.623725
Q9DBR3	Armc8	1.15896e-05	1.85827e-05	0.623677
P11983	Tcp1	0.00150162	0.00241115	0.622781
Q8BGB7	Enoph1	3.62933e-05	5.84668e-05	0.62075
P97300	Nptn	7.13416e-05	0.000114981	0.620462
Q921W4	Cryzl1	7.78169e-05	0.00012558	0.619658
P28063	Psmb8	3.00653e-05	4.86034e-05	0.618584
P60766	Cdc42	0.000297691	0.00048141	0.618374
P62315	Snrpd1	0.000714523	0.00116178	0.615026
P08030	Aprt	0.000277917	0.000451929	0.614958
Q8VBV3	Exosc2	6.30772e-05	0.000102738	0.61396
P68033	Actc1	0.0224205	0.0366494	0.611757
P53811	Pitpnb	9.70109e-05	0.000158979	0.610214
D3YXK2	Safb	9.69792e-05	0.000159214	0.609112
Q91Z53	Grhpr	4.03284e-05	6.63118e-05	0.608163
O08529	Capn2	0.000712944	0.00117341	0.607581
Q8BYA0	Tbcd	2.05904e-05	3.39128e-05	0.607156
Q8CG76	Akr7a2	2.40487e-05	3.9665e-05	0.606295
Q5EG47	Prkaa1	4.19531e-05	6.92984e-05	0.605398
P55194	Sh3bp1	1.79682e-05	2.97036e-05	0.604914
P62137	Ppp1ca	0.000129051	0.000213484	0.604502
Q920E5	Fdps	0.000470229	0.000777928	0.604464
Q6NZB0	Dnajc8	5.97869e-05	9.89653e-05	0.60412
Q99KW3	Triobp	2.69587e-05	4.47992e-05	0.601767
Q8K2Q7	Brox	4.94059e-05	8.21445e-05	0.601452
Q8K3H0	Appl1	2.81033e-05	4.6826e-05	0.600165
Q9CR26	Vta1	6.27891e-05	0.00010462	0.600162
Q06138	Cab39	3.27453e-05	5.49195e-05	0.596241
Q3UPL0	Sec31a	0.000111826	0.000188177	0.594259
Q9WVA2	Timm8a1	0.000240473	0.000406164	0.592059
P05202	Got2	0.000617018	0.00104493	0.590489
Q8R1A4	Dock7	3.0203e-05	5.11918e-05	0.589997
Q8K4Z3	Apoa1bp	7.56347e-05	0.000128331	0.58937
O35593	Psmd14	0.000177226	0.000300838	0.589108
Q6P5H2	Nes	0.000201763	0.000342526	0.589044
P54775	Psmc4	0.000355693	0.000604064	0.588834
P47968	Rpia	3.45109e-05	5.8683e-05	0.588089
Q91YW3	Dnajc3	0.000114561	0.000194998	0.587498
O09106	Hdac1	7.69546e-05	0.000131334	0.585944
Q8K5B2	Mcfd2	6.62588e-05	0.000113099	0.585847
P47757	Capzb	0.000372866	0.000637049	0.585302
Q62470	Itga3	1.46105e-05	2.50471e-05	0.583321
Q8BK67	Rcc2	9.00788e-05	0.000154865	0.58166
P39054	Dnm2	0.000123146	0.000212015	0.580836
P97496	Smarcc1	3.61278e-05	6.24967e-05	0.578076
O89079	Cope	0.000206283	0.000360285	0.572555
P35235	Ptpn11	2.78053e-05	4.85743e-05	0.572428
Q9EQH2	Erap1	4.22852e-05	7.4446e-05	0.567998
Q9EQK5	Mvp	9.76564e-05	0.000172511	0.566088
Q7TMK9	Syncrip	0.000479225	0.000846668	0.566013
Q8BTS4	Nup54	3.33639e-05	5.91501e-05	0.564055
Q9D0F9	Pgm1	0.000177286	0.000314551	0.563618
P30285	Cdk4	6.40942e-05	0.000113901	0.562719
Q9JIF7	Copb1	0.000202782	0.000361264	0.561312
Q6PDI5	Ecm29	3.59202e-05	6.4063e-05	0.560702
Q9JKF1	Iqgap1	0.000984097	0.00175606	0.560399
Q99020	Hnrnpab	0.000496962	0.000890371	0.558152
Q9Z204	Hnrnpc	0.000220705	0.000395591	0.557912
Q9D2V7	Coro7	6.6723e-06	1.19766e-05	0.55711
P61965	Wdr5	4.32551e-05	7.77717e-05	0.55618
Q9JMA1	Usp14	0.000296644	0.000533583	0.555947
O35218	Cpsf2	2.17399e-05	3.91676e-05	0.55505
Q9CQ71	Rpa3	5.27851e-05	9.5148e-05	0.554768
P62814	Atp6v1b2	0.000195938	0.000353192	0.554765
Q80UM3	Naa15	0.000134937	0.000243392	0.554401
P51859	Hdgf	0.000518766	0.000937813	0.553165
Q00PI9	Hnrnpul2	4.54895e-05	8.23777e-05	0.552207
Q8BQ30	Ppp1r18	2.71074e-05	4.91476e-05	0.55155
Q9D819	Ppa1	0.000226561	0.000411086	0.551128
Q8C3Y4	Kntc1	2.55826e-05	4.64753e-05	0.550456
P97379	G3bp2	4.55297e-05	8.27662e-05	0.5501
P11157	Rrm2	6.16052e-05	0.000112525	0.54748
Q9JLI8	Sart3	7.51567e-05	0.00013728	0.54747
Q01853	Vcp	0.00126543	0.00231324	0.547038
P10852	Slc3a2	0.000128541	0.00023536	0.546144
Q91VH2	Snx9	9.79663e-05	0.000179839	0.544744
Q7TSV4	Pgm2	0.000116278	0.000214158	0.542953
P62071	Rras2	2.15295e-05	3.9681e-05	0.542566
Q9Z0H8	Clip2	2.71429e-05	5.00314e-05	0.542517
Q8VBW6	Nae1	0.000125333	0.000231574	0.541222
Q8CH18	Ccar1	8.86255e-05	0.00016406	0.540202
Q61739	Itga6	4.36408e-05	8.08327e-05	0.539891
Q05BC3	Eml1	1.55519e-05	2.88212e-05	0.539601
Q2YDW2	Msto1	2.76976e-05	5.1381e-05	0.539064
Q9JHW2	Nit2	1.33613e-05	2.47876e-05	0.539031
P83917	Cbx1	3.90919e-05	7.26942e-05	0.537758
O88796	Rpp30	5.64788e-05	0.000105549	0.535096
Q8VDJ3	Hdlbp	0.000173702	0.000325279	0.534009
P07607	Tyms	4.39627e-05	8.24955e-05	0.53291
Q9CPV5	Pmf1	7.90351e-06	1.48385e-05	0.532635
P62082	Rps7	0.000305055	0.000573241	0.532158
Q9JHS3	Lamtor2	2.36074e-05	4.46061e-05	0.529241
Q921I9	Exosc4	7.6076e-05	0.000144289	0.527248
P01942	Hba	7.36603e-05	0.000139755	0.527069
Q6P1F6	Ppp2r2a	8.71063e-05	0.000166524	0.523084
Q9CXW3	Cacybp	0.000327453	0.000626044	0.52305
Q99LI7	Cstf3	7.50616e-05	0.000143571	0.522817
P14733	Lmnb1	0.000177679	0.000340031	0.522538
Q9R0N0	Galk1	0.000101718	0.000195366	0.520654
P31938	Map2k1	9.64239e-05	0.00018542	0.520031
Q99K51	Pls3	0.000478369	0.000926908	0.516092
Q9CWQ0	Dph5	1.67144e-05	3.23944e-05	0.515966
Q58A65	Spag9	4.94929e-05	9.59325e-05	0.515914
Q64674	Srm	0.000360763	0.000699536	0.515718
Q9D8T2	Gsdmdc1	2.81571e-05	5.4654e-05	0.515189
Q8C052	Map1s	2.70988e-05	5.2609e-05	0.515099
Q99MR6	Srrt	6.75244e-05	0.000131348	0.514089
Q8CHC4	Synj1	6.68142e-06	1.30094e-05	0.513585
Q00612	G6pdx	0.00021789	0.000425794	0.511728
Q8R010	Aimp2	0.000137724	0.000269213	0.51158
Q9JK23	Psmg1	3.11561e-05	6.11222e-05	0.509734
Q8BJY1	Psmd5	0.000142921	0.000280944	0.508715
Q9D7G0	Prps1	8.94441e-05	0.000175919	0.508438
O08756	Hsd17b10	7.36507e-05	0.000145331	0.506779
Q9CQ65	Mtap	0.000437157	0.000864668	0.505578
Q9DBJ1	Pgam1	0.00286526	0.00567021	0.505319
Q6ZPU9	Kif1bp	2.16982e-05	4.29751e-05	0.504903
P63028	Tpt1	0.00109967	0.00218231	0.503902
P54923	Adprh	2.23144e-05	4.44985e-05	0.501466
Q99PL5	Rrbp1	0.000177719	0.0003548	0.500899
Q9CR16	Ppid	0.000611642	0.00122356	0.499887
Q9R0X4	Acot9	0.000104768	0.000209955	0.499005
Q8R3C0	Mcmbp	4.35878e-05	8.74936e-05	0.498182
Q3TIV5	Zc3h15	6.10176e-05	0.000122589	0.497743
P70677	Casp3	0.000222776	0.000447841	0.497444
Q922E4	Pcyt2	8.04235e-06	1.6189e-05	0.496778
Q91W90	Txndc5	0.000364912	0.00073484	0.496587
Q99KR3	Lactb2	8.5599e-06	1.72478e-05	0.496289
Q8C7R4	Uba6	7.77975e-05	0.000157272	0.49467
Q3TW96	Uap1l1	0.000284017	0.000575382	0.493614
Q8BH43	Wasf2	7.7051e-05	0.000156299	0.492971
P47754	Capza2	0.000180865	0.000367465	0.492197
P50516	Atp6v1a	0.000243006	0.000496111	0.489823
Q8CIB5	Fermt2	5.47765e-05	0.000112362	0.4875
Q9ESE1	Lrba	2.47208e-05	5.07547e-05	0.487065
P08775	Polr2a	6.04369e-05	0.000124339	0.486064
P80314	Cct2	0.00237864	0.00490209	0.485229
Q6P9Q4	Fhod1	2.71463e-05	5.59718e-05	0.485
Q99KC8	Vwa5a	6.3536e-05	0.000131094	0.484658
Q8BU31	Rap2c	1.74389e-05	3.60228e-05	0.484106
P59325	Eif5	0.000251856	0.000522748	0.481793
O08709	Prdx6	0.000575342	0.00119438	0.481708
P32067	Ssb	0.000199325	0.000414084	0.481363
Q99L13	Hibadh	4.18261e-05	8.7167e-05	0.479838
Q9D0F3	Lman1	0.000132624	0.000276744	0.47923
Q9QYR6	Map1a	1.15992e-05	2.42454e-05	0.47841
Q8C3I8	Hgh1	1.12026e-05	2.34363e-05	0.478002
P57746	Atp6v1d	3.77548e-05	7.90934e-05	0.477345
Q3UIA2	Arhgap17	1.19718e-05	2.51348e-05	0.476303
Q80X95	Rraga	4.8305e-05	0.000101634	0.475282
Q8QZY9	Sf3b4	7.15387e-05	0.000150606	0.475004
Q80W68	Kirrel	1.20924e-05	2.54802e-05	0.47458
Q8K010	Oplah	2.31411e-05	4.87704e-05	0.474491
P63001	Rac1	0.000127218	0.000268961	0.472998
Q61187	Tsg101	3.1103e-05	6.58948e-05	0.47201
P58404	Strn4	8.74526e-06	1.85981e-05	0.470224
Q8CFI7	Polr2b	5.67228e-05	0.000121722	0.466002
Q9Z1Q5	Clic1	0.000621563	0.00133596	0.465257
Q9D0M1	Prpsap1	4.37608e-05	9.41616e-05	0.464742
P15092	Ifi204	3.70408e-05	7.98395e-05	0.463941
Q08943	Ssrp1	0.000160647	0.000347971	0.461667
Q922D8	Mthfd1	0.000824785	0.0017915	0.460388
Q99L45	Eif2s2	0.000202011	0.000439539	0.459597
Q60817	Naca	0.00103339	0.00224929	0.45943
O54825	Bysl	5.42957e-05	0.000118205	0.459334
Q8K298	Anln	4.80412e-05	0.000104782	0.458488
Q9D8Y0	Efhd2	3.26574e-05	7.1252e-05	0.458336
Q9DBG7	Srpr	2.63856e-05	5.77764e-05	0.456685
Q99K70	Rragc	6.41058e-05	0.000140664	0.455737
Q1HFZ0	Nsun2	0.000125925	0.000276382	0.455619
Q7TMB8	Cyfip1	5.99051e-05	0.000131738	0.454729
P83940	Tceb1	0.000200713	0.000441896	0.454208
P10126	Eef1a1	0.0036593	0.00807312	0.45327
P45377	Akr1b8	7.72585e-05	0.000171049	0.451675
P58771	Tpm1	0.000563322	0.00125169	0.450048
F6ZDS4	Tpr	0.000153194	0.000341975	0.447969
Q9R1T2	Sae1	0.00032069	0.00071755	0.446923
P62334	Psmc6	0.000234771	0.000525754	0.446542
Q5SSZ5	Tns3	2.54709e-05	5.705e-05	0.446466
Q8BMA6	Srp68	3.38284e-05	7.61281e-05	0.444362
Q9D1M0	Sec13	0.000147662	0.000333001	0.443429
Q91YN9	Bag2	8.75985e-05	0.000197704	0.44308
Q91YP2	Nln	0.000103794	0.000234505	0.442607
Q8CD92	Ttc27	2.01773e-05	4.56435e-05	0.442063
Q8R1Q8	Dync1li1	8.22809e-05	0.000186287	0.441689
P21107	Tpm3	0.00291616	0.00660631	0.44142
Q69ZR2	Hectd1	1.18702e-05	2.69863e-05	0.439862
P62281	Rps11	0.000693322	0.00157731	0.43956
Q9CX56	Psmd8	4.89819e-05	0.00011147	0.439418
Q62189	Snrpa	6.12203e-05	0.000140073	0.437059
P21460	Cst3	0.000150599	0.000344667	0.436942
Q8R550	Sh3kbp1	4.94863e-05	0.000113958	0.434251
P63094	Gnas	3.01504e-05	6.94589e-05	0.434075
P16254	Srp14	7.22812e-05	0.000166708	0.433581
P50518	Atp6v1e1	0.000160225	0.000369632	0.433472
Q60710	Samhd1	0.000137746	0.000318004	0.433157
P99024	Tubb5	0.00289932	0.00669576	0.433008
Q99LF4	Rtcb	0.000135002	0.000312056	0.432622
P54823	Ddx6	0.000110995	0.000258058	0.430115
P49717	Mcm4	9.77961e-05	0.000227519	0.429838
P40124	Cap1	0.000764792	0.00179335	0.426461
Q9CPY7	Lap3	0.000215971	0.000506532	0.426372
P68040	Gnb2l1	0.0010184	0.00239764	0.424752
Q80TL7	Mon2	3.21848e-05	7.61362e-05	0.422727
O55135	Eif6	0.000170542	0.000404933	0.421161
P48722	Hspa4l	9.47944e-05	0.000225628	0.420135
P68433	Hist1h3a	0.000871791	0.00207989	0.419152
P62075	Timm13	0.000114905	0.000275695	0.416782
Q8R5H1	Usp15	4.40258e-05	0.000105843	0.415955
P28271	Aco1	6.60403e-05	0.000159165	0.414917
Q61425	Hadh	8.51974e-05	0.000205739	0.414104
Q99NH0	Ankrd17	3.36657e-05	8.15527e-05	0.412809
P57784	Snrpa1	4.9947e-05	0.000121233	0.411993
Q05186	Rcn1	6.31336e-05	0.00015326	0.411938
Q9JL35	Hmgn5	8.9642e-05	0.000218093	0.411026
Q61753	Phgdh	0.000965506	0.00235121	0.410643
Q8BMJ2	Lars	0.000244126	0.000596989	0.408929
Q8CDN6	Txnl1	0.000383416	0.000939615	0.408056
P23198	Cbx3	0.000467273	0.00115112	0.405931
P24369	Ppib	0.000245288	0.000605549	0.405068
Q9QZB9	Dctn5	1.6334e-05	4.07524e-05	0.40081
Q9D6Y9	Gbe1	2.45558e-05	6.15684e-05	0.398838
Q9JHQ5	Lztfl1	2.62895e-05	6.60311e-05	0.398137
A6H8H2	Dennd4c	1.02944e-05	2.5869e-05	0.397943
Q8K2Z4	Ncapd2	6.845e-05	0.000172771	0.396189
O08553	Dpysl2	0.000357284	0.000902833	0.395737
Q80YV2	Zc3hc1	2.74555e-05	6.94179e-05	0.39551
Q91WG4	Elp2	1.42837e-05	3.61249e-05	0.395396
Q9WVQ5	Apip	2.6503e-05	6.70585e-05	0.395222
P69566	Ranbp9	1.97612e-05	5.01834e-05	0.393779
Q9Z1R2	Bag6	0.000107099	0.000272318	0.393287
P19157	Gstp1	0.00124256	0.0031955	0.388849
Q5F2E8	Taok1	2.03096e-05	5.22455e-05	0.388734
P83887	Tubg1	3.17495e-05	8.20555e-05	0.386928
Q60605	Myl6	0.000865896	0.00223829	0.386857
Q922Y1	Ubxn1	5.47021e-05	0.000141617	0.386268
Q8BWY3	Etf1	0.000110958	0.000287431	0.386034
O54950	Prkag1	3.16302e-05	8.25336e-05	0.383241
P97822	Anp32e	0.000264402	0.000690687	0.382809
P10711	Tcea1	0.00015094	0.000394388	0.382719
O09172	Gclm	7.25124e-05	0.000189503	0.382645
Q9CPU0	Glo1	0.000249212	0.000651498	0.382522
Q91ZW2	Pofut1	8.13462e-06	2.12669e-05	0.382502
Q9WTX5	Skp1	0.000143766	0.00037589	0.382467
Q8BH86		1.81094e-05	4.76216e-05	0.380278
P13020	Gsn	0.000477919	0.0012783	0.37387
Q8BK64	Ahsa1	0.000114921	0.000307415	0.373829
O70475	Ugdh	0.000306481	0.00082369	0.372082
Q99J09	Wdr77	4.22104e-05	0.000113612	0.371532
Q9JLJ2	Aldh9a1	6.14657e-05	0.000165705	0.370935
P56546	Ctbp2	2.32997e-05	6.28212e-05	0.370889
Q6NZJ6	Eif4g1	0.000172899	0.000469089	0.368585
Q99LC8	Eif2b1	2.82099e-05	7.68023e-05	0.367306
Q8R326	Pspc1	1.57908e-05	4.30239e-05	0.367024
Q9D898	Arpc5l	5.43414e-05	0.00014928	0.364025
Q80U93	Nup214	2.2177e-05	6.10595e-05	0.363203
P70698	Ctps1	9.20451e-05	0.00025361	0.362939
Q99KI0	Aco2	0.00044703	0.00123279	0.362616
P47962	Rpl5	0.00099232	0.00273867	0.362336
P84099	Rpl19	0.000247203	0.000682264	0.362328
Q99LB6	Mat2b	4.16182e-05	0.000115281	0.361016
P55937	Golga3	4.67326e-05	0.000129599	0.360593
Q01405	Sec23a	2.09998e-05	5.83259e-05	0.360042
Q9ES00	Ube4b	4.25011e-05	0.000118322	0.359199
Q71LX4	Tln2	8.4937e-06	2.36507e-05	0.359132
Q9EST5	Anp32b	0.000180747	0.000505874	0.357296
Q9R190	Mta2	2.72092e-05	7.61924e-05	0.357112
Q8K310	Matr3	8.85985e-05	0.000248165	0.357015
P62908	Rps3	0.00288739	0.00812806	0.355237
Q9CWK8	Snx2	5.55763e-05	0.000156474	0.35518
Q91VI7	Rnh1	0.0003098	0.000873847	0.354524
P18572	Bsg	0.000192211	0.000542284	0.354447
Q9Z1G3	Atp6v1c1	3.99082e-05	0.000113028	0.353083
Q99KH8	Stk24	3.14374e-05	8.93616e-05	0.3518
Q7TNC4	Luc7l2	8.45202e-05	0.000240607	0.351278
Q9D1K2	Atp6v1f	1.98419e-05	5.64954e-05	0.351212
P09055	Itgb1	8.71591e-05	0.000248822	0.350287
Q922F4	Tubb6	0.000123554	0.000354655	0.34838
P17710	Hk1	6.92582e-05	0.000199488	0.347179
Q9WVA3	Bub3	6.66083e-05	0.000191972	0.346969
O88398	Avil	1.91018e-05	5.50692e-05	0.346869
Q9CW03	Smc3	7.71595e-05	0.000223238	0.345637
Q63844	Mapk3	5.69203e-05	0.000165259	0.34443
Q61598	Gdi2	0.000697499	0.00203108	0.343413
Q9CS42	Prps2	4.9931e-05	0.000146057	0.341859
Q61595	Ktn1	8.11827e-05	0.000238973	0.339715
Q9CXW4	Rpl11	0.000210826	0.000623192	0.338299
Q3THS6	Mat2a	8.87435e-05	0.000262383	0.338221
Q64008	Rab34	1.77498e-05	5.25825e-05	0.337561
P62852	Rps25	0.0001964	0.000582701	0.33705
O70318	Epb41l2	7.48088e-05	0.000222586	0.336089
Q60902	Eps15l1	2.49866e-05	7.46365e-05	0.334776
P35700	Prdx1	0.000567608	0.00170109	0.333672
Q3TIU4	Pde12	1.11153e-05	3.34999e-05	0.331802
P47199	Cryz	5.89949e-05	0.000177929	0.331564
Q60854	Serpinb6	0.000607779	0.00183335	0.331513
Q9QYR9	Acot2	6.66416e-05	0.000201025	0.33151
O35685	Nudc	0.000202898	0.000612412	0.33131
P24527	Lta4h	0.000191244	0.000578458	0.330609
Q9QXK7	Cpsf3	1.3428e-05	4.07138e-05	0.329815
Q91YR1	Twf1	0.000178959	0.000543622	0.329198
P97760	Polr2c	1.00684e-05	3.05882e-05	0.329159
P11440	Cdk1	0.000192786	0.000590527	0.326464
Q8R180	Ero1l	0.000544254	0.00167259	0.325397
P60670	Nploc4	3.07007e-05	9.45665e-05	0.324646
Q9D0B6	Pbdc1	6.45905e-05	0.000198986	0.324598
Q0GNC1	Inf2	2.16983e-05	6.69615e-05	0.324041
Q8WTY4	Ciapin1	5.05469e-05	0.00015803	0.319857
Q9CQC6	Bzw1	0.000168866	0.000528151	0.319731
P08249	Mdh2	0.00134496	0.00420767	0.319645
Q9Z2Y8	Prosc	3.91276e-05	0.000122498	0.319414
Q64105	Spr	9.40366e-05	0.000295197	0.318555
O70194	Eif3d	0.000128615	0.00040573	0.316996
P62270	Rps18	0.000153152	0.000485346	0.315552
Q9WUM3	Coro1b	0.000101492	0.000322067	0.315127
P19324	Serpinh1	0.00033794	0.00107287	0.314986
Q0VGB7	Ppp4r2	8.95022e-05	0.000284464	0.314635
Q80VJ3	Dnph1	5.87274e-05	0.000187084	0.313909
Q91VR5	Ddx1	6.00797e-05	0.000192388	0.312284
P0C0S6	H2afz	0.00157047	0.00503365	0.311994
Q6P8X1	Snx6	0.000105603	0.000341255	0.309456
Q8CBW3	Abi1	4.63378e-05	0.000149783	0.309366
Q91ZW3	Smarca5	4.34781e-05	0.000140671	0.309077
Q922R8	Pdia6	0.000706823	0.0022877	0.308967
Q8K0Q5	Arhgap18	8.50352e-06	2.7541e-05	0.308759
P61971	Nutf2	0.000121617	0.000394317	0.308426
Q6ZQL4	Wdr43	2.53146e-05	8.23504e-05	0.3074
Q62419	Sh3gl1	3.18256e-05	0.000103851	0.306454
Q8BH64	Ehd2	5.99551e-05	0.00019574	0.306299
Q9D0K2	Oxct1	0.000154704	0.000505245	0.306196
P62751	Rpl23a	0.000112726	0.000368419	0.305972
Q8VDP4	Ccar2	2.1397e-05	7.03028e-05	0.304356
O54724	Ptrf	0.000389385	0.0012827	0.303567
Q8JZK9	Hmgcs1	4.60092e-05	0.000151838	0.303014
Q8BIJ6	Iars2	4.20502e-05	0.000139387	0.30168
Q9D7M1	Gid8	3.43597e-05	0.000115137	0.298425
P09671	Sod2	6.13532e-05	0.000205928	0.297936
Q6PDQ2	Chd4	6.50475e-05	0.000219084	0.296907
P97351	Rps3a	0.000527374	0.00177704	0.296772
Q8BMG7	Rab3gap2	7.86164e-06	2.64911e-05	0.296765
Q922B2	Dars	0.000269076	0.000906966	0.296677
P28474	Adh5	0.000236039	0.000797345	0.296032
P27612	Plaa	2.21301e-05	7.48402e-05	0.295697
Q8CCS6	Pabpn1	5.89945e-05	0.000199604	0.295557
O70310	Nmt1	7.79925e-05	0.00026462	0.294733
Q5SWU9	Acaca	3.12493e-05	0.00010616	0.29436
Q9D3E6	Stag1	7.7062e-06	2.61852e-05	0.294295
P47856	Gfpt1	0.000180288	0.000616261	0.292552
P35278	Rab5c	8.63463e-05	0.000295645	0.292061
O08663	Metap2	6.34813e-05	0.000217925	0.291299
Q6PDG5	Smarcc2	1.76935e-05	6.08964e-05	0.290551
Q8BVI4	Qdpr	0.000100951	0.000347717	0.290325
Q9R0Q7	Ptges3	0.0003846	0.00132483	0.290302
P60843	Eif4a1	0.000846759	0.00295187	0.286855
P62806	Hist1h4a	0.0121826	0.042558	0.286259
Q9WTP6	Ak2	5.47231e-05	0.000192028	0.284974
Q8R317	Ubqln1	6.34537e-05	0.000222704	0.284924
P17095	Hmga1	0.000110221	0.000387578	0.284383
P54071	Idh2	0.000111881	0.00039424	0.283789
Q91WC0	Setd3	4.99898e-06	1.76367e-05	0.283442
O35855	Bcat2	1.73832e-05	6.14803e-05	0.282745
O88487	Dync1i2	6.33223e-05	0.000224981	0.281456
Q9JIX8	Acin1	4.4865e-05	0.000159952	0.280491
Q80UW8	Polr2e	2.60724e-05	9.32687e-05	0.279541
P45376	Akr1b1	8.31701e-05	0.000297629	0.279442
Q8C2E7	Kiaa0196	1.84832e-05	6.67064e-05	0.277083
Q8BY71	Hat1	9.86091e-05	0.000355989	0.277001
Q9CQ60	Pgls	8.01847e-05	0.000290019	0.276481
P62141	Ppp1cb	0.00011333	0.000411706	0.27527
Q920B9	Supt16h	0.000138091	0.000502042	0.275059
Q8VDM6	Hnrnpul1	2.14594e-05	7.82895e-05	0.274103
Q62093	Srsf2	0.000315463	0.00115156	0.273943
O35841	Api5	0.000154769	0.000566386	0.273257
O70133	Dhx9	0.000171879	0.000631366	0.272233
Q9D7M8	Polr2d	2.18891e-05	8.04764e-05	0.271994
P53612	Rabggtb	2.53978e-05	9.35723e-05	0.271424
Q8CGF7	Tcerg1	1.27297e-05	4.69884e-05	0.27091
P97310	Mcm2	0.000397852	0.00146956	0.270729
P16858	Gapdh	0.00256066	0.00949409	0.269711
Q8K411	Pitrm1	2.82492e-05	0.000104764	0.269646
P12815	Pdcd6	4.28071e-05	0.000159617	0.268186
P17047	Lamp2	5.96839e-05	0.00022369	0.266815
P97371	Psme1	0.000240349	0.000903986	0.265877
O08749	Dld	0.000292815	0.00110173	0.265778
P46737	Brcc3	1.57699e-05	5.94344e-05	0.265333
Q9Z0S1	Bpnt1	1.24796e-05	4.71916e-05	0.264445
Q99K01	Pdxdc1	3.16361e-05	0.000120021	0.263588
Q8BQ47	Cnpy4	2.58599e-05	9.8718e-05	0.261957
Q9CWZ3	Rbm8a	7.20447e-05	0.000275041	0.261942
O08784	Tcof1	1.77967e-05	6.82794e-05	0.260645
Q9R078	Prkab1	1.04247e-05	4.01104e-05	0.259899
Q68FL6	Mars	5.36999e-05	0.000206994	0.259427
P58871	Tnks1bp1	4.25145e-05	0.000164297	0.258765
O35621	Pmm1	2.89486e-05	0.000112039	0.258381
P49817	Cav1	0.000211181	0.000818487	0.258014
Q3UEB3	Puf60	6.97149e-05	0.000271178	0.257081
Q3THK7	Gmps	0.000104411	0.000408969	0.255303
P17751	Tpi1	0.00084302	0.00331554	0.254263
P61222	Abce1	7.0578e-05	0.000278083	0.253802
P31230	Aimp1	0.000224398	0.000889097	0.252388
Q9DC23	Dnajc10	1.72114e-05	6.86371e-05	0.25076
Q70FJ1	Akap9	1.45624e-05	5.81119e-05	0.250592
Q3UA06	Trip13	1.52891e-05	6.11303e-05	0.250107
Q61216	Mre11a	7.12658e-06	2.85201e-05	0.249879
Q8BUK6	Hook3	3.57555e-05	0.000144124	0.248088
Q3UPH1	Prrc1	2.06039e-05	8.35064e-05	0.246734
Q8VDW0	Ddx39a	0.000175065	0.00071265	0.245654
Q61599	Arhgdib	0.00024083	0.000982894	0.245021
P62204	Calm1	0.00220688	0.00900977	0.244943
Q8VEJ4	Nle1	1.72649e-05	7.05213e-05	0.244818
P26443	Glud1	0.000294743	0.00120467	0.244666
Q9D8S4	Rexo2	3.97485e-05	0.000163867	0.242566
Q6GQT9	Nomo1	3.47383e-05	0.000143867	0.241461
Q7TNV0	Dek	9.20928e-05	0.000386557	0.238239
Q9CZX8	Rps19	0.00027399	0.00115061	0.238127
Q9WTK5	Nfkb2	1.99079e-05	8.44182e-05	0.235825
Q9QYB1	Clic4	0.000139572	0.000593024	0.235355
P13439	Umps	4.04371e-05	0.000171857	0.235296
O54774	Ap3d1	3.16674e-05	0.000134605	0.235262
P38647	Hspa9	0.000823429	0.00351919	0.233983
P12382	Pfkl	7.48378e-05	0.000320897	0.233214
Q6P9R2	Oxsr1	5.28534e-05	0.000227364	0.232462
Q8BH04	Pck2	8.69977e-05	0.000376037	0.231354
Q9QZ88	Vps29	0.000175003	0.00075762	0.23099
O35350	Capn1	0.000106558	0.000463213	0.230042
Q7TPV4	Mybbp1a	0.000137758	0.000600543	0.229389
P63038	Hspd1	0.0013167	0.00577931	0.227829
Q9CQT1	Mri1	4.56108e-05	0.000200439	0.227555
Q8CG48	Smc2	7.63364e-05	0.000336917	0.226573
Q8C8U0	Ppfibp1	4.39183e-05	0.000194073	0.226298
P62874	Gnb1	3.57363e-05	0.000159	0.224756
Q9JHJ0	Tmod3	9.02842e-05	0.000403152	0.223946
Q99PV0	Prpf8	4.21449e-05	0.000189156	0.222805
Q7TT37	Ikbkap	1.76409e-05	7.91974e-05	0.222746
P50431	Shmt1	5.82032e-05	0.000261819	0.222303
P63323	Rps12	0.000363271	0.00164004	0.221501
Q9JJK2	Lancl2	1.01842e-05	4.60986e-05	0.220922
Q8R349	Cdc16	1.53352e-05	6.94234e-05	0.220893
P25444	Rps2	0.000314519	0.00143355	0.219399
Q99KE1	Me2	2.28353e-05	0.000104546	0.218423
Q61990	Pcbp2	0.000149004	0.000691358	0.215524
Q8BWW4	Larp4	4.49339e-05	0.000208944	0.215052
D3Z7P3	Gls	3.89369e-05	0.000182848	0.212947
Q63850	Nup62	3.55959e-05	0.000167236	0.212849
O08528	Hk2	5.84228e-05	0.000274488	0.212843
Q9DB05	Napa	7.55127e-05	0.000355719	0.212282
Q9WVE8	Pacsin2	4.43386e-05	0.000209042	0.212104
Q9CZU6	Cs	0.000195445	0.000922013	0.211976
Q8BP47	Nars	0.000443689	0.00213681	0.207641
Q9CZ44	Nsfl1c	0.000270489	0.00130441	0.207364
P07091	S100a4	0.000637623	0.00307728	0.207203
Q9CPV4	Glod4	3.17861e-05	0.00015453	0.205696
Q61206	Pafah1b2	0.000108886	0.000533809	0.203979
Q99LI8	Hgs	1.38229e-05	6.79109e-05	0.203545
P46638	Rab11b	7.07586e-05	0.000347685	0.203513
A2AGT5	Ckap5	2.66766e-05	0.000132001	0.202094
P53810	Pitpna	1.53032e-05	7.58179e-05	0.201841
Q8BWT1	Acaa2	2.51631e-05	0.000124929	0.201418
P49718	Mcm5	8.71085e-05	0.000435074	0.200215
Q9JJA4	Wdr12	3.04655e-05	0.00015251	0.199761
P61979	Hnrnpk	0.000640926	0.00321922	0.199093
Q3TKT4	Smarca4	1.59035e-05	8.05276e-05	0.197491
P52432	Polr1c	2.25244e-05	0.0001141	0.197409
P25206	Mcm3	0.000104586	0.000529958	0.197347
Q91WU5	As3mt	1.54661e-05	7.89592e-05	0.195875
P49442	Inpp1	4.1625e-06	2.12608e-05	0.195783
Q8BJ71	Nup93	3.2949e-05	0.000168537	0.1955
Q9Z2X1	Hnrnpf	0.000247433	0.00127323	0.194335
Q9JMH9	Myo18a	1.95782e-05	0.000100967	0.193906
Q63918	Sdpr	7.98734e-05	0.000416917	0.191581
Q61024	Asns	9.10711e-05	0.000475414	0.191561
Q9JI10	Stk3	2.12774e-05	0.000111102	0.191513
Q3THE2	Myl12b	0.000302615	0.00158682	0.190706
P63276	Rps17	0.000201206	0.00105584	0.190565
Q3UMB9	Kiaa1033	1.02332e-05	5.37359e-05	0.190435
Q9JII6	Akr1a1	0.000117285	0.000617048	0.190074
P10649	Gstm1	8.95908e-05	0.000471503	0.190011
Q63829	Commd3	1.13183e-05	6.00596e-05	0.18845
Q9WUD1	Stub1	3.17975e-05	0.000169471	0.187628
Q91VK1	Bzw2	3.44296e-05	0.000184171	0.186943
Q9Z1D1	Eif3g	3.98428e-05	0.00021494	0.185367
P17809	Slc2a1	2.19002e-05	0.000118755	0.184416
Q91Z67	Srgap2	7.13514e-06	3.88184e-05	0.183808
Q8C129	Lnpep	3.27162e-05	0.000178754	0.183023
Q9D1M4	Eef1e1	2.80593e-05	0.000156476	0.17932
P54116	Stom	2.31813e-05	0.000129626	0.178832
P70296	Pebp1	0.000318977	0.00179574	0.17763
Q9Z1E4	Gys1	1.42871e-05	8.07091e-05	0.17702
O54974	Lgals7	6.29092e-05	0.000360935	0.174295
P37913	Lig1	4.82572e-05	0.000279795	0.172473
P24472	Gsta4	1.18581e-05	6.88126e-05	0.172324
P26369	U2af2	6.92563e-05	0.00040263	0.17201
P61087	Ube2k	0.000160949	0.000944235	0.170454
Q5FWK3	Arhgap1	2.85607e-05	0.000167891	0.170114
Q6ZWN5	Rps9	0.00018312	0.0010806	0.169462
Q9EPU0	Upf1	4.65684e-05	0.000274881	0.169413
Q8VDL4	Adpgk	1.65238e-05	9.77181e-05	0.169097
Q8BWQ6	2	1.74249e-05	0.00010359	0.168211
Q8BI84	Mia3	2.40404e-05	0.000143306	0.167756
Q9QZQ1	Mllt4	1.70601e-05	0.000102088	0.167113
P67984	Rpl22	0.000143647	0.000859882	0.167054
Q6PGL7	Fam21	4.12092e-05	0.000248184	0.166043
Q99LP6	Grpel1	8.19752e-05	0.000500591	0.163757
Q9Z0X1	Aifm1	4.69906e-05	0.000288073	0.16312
P63158	Hmgb1	0.000196336	0.00120812	0.162513
P08228	Sod1	0.000597339	0.00371105	0.160962
Q8VIJ6	Sfpq	0.000104294	0.000649913	0.160474
P20664	Prim1	3.53965e-06	2.22321e-05	0.159213
Q9CXF4	Tbc1d15	1.20695e-05	7.58438e-05	0.159137
P16045	Lgals1	0.00277156	0.017485	0.158511
Q3THG9	Aarsd1	2.58912e-05	0.000164435	0.157455
Q8CG47	Smc4	3.85583e-05	0.000246038	0.156717
P08752	Gnai2	7.83146e-05	0.000502623	0.155812
Q9DAW6	Prpf4	1.54127e-05	0.000100038	0.154068
P62245	Rps15a	0.000292403	0.00193993	0.150729
Q9QUI0	Rhoa	0.000193082	0.00128522	0.150232
P30681	Hmgb2	5.1925e-05	0.000346389	0.149904
Q8K0D5	Gfm1	3.45742e-05	0.000231605	0.149281
P60867	Rps20	8.493e-05	0.000576289	0.147374
P35123	Usp4	1.20094e-05	8.17854e-05	0.146841
P61327	Magoh	9.17907e-05	0.000631344	0.145389
Q3UJB9	Edc4	3.08656e-05	0.000212939	0.14495
O54692	Zw10	1.14052e-05	7.94503e-05	0.143552
P62869	Tceb2	3.16611e-05	0.000227688	0.139055
Q9R0P3	Esd	0.000277957	0.00200199	0.138841
P56960	Exosc10	1.49002e-05	0.000107353	0.138797
Q61166	Mapre1	4.39288e-05	0.000318905	0.137749
O55013	Trappc3	1.55652e-05	0.0001134	0.13726
P18654	Rps6ka3	2.73435e-05	0.000199398	0.13713
Q922K7	Nop2	2.1775e-05	0.000159227	0.136754
Q8VE37	Rcc1	1.94726e-05	0.000143754	0.135458
Q9Z2X2	Psmd10	2.01658e-05	0.000149276	0.135091
Q62433	Ndrg1	5.33553e-05	0.000398019	0.134052
Q62448	Eif4g2	2.74729e-05	0.000205551	0.133655
Q8BSY0	Asph	2.93638e-05	0.000219968	0.133491
P46935	Nedd4	3.87865e-05	0.000295854	0.1311
Q04750	Top1	5.56623e-05	0.000425492	0.130819
Q91WV0	Dr1	2.64931e-05	0.000205119	0.12916
Q99LC5	Etfa	4.98964e-05	0.000391338	0.127502
Q921F2	Tardbp	7.07398e-05	0.000556349	0.12715
P62889	Rpl30	0.000160843	0.00130679	0.123082
O35226	Psmd4	5.59746e-05	0.000456101	0.122724
P62754	Rps6	0.000266413	0.00217476	0.122503
P60335	Pcbp1	0.000132027	0.00107854	0.122412
Q9DBG5	Plin3	2.01526e-05	0.000168427	0.119651
P14131	Rps16	0.000221814	0.0018558	0.119525
Q6P069	Sri	4.25075e-05	0.000372122	0.11423
Q61655	Ddx19a	1.22322e-05	0.000107087	0.114226
O54781	Srpk2	7.21022e-06	6.33152e-05	0.113878
Q61584	Fxr1	3.29348e-05	0.000290655	0.113312
Q9R0P5	Dstn	0.000131708	0.00116294	0.113255
O35326	Srsf5	2.0078e-05	0.00017769	0.112995
Q91VC3	Eif4a3	6.47174e-05	0.000575428	0.112468
Q9D2R0	Aacs	3.89366e-05	0.000346688	0.11231
Q8CGK3	Lonp1	0.00015939	0.00141953	0.112284
Q9D1G1	Rab1b	3.70233e-05	0.000330242	0.11211
Q8VEK3	Hnrnpu	0.00025164	0.00228079	0.11033
Q9CX34	Sugt1	2.68386e-05	0.00024353	0.110206
Q9CQN1	Trap1	7.29599e-05	0.000676233	0.107892
P43276	Hist1h1b	0.000254509	0.00236469	0.107629
Q921F4	Hnrnpll	3.42197e-05	0.000320042	0.106922
P53994	Rab2a	3.00458e-05	0.000281037	0.10691
P62855	Rps26	9.53773e-05	0.000896693	0.106366
Q91VM9	Ppa2	2.84477e-05	0.000268562	0.105926
Q9ESX5	Dkc1	2.02887e-05	0.000196756	0.103116
P51150	Rab7a	8.25723e-05	0.000810551	0.101872
Q9D6R2	Idh3a	6.13805e-05	0.000607636	0.101015
P42125	Eci1	3.81386e-05	0.000382386	0.0997385
Q9DCW4	Etfb	4.86026e-05	0.000488375	0.0995189
P07356	Anxa2	0.000998323	0.010039	0.0994447
P50543	S100a11	0.000310995	0.00317394	0.0979839
P46460	Nsf	1.31201e-05	0.000136175	0.0963469
P97461	Rps5	0.000139489	0.0014512	0.0961197
Q3U0V1	Khsrp	3.34587e-05	0.000354864	0.0942861
P61089	Ube2n	5.29239e-05	0.000562045	0.094163
P29758	Oat	4.41863e-05	0.000477494	0.0925379
Q6P9L6	Kif15	5.19631e-06	5.65434e-05	0.0918996
Q64378	Fkbp5	1.94804e-05	0.000213818	0.0911075
P18155	Mthfd2	2.60371e-05	0.000294391	0.0884438
P63280	Ube2i	1.2014e-05	0.000139323	0.086231
P47713	Pla2g4a	5.73286e-05	0.000666556	0.0860071
P61358	Rpl27	6.61479e-05	0.000783994	0.0843729
P18760	Cfl1	0.000809813	0.00964551	0.0839575
P63242	Eif5a	9.36047e-05	0.00112199	0.0834277
P11438	Lamp1	2.71254e-05	0.000325879	0.0832375
P99029	Prdx5	5.91773e-05	0.000711406	0.0831836
P62242	Rps8	0.0005657	0.00707044	0.0800092
Q6PDM2	Srsf1	6.56067e-05	0.000821901	0.0798232
Q6DFW4	Nop58	2.37669e-05	0.000298544	0.0796093
P62702	Rps4x	0.000117341	0.00147746	0.0794213
Q9CQW9	Ifitm3	3.90126e-05	0.000492262	0.0792517
Q99K30	Eps8l2	1.38165e-05	0.000174465	0.0791934
P62849	Rps24	9.51537e-05	0.00120219	0.0791503
Q8C166	Cpne1	1.22556e-05	0.000157158	0.0779825
Q60597	Ogdh	1.69756e-05	0.000224942	0.0754665
P15864	Hist1h1c	0.000327259	0.00434883	0.0752523
P62627	Dynlrb1	2.85574e-05	0.00038064	0.0750246
Q9CPR4	Rpl17	0.000204754	0.00272986	0.0750055
P24452	Capg	7.20256e-05	0.000961439	0.0749144
Q9QXB9	Drg2	1.08102e-05	0.000146018	0.0740334
Q6PE01	Snrnp40	4.18792e-06	5.7105e-05	0.0733372
P35564	Canx	0.000172232	0.00235061	0.0732714
Q9Z110	Aldh18a1	3.60462e-05	0.000492151	0.0732422
P47911	Rpl6	5.92173e-05	0.000817274	0.072457
P47738	Aldh2	0.00024914	0.00347666	0.0716608
Q569Z5	Ddx46	1.79062e-05	0.000250968	0.0713487
Q61656	Ddx5	5.56736e-05	0.000782414	0.0711562
P43406	Itgav	3.13264e-06	4.40732e-05	0.0710782
P62830	Rpl23	9.03198e-05	0.0012723	0.0709893
P43274	Hist1h1e	0.000493823	0.00695699	0.0709823
P13864	Dnmt1	1.5844e-05	0.000224114	0.0706961
P20108	Prdx3	3.20836e-05	0.000455296	0.0704675
P32233	Drg1	3.64794e-05	0.000523068	0.0697411
P62301	Rps13	0.000108223	0.00158997	0.0680661
P07742	Rrm1	1.93643e-05	0.000286268	0.0676441
Q9Z2I8	Suclg2	2.4471e-05	0.000371928	0.0657949
P62962	Pfn1	0.000417755	0.0063978	0.0652966
P14115	Rpl27a	5.1648e-05	0.000805297	0.0641353
P97429	Anxa4	5.17764e-05	0.000810624	0.0638723
P61211	Arl1	1.58158e-05	0.000253715	0.062337
Q8BP67	Rpl24	4.68001e-05	0.000757922	0.0617479
P62983	Rps27a	0.00119607	0.0197014	0.0607098
P51410	Rpl9	0.000103061	0.00170835	0.0603276
P56480	Atp5b	0.00017171	0.00284952	0.060259
O35639	Anxa3	0.00025567	0.0042549	0.0600882
Q8BFR5	Tufm	1.3341e-05	0.00022472	0.0593672
Q64433	Hspe1	0.00021682	0.00375288	0.0577744
Q501J6	Ddx17	1.07107e-05	0.00018915	0.0566254
Q9CQM5	Txndc17	1.97585e-05	0.000350606	0.0563553
Q9CR57	Rpl14	9.36947e-05	0.00168844	0.0554917
P48036	Anxa5	0.000201257	0.00364481	0.0552174
P51174	Acadl	3.73318e-05	0.000682766	0.0546773
P70349	Hint1	2.62881e-05	0.000485163	0.0541841
Q8R081	Hnrnpl	3.64057e-05	0.00067487	0.0539448
Q69ZN7	Myof	3.97222e-05	0.000776422	0.0511605
P49312	Hnrnpa1	0.000186914	0.00368642	0.0507033
Q99P72	Rtn4	4.31859e-05	0.000861756	0.0501138
O09167	Rpl21	3.45665e-05	0.000693553	0.0498398
Q9CZM2	Rpl15	3.84105e-05	0.000793461	0.0484087
Q6PB66	Lrpprc	2.52857e-05	0.000524183	0.0482382
O88986	Gcat	1.44567e-05	0.000330552	0.043735
Q9D6Z1	Nop56	5.56786e-05	0.00127918	0.0435267
P47963	Rpl13	4.93169e-05	0.00113929	0.0432875
O55201	Supt5h	8.74996e-06	0.000204213	0.0428473
P62918	Rpl8	3.47175e-05	0.000814464	0.0426263
P62774	Mtpn	4.01655e-05	0.000981717	0.0409136
Q8BX02	Kank2	1.10268e-05	0.000279816	0.0394073
P10107	Anxa1	0.000247794	0.00650921	0.0380682
P97384	Anxa11	7.49876e-06	0.000200946	0.0373174
Q91V41	Rab14	4.71605e-05	0.00129553	0.0364026
P62264	Rps14	4.89725e-05	0.00140851	0.0347692
P10639	Txn	0.000189121	0.00547159	0.0345642
Q91YH5	Atl3	5.93163e-06	0.000184817	0.0320946
Q9QXT0	Cnpy2	2.25477e-05	0.0007184	0.031386
Q9JJU8	Sh3bgrl	7.41234e-06	0.00023688	0.0312915
P12970	Rpl7a	4.35712e-05	0.00139709	0.031187
O55142	Rpl35a	2.75635e-05	0.000923514	0.0298463
P19253	Rpl13a	6.24891e-05	0.00230459	0.0271151
Q6ZWV3	Rpl10	2.92305e-05	0.00112369	0.026013
Q9D8E6	Rpl4	5.19268e-05	0.00213906	0.0242755
Q9D892	Itpa	8.71148e-06	0.00038743	0.0224853
Q8BG05	Hnrnpa3	0.000142929	0.00657176	0.021749
Q3V3R1	Mthfd1l	1.09778e-05	0.000517177	0.0212264
Q99LX0	Park7	5.17793e-05	0.00252482	0.0205081
Q9CY58	Serbp1	3.60274e-05	0.00187088	0.0192569
P62717	Rpl18a	1.52673e-05	0.000889095	0.0171717
O88569	Hnrnpa2b1	6.57729e-05	0.00407301	0.0161485
P45952	Acadm	1.13113e-05	0.000743891	0.0152056
P27659	Rpl3	1.71447e-05	0.00114071	0.0150299
P61255	Rpl26	4.37857e-06	0.000316649	0.0138278
Q9WVA4	Tagln2	1.43592e-05	0.00106205	0.0135202
Q8VDN2	Atp1a1	1.00795e-05	0.00075247	0.0133952
P17742	Ppia	0.000132449	0.0142128	0.00931901
Q8K2B3	Sdha	7.27579e-06	0.000852935	0.0085303
Q03265	Atp5a1	9.68941e-06	0.00404562	0.00239503
