# Supplementary material for: Cytoskeleton-centric protein transportation by exosomes transforms tumor-favorable macrophages
Source: Oncotarget. 2016 Sep 1;7(41):67387–402. doi: 10.18632/oncotarget.11794 (PMC5341883; doi:10.18632/oncotarget.11794)
Supplement: Supplementary file 8 [file oncotarget-07-67387-s008.xlsx]

## Sheet: Table S7
Supplementary Table. S7 Gene ontology analysis of biological process with the exosomally enriched protein.
GOID	Ontology Source	GOTerm	GOLevels	GOGroups	Nr. Genes	% Associated Genes	Term PValue	Term PValue Corrected with Bonferroni step down	Group PValue	Group PValue Corrected with Bonferroni step down	Associated Genes Found	All Associated Genes	OverViewTerm
GO:0071353	GO_BiologicalProcess-GOA_06.11.2015_09h18	cellular response to interleukin-4	[6]	[Group0]	6	27.2727	6.11e-05	0.0131268	{Group0=6.105503317659132E-5}	{Group0=1.2211006635318264E-4}	[Alad, Fasn, Hsp90ab1, Hspa5, Impdh2, Rplp0]	[Alad, Coro1a, Fasn, Fxyd1, Gata3, Hsp90ab1, Hspa5, Impdh2, Keap1, Mcm2, Mrc1, Nfil3, Pml, Ptpn2, Rpl3, Rplp0, Rps2, Shpk, Stat6, Tuba1b, Xbp1, Xcl1]	TRUE
GO:0007339	GO_BiologicalProcess-GOA_06.11.2015_09h18	binding of sperm to zona pellucida	[6, 7]	[Group1]	7	20.5882	0.000104	0.0220044	{Group1=8.784344534992302E-7}	{Group1=3.5137378139969207E-6}	[Arsa, Cct3, Cct4, Cct5, Cct6a, Cct7, Cct8]	[Acr, Adam1a, Adam3, Arsa, Astl, Atp8b3, B4galt1, Cct2, Cct3, Cct4, Cct5, Cct6a, Cct7, Cct8, Clgn, Crisp4, Fetub, Glipr1l1, Hist1h1t, Hspa1l, Ovgp1, Pcsk4, Pmis2, Prss37, Slxl1, Smcp, Tcp1, Tnp2, Zan, Zp2, Zp3, Zp3r, Zpbp, Zpbp2]	FALSE
GO:0008037	GO_BiologicalProcess-GOA_06.11.2015_09h18	cell recognition	[3]	[Group1]	12	14.1176	2.17e-05	0.00470614	{Group1=8.784344534992302E-7}	{Group1=3.5137378139969207E-6}	[App, Arsa, Cadm1, Cct3, Cct4, Cct5, Cct6a, Cct7, Cct8, Lgals3, Mfge8, Sema3a]	[Acr, Adam1a, Adam3, App, Arsa, Astl, Atp8b3, B4galt1, Bdnf, Cadm1, Ccl19, Ccl21a, Ccr7, Cct2, Cct3, Cct4, Cct5, Cct6a, Cct7, Cct8, Cd209b, Cd36, Cdk5r1, Celsr3, Clgn, Cnr1, Cntn2, Crisp4, Crtac1, Crtam, Dlg1, Dock2, Dock8, Dscam, Dscaml1, Efnb3, Epha3, Epha4, Ephb2, Ephb3, Fcgr1, Fcgr3, Fetub, Fezf2, Foxg1, Gap43, Glipr1l1, Hist1h1t, Hspa1l, Ighg1, Ighg2b, Izumo1, Izumo1r, Jmjd6, Lgals3, Megf10,…	FALSE
GO:0009988	GO_BiologicalProcess-GOA_06.11.2015_09h18	cell-cell recognition	[4]	[Group1]	8	18.1818	8.46e-05	0.0180222	{Group1=8.784344534992302E-7}	{Group1=3.5137378139969207E-6}	[Arsa, Cct3, Cct4, Cct5, Cct6a, Cct7, Cct8, Lgals3]	[Acr, Adam1a, Adam3, Arsa, Astl, Atp8b3, B4galt1, Ccl19, Ccl21a, Ccr7, Cct2, Cct3, Cct4, Cct5, Cct6a, Cct7, Cct8, Clgn, Crisp4, Dlg1, Dock2, Dock8, Fetub, Glipr1l1, Hist1h1t, Hspa1l, Izumo1, Izumo1r, Lgals3, Ovgp1, Pcsk4, Pmis2, Prss37, Slxl1, Smcp, Spaca3, Tcp1, Tnp2, Zan, Zp2, Zp3, Zp3r, Zpbp, Zpbp2]	FALSE
GO:1901998	GO_BiologicalProcess-GOA_06.11.2015_09h18	toxin transport	[4]	[Group1]	10	27.027	2.21e-07	4.91e-05	{Group1=8.784344534992302E-7}	{Group1=3.5137378139969207E-6}	[Cct3, Cct4, Cct5, Cct6a, Cct7, Cct8, Dnaja1, Gga1, Hspa5, Scfd1]	[Antxr2, Arid1a, Atp6v0a1, Bbc3, Bnip3, Casp1, Cct2, Cct3, Cct4, Cct5, Cct6a, Cct6b, Cct7, Cct8, Cd274, Copb2, Copz1, Crtc2, Dnaja1, Dnajc17, Dnm1, Gga1, Hrh2, Hspa5, Mep1b, Mtmr12, Nrp1, Ptprg, Rab28, Rab43, Scfd1, Slc22a19, Tcp1, Tlr2, Trip4, Vamp4, Vps11]	TRUE
GO:0030036	GO_BiologicalProcess-GOA_06.11.2015_09h18	actin cytoskeleton organization	[4, 5]	[Group2]	20	8.16327	0.000182	0.0384361	{Group2=1.8216147575782985E-4}	{Group2=1.8216147575782985E-4}	[Actg1, Actn1, Actn4, Actr2, Arpc2, Calr, Capza1, Ctsl, Diaph1, Ezr, Flna, Flnb, Lrp1, Pfdn1, Prkar1a, Ran, Rock2, Sema5a, Tln1, Vasp]	[Abl1, Abl2, Abr, Actc1, Actg1, Actn1, Actn4, Actr2, Aif1, Alox15, Amot, Ap1ar, Arhgap6, Arhgef2, Arhgef5, Arpc2, Bag4, Baiap2, Bbs4, Bcas3, Bcl2, Bcl6, Bcr, Braf, Brk1, Calr, Cap1, Capn10, Capn3, Capza1, Capzb, Casq1, Casq2, Cav3, Cd2ap, Cdc42, Cdk5r1, Celsr1, Cfl1, Cfl2, Cflar, Clec2i, Cln3, Cobl, Coro1a, Crk, Cryaa, Csf1r, Csrp3, Ctsl, Dapk3, Dbn1, Dbnl, Diaph1, Diaph2, Dixdc1, Dlc1, Dlg1, Dmt…	TRUE
GO:0006605	GO_BiologicalProcess-GOA_06.11.2015_09h18	protein targeting	[5, 6, 7]	[Group3]	16	10	7.9e-05	0.0169027	{Group3=3.59208663561675E-5}	{Group3=1.077625990685025E-4}	[Ipo5, Ipo9, Kpna4, Kpna6, Kpnb1, Macf1, Ppp3ca, Ppp3r1, Ran, Sema5a, Sptbn1, Tnpo2, Ywhab, Ywhag, Ywhaz, Zpr1]	[Abra, Agap3, Akt2, Angpt1, Ank2, Ank3, Ap3b1, Arl6ip1, Arntl, Atp2c2, Axin1, Bid, Bmp6, Bnip3l, Cacnb1, Cd36, Cdk5, Cdk5r1, Cdkn1a, Ceacam1, Cep57, Cry2, Dab2ip, Dmtn, Drd1, Ect2, Eda, Edar, Egf, Ehd3, Erbb2ip, Erbb4, Fam89b, Fbxw11, Fgf9, Fxyd1, Fzd1, Gbp3, Gbp4, Gckr, Gipc1, Gli3, Grem1, Hes1, Htt, Hyal2, Il18, Il18r1, Immp2l, Ing1, Inpp5k, Ipo11, Ipo5, Ipo7, Ipo9, Itgb1bp1, Jak2, Kpna2, Kpna4…	FALSE
GO:0006913	GO_BiologicalProcess-GOA_06.11.2015_09h18	nucleocytoplasmic transport	[6]	[Group3]	16	10.2564	5.81e-05	0.0125597	{Group3=3.59208663561675E-5}	{Group3=1.077625990685025E-4}	[Ipo5, Ipo9, Kpna4, Kpna6, Kpnb1, Npm1, Phax, Ppp3ca, Ppp3r1, Ran, Sema5a, Sptbn1, Supt6, Tnpo2, Xpo1, Zpr1]	[Abra, Agap3, Ahcyl1, Angpt1, Ankrd54, Arntl, Axin1, Bmp6, Camk1, Camk4, Cchcr1, Cd36, Cdk5, Cdkn1a, Cdkn2a, Ceacam1, Cep57, Chchd4, Cry2, Ctdspl2, Dab2ip, Ddx25, Dnajc27, Drd1, Ect2, Eda, Edar, Egf, Egr2, Erbb4, Fam89b, Fbxo22, Fbxw11, Fgf9, Frat1, Fxyd1, Fzd1, Gbp3, Gbp4, Gckr, Gja1, Gli3, Grem1, Gsk3b, Hes1, Hspa9, Htt, Hyal2, Ier3, Ifi27, Ifi27l2a, Il18, Il18r1, Ing1, Inpp4b, Ipo11, Ipo5, Ipo…	TRUE
GO:0034504	GO_BiologicalProcess-GOA_06.11.2015_09h18	protein localization to nucleus	[6]	[Group3]	14	10.1449	0.00019	0.0398335	{Group3=3.59208663561675E-5}	{Group3=1.077625990685025E-4}	[Calr, Ipo5, Ipo9, Kpna4, Kpna6, Kpnb1, Ppp3ca, Ppp3r1, Ran, Sema5a, Sptbn1, Tnpo2, Xpo1, Zpr1]	[Abca7, Abra, Agap3, Angpt1, Arntl, Axin1, Banp, Bmp6, Calr, Cd2ap, Cd36, Cdkn1a, Ceacam1, Cep57, Ciz1, Cldn18, Cry2, Dab2ip, Dnajb6, Drd1, Ect2, Eda, Edar, Egf, Eif2ak3, Erbb4, Fam89b, Fbxw11, Fgf9, Fxyd1, Fyn, Fzd1, Gbp3, Gbp4, Gckr, Gli3, Grem1, Hes1, Htt, Hyal2, Il18, Il18r1, Ing1, Ipo11, Ipo5, Ipo7, Ipo9, Irs1, Jak2, Kpna2, Kpna4, Kpna6, Kpnb1, Lep, Lime1, Litaf, Lmna, Lzts2, Mapk14, Mapk7, …	FALSE
GO:0006413	GO_BiologicalProcess-GOA_06.11.2015_09h18	translational initiation	[3, 6, 7, 8]	[Group4]	8	25.8065	5.48e-06	0.00119523	{Group4=1.2120163975897965E-7}	{Group4=6.060081987948983E-7}	[Eif2s1, Eif3a, Eif3b, Eif3c, Eif3f, Eif3h, Eif3k, Eif3l]	[Bank1, Dazl, Eif2ak1, Eif2ak3, Eif2ak4, Eif2s1, Eif3a, Eif3b, Eif3c, Eif3d, Eif3e, Eif3f, Eif3g, Eif3h, Eif3i, Eif3k, Eif3l, Eif4ebp1, Eif4ebp2, Eif4g2, Fech, Fmr1, Impact, Nck1, Nck2, Ppp1r15a, Ppp1r15b, Rara, Rxra, Tnf, Uhmk1]	FALSE
GO:0006518	GO_BiologicalProcess-GOA_06.11.2015_09h18	peptide metabolic process	[4, 5]	[Group4]	18	11.6883	3.18e-06	0.000699	{Group4=1.2120163975897965E-7}	{Group4=6.060081987948983E-7}	[App, C1qbp, Cpe, Eef2, Eif2s1, Eif3a, Eif3b, Eif3c, Eif3f, Eif3h, Eif3k, Eif3l, Eif3m, Eif4e, Fam129a, Gclc, Pura, Rplp1]	[Aars, Aarsd1, Abca7, Aco1, Aldh4a1, Aldh5a1, Aplp1, App, Bank1, Barhl2, Bdh2, Becn1, C1qbp, C330021F23Rik, Carns1, Cdkal1, Cirbp, Clu, Cnot6l, Corin, Cpe, Cpeb1, Cpeb2, Cpeb3, Dazl, Ddx25, Dnajc1, Eef1a2, Eef2, Eefsec, Eif2a, Eif2ak1, Eif2ak2, Eif2ak3, Eif2ak4, Eif2s1, Eif3a, Eif3b, Eif3c, Eif3d, Eif3e, Eif3f, Eif3g, Eif3h, Eif3i, Eif3k, Eif3l, Eif3m, Eif4e, Eif4ebp1, Eif4ebp2, Eif4enif1, Eif4g2…	FALSE
GO:0043603	GO_BiologicalProcess-GOA_06.11.2015_09h18	cellular amide metabolic process	[4]	[Group4]	21	10.3448	3.5e-06	0.000767	{Group4=1.2120163975897965E-7}	{Group4=6.060081987948983E-7}	[App, C1qbp, Cpe, Eef2, Eif2s1, Eif3a, Eif3b, Eif3c, Eif3f, Eif3h, Eif3k, Eif3l, Eif3m, Eif4e, Fam129a, Gba, Gclc, Gla, Hexb, Pura, Rplp1]	[Aars, Aarsd1, Abca7, Acer1, Aco1, Agk, Aldh4a1, Aldh5a1, Alox12b, Aloxe3, Aplp1, App, Asmt, B4galnt1, Bank1, Barhl2, Bdh2, Becn1, Btd, C1qbp, C330021F23Rik, Carns1, Cdkal1, Cebpa, Cel, Cers1, Cers2, Cers4, Cers5, Cers6, Cirbp, Clu, Cnot6l, Col4a3bp, Corin, Cpe, Cpeb1, Cpeb2, Cpeb3, Cyr61, Dazl, Ddx25, Degs1, Degs2, Dnajc1, Eef1a2, Eef2, Eefsec, Eif2a, Eif2ak1, Eif2ak2, Eif2ak3, Eif2ak4, Eif2s1, …	FALSE
GO:1901564	GO_BiologicalProcess-GOA_06.11.2015_09h18	organonitrogen compound metabolic process	[3]	[Group4]	44	7.65217	1.21e-07	2.7e-05	{Group4=1.2120163975897965E-7}	{Group4=6.060081987948983E-7}	[Adsl, Adss, Alad, Ampd2, App, Asl, Atg7, Bcat1, C1qbp, Cpe, Crot, Dnm1l, Eef2, Eif2s1, Eif3a, Eif3b, Eif3c, Eif3f, Eif3h, Eif3k, Eif3l, Eif3m, Eif4e, Fah, Fam129a, Gba, Gclc, Gla, Got1, Gphn, Gpi1, Hexb, Hprt, Impdh2, Ldha, Ldlr, Nampt, P4ha1, P4ha2, Papss1, Pnp, Prdx4, Pura, Rplp1]	[A3galt2, A4galt, Aars, Aarsd1, Aass, Abca7, Abhd12, Abhd3, Acacb, Acadl, Acadm, Acer1, Aco1, Acox1, Acpp, Actn3, Ada, Adcy3, Adcy6, Adcy9, Adcyap1, Adk, Adora2a, Adora2b, Adsl, Adss, Adssl1, Afmid, Agk, Aicda, Aipl1, Alad, Alas2, Aldh4a1, Aldh5a1, Aldh9a1, Alox12b, Aloxe3, Amd1, Amd2, Ampd2, Ampd3, Ank1, Aplp1, App, Aprt, Art2a-ps, Art2b, Asl, Asmt, Atg7, Atp2b2, Atp7a, Atp7b, Atpif1, Avp, Azin2…	TRUE
GO:1901566	GO_BiologicalProcess-GOA_06.11.2015_09h18	organonitrogen compound biosynthetic process	[4]	[Group4]	27	8.9404	2.42e-06	0.000534	{Group4=1.2120163975897965E-7}	{Group4=6.060081987948983E-7}	[Adss, Alad, Ampd2, App, C1qbp, Eef2, Eif2s1, Eif3a, Eif3b, Eif3c, Eif3f, Eif3h, Eif3k, Eif3l, Eif3m, Eif4e, Fam129a, Gclc, Got1, Gphn, Hprt, Impdh2, Nampt, Papss1, Pnp, Pura, Rplp1]	[A3galt2, A4galt, Aars, Aarsd1, Acacb, Aco1, Ada, Adcy3, Adcy6, Adcy9, Adcyap1, Adk, Adora2a, Adora2b, Adss, Adssl1, Agk, Alad, Alas2, Alox12b, Aloxe3, Amd1, Amd2, Ampd2, Ampd3, Ank1, Aplp1, App, Aprt, Asmt, Atp7a, Atp7b, Atpif1, Avp, B3galt6, B4galnt1, Bank1, Barhl2, Bdh2, C1qbp, Calca, Carns1, Cbs, Cdkal1, Cebpa, Cept1, Cers1, Cers2, Cers3, Cers4, Cers5, Cers6, Chka, Chkb, Chpf, Chpt1, Chst11, …	FALSE
